# Supplementary material for: Metabolomic Aspects of Conservative and Resistance-Related Elements of Response to Fusarium culmorum in the Grass Family
Source: Cells. 2022 Oct 13;11(20):3213. doi: 10.3390/cells11203213 (PMC9600661; doi:10.3390/cells11203213)
Supplement: Supplementary file 1 [file cells-11-03213-s001.zip]

Archive with 10 entries (10 files):
- table S7.xlsx
- Figure S1.pdf
- Figure S2.pdf
- Supplementary method 1.pdf
- table S1.xlsx
- table S2.xlsx
- table S3.xlsx
- table S4.xlsx
- table S5.xlsx
- table S6 reedited.xlsx
