# Supplementary material for: Metabolomic Aspects of Conservative and Resistance-Related Elements of Response to Fusarium culmorum in the Grass Family
Source: Cells. 2022 Oct 13;11(20):3213. doi: 10.3390/cells11203213 (PMC9600661; doi:10.3390/cells11203213)
Supplement: Supplementary file 1 [file cells-11-03213-s001.zip › table S7.xlsx]

## Sheet: Arkusz1
Table S7. Chosen metabolites with full identification based on the LC-MS/MS analysis. annotation of DAMs shared for FHB-resistant genotypes of barley and wheat at time point T1 or time point T2. Column "identification" contains putative name of annotated metabolite, rt column contains average retention time for aligned LC-MS analysis, mz column contains average m/z value for aligned LC-MS analysi…							Type of shared DAMs
rt	mz	identification	ionization adduct type	Chemical formula	Ontology	ms/ms fragmentation spectra : product ions intensities	resistant T1	SMILES code
6.631	190.051	5-Hydroxyindoleacetate	[M-H]-	C10H9NO3	Indoles	131.03699:52 175.02946:92	resistant T1	C1=CC2=C(C=C1O)C(=CN2)CC(=O)O
7.749	137.023	4-Hydroxybenzoic acid*	[M-H]-	C7H6O3	Phenolics	41.00309:98 41.0097:50 41.36835:26 66.04242:86 75.02381:70 93.03416:1886 93.25601:24 94.03673:80 95.18128:40 137.02357:56	resistant T1	C1=CC(=CC=C1C(=O)O)O
7.736	265.107	4,7,8-Trimethoxy-3,5-dimethylchromen-2-one	[M+H]+	C14H16O5	Coumarins and derivatives	43.01598:242 43.38533:18 45.98418:56 46.99377:20 53.03783:42 56.07584:18 105.06609:68 113.6525:18 113.85435:18 122.97108:64 165.12556:58 181.94339:50 218.10448:52 219.03539:18 248.16827:40	resistant T1	CC1=CC(=C(C2=C1C(=C(C(=O)O2)C)OC)OC)OC
6.583	350.154	N-2-Hydroxycyclopentyladenosine	[M-H]-	C15H21N5O5	Purine nucleosides	109.6988:12 136.05998:15 202.10788:120 220.0788:55 220.11589:156 220.1655:12	resistant T1	C1C[C@@H]([C@H](C1)O)NC2=C3C(=NC=N2)N(C=N3)[C@H]4[C@H](C([C@H](O4)CO)O)O.O.Cl
5.278	190.053	N-Acetyl-methionine	[M-H]-	C7H13NO3S	Amino acids and derivatives	44.99713:54 46.99665:260 47.0037:58 148.0493:92 150.58032:18 189.03392:54	resistant T1	CC(=O)NC(CCSC)C(=O)O
3.288	102.054	4-Aminobutanoate	[M-H]-	C4H9NO2	Amino acids and derivatives	56.06225:125 59.061225:58 60.522:18 61.108 84.0233:79	resistant T1	C(CC(=O)O)CN
2.309	130.997	Oxaloacetate	[M-H]-	C4H4O5	Dicarboxylic acids	68.01184:69 69.1558:32 88.01258:33 111.52:33	resistant T1	C(C(=O)C(=O)O)C(=O)O
6.85	359.101	Rosmarinic acid	[M+FA-H]-	C18H16O8	Hydroxycinnamic acid and derivatives	46.00274:72 61.98838:174 65.17188:20 143.02298:30 171.0201:76 186.0419:58 198.92136:42 199.03279:20 243.13194:68 324.02234:48 358.20328:40 358.2637:48	resistant T1	C1=CC(=C(C=C1C[C@H](C(=O)O)OC(=O)/C=C/C2=CC(=C(C=C2)O)O)O)O
7.488	146.06	Indole-3-carboxaldehyde	[M+H]+	C9H7NO	Indoles	92.05769:74 93.05277:56 97.00909:84 104.05262:76 105.04489:68 129.0556:54 136.97276:54	resistant T1	C1=CC=C2C(=C1)C(=CN2)C=O
11.022	108.019	Hypotaurine	[M-H]-	C2H7NO2S	Sulfinic acids	76.98501:80 79.9558:274 80.28165:18 84.96462:18 85.02744:84 87.29635:26	resistant T1	C(CS(=O)O)N
9.405	783.282	7-Hydroxyflavone	[M+H]+	C15H10O3	Flavones	18.80438:18 39.02142:118 41.03698:68 43.01596:434 43.02108:192 43.05278:126 43.54624:30 45.03126:96 48.85577:18 55.05247:114 57.06886:206 67.05193:166 123.07711:90 131.04622:54 136.08604:72 140.10303:52 144.03943:74 159.11447:48 161.0939:68 165.15115:48 168.93057:54 174.94595:122	resistant T1	C1=CC=C(C=C1)C2=CC(=O)C3=C(O2)C=C(C=C3)O
5.756	663.181	Catechin isomer*	[M+H]+	C15H14O6	Flavonoids	111.04341:134 115.05399:220 123.04308:1694 135.04459:102 143.05009:84 152.96405:64 179.0704:442 187.07507:66	resistant T1	C1[C@@H]([C@H](OC2=CC(=CC(=C21)O)O)C3=CC(=C(C=C3)O)O)O
11.635	369.274	Palmitic acid benzyl ester	[M+H]+	C23H38O2	Usaturated fatty acids	91.05386:66 105.06942:204 107.08495:372 112.08244:112 114.09233:196 133.10159:96 135.11635:224 138.10071:126 147.11494:112 151.11053:738 158.10634:66 163.1106:236 165.12505:98 171.0957:418 173.11693:268 176.13087:72 181.0508:56 188.14221:88 199.13295:90 205.12112:276 211.01569:68 229.14185:98 257.19052:238 262.20825:100 270.17062:58 275.19904:388 289.21478:76 291.19333:162 294.21402:106 305.87915…	resistant T1	CCCCCCCCCCCCCCCC(=O)OCC1=CC=CC=C1
3.517	218.102	Pantothenic acid	[M-H]-	C9H17NO5	Secondary alcohols	119.00116:74 129.03023:90	resistant T1	CC(C)(CO)[C@H](C(=O)NCCC(=O)O)O
2.441	485.163	G(8-O-4)S glycerol	[M-H]-	C21H28O10	Hydroxycinnamic acid and derivatives	165.0457:75 179.254:96 195.0254:450 343.0254:255 373.1544:52 391.0254:87	resistant T1	COC1=CC(=CC(=C1OC(CO)C(C2=CC(=C(C=C2)O)OC)O)OC)C(C(CO)O)O
7.141	739.267	Kaempferol O-robinoside O-rhamnoside	[M-H]-	C33H40O19	Flavonoid O-glycosides	71.24602:18 250.06119:18 255.02577:20 283.01862:20 284.02747:70 291.9986:70 341.09509:28 593.14575:188 594.14868:40 694.07178:18 739.20251:98	resistant T1	C[C@H]1[C@@H]([C@H]([C@H]([C@@H](O1)OC[C@@H]2[C@@H]([C@@H]([C@H]([C@@H](O2)OC3=C(OC4=CC(=CC(=C4C3=O)O)O[C@H]5[C@@H]([C@@H]([C@H]([C@@H](O5)C)O)O)O)C6=CC=C(C=C6)O)O)O)O)O)O)O
9.508	206.08	5-Methoxyindole-3-acetic acid	[M+H]+	C11H11NO3	Indoles	89.03802:274 95.04871:876 99.98857:94 104.04976:666 109.12505:84 118.06409:1254 122.03412:76 128.04895:10774 132.04382:3738 146.04379:116 147.06267:3264	resistant T1	COC1=CC2=C(C=C1)NC=C2CC(=O)O
6.566	342.084	DIBOA glucoside	[M-H]-	C14H17NO9	Benzoxazinoids	166.08891:78 237.0636:72	resistant T1	C1=CC=C2C(=C1)N(C(=O)C(O2)O[C@H]3[C@@H]([C@H]([C@@H]([C@H](O3)CO)O)O)O)O
4.997	296.114	Prulaurasin	[M+H]+	C14H17NO6	Cyanogenic glycosides	78.9254:156 84.9624:27 145.0422:156 163.7354:15 172.9514:245 216.254:184	resistant T1	C1=CC=C(C=C1)C(C#N)O[C@H]2[C@@H]([C@H]([C@@H]([C@H](O2)CO)O)O)O
5.606	823.426	Quillaic acid galactosylglucuronide	[M+FA-H]-	C42H64O16	Saponins	193.0455:52 490.3688:152 821.554:12 823.457:33 823.6885:18	resistant T1	CC1(CCC2(C(C1)C3=CCC4C5(CCC(C(C5CCC4(C3(CC2O)C)C)(C)C=O)OC6C(C(C(C(O6)C(=O)O)O)O)OC7C(C(C(C(O7)CO)O)O)O)C)C(=O)O)C
12.784	652.898	Syringetin 3-rutinoside	[M-H]-	C29H34O17	Flavone O-glycosides	61.98803:616 62.53511:24 68.17776:18 109.20419:84 116.05054:66 137.02435:66 151.00443:54 174.39362:58 297.05222:128 300.09918:66 443.09903:164 590.18054:66 591.17987:38 607.25055:34 651.2428:26 652.35864:60	resistant T1	CC1[C@@H]([C@@H](C([C@@H](O1)OCC2[C@H](C(C([C@@H](O2)OC3=C(OC4=CC(=CC(=C4C3=O)O)O)C5=CC(=C(C(=C5)OC)O)OC)O)O)O)O)O)O
5.056	421.126	Oxo-2,4-dimethoxyphenethyl-uridine	[M-H]-	C19H22N2O9	Pyrimidines and derivatives	175.04001:74 259.13525:82 333.16565:86 342.11826:78	resistant T1	COC1=CC(=C(C=C1)C(=O)CN2C(=O)C=CN(C2=O)[C@H]3[C@@H]([C@@H]([C@H](O3)CO)O)O)OC
11.015	527.153	Tricin O-(threo-guaiacylglyceryl)ether	[M+H]+	C27H26O11	Flavonol O-glycosides	102.67992:54 155.08607:58 171.10188:88 188.07062:156 206.10138:58 229.14487:62 257.1889:104 270.05099:170 287.05362:160 291.19406:440 307.26242:76 316.05399:700 331.08005:23072 356.16571:52 488.34555:60 520.73993:94 524.31915:116 527.15204:11300	resistant T1	COC1=CC(=CC(=C1OC(CO)C(C2=CC(=C(C=C2)O)OC)O)OC)C3=CC(=O)C4=C(C=C(C=C4O3)O)O
4.416	407.169	Secoisolariciresinol	[M-H]-	C20H26O6	Lignan	104.28422:86 142.06671:74 199.09904:152 235.09612:64	resistant T1	COC1=C(C=CC(=C1)C[C@@H](CO)[C@@H](CC2=CC(=C(C=C2)O)OC)CO)O
2.602	403.109	Secoxyloganin	[M+FA-H]-	C17H24O11	Terpene glycosides	307.02216:96 328.05911:618 357.15573:64 402.13962:146	resistant T1	COC(=O)C1=CO[C@H]([C@@H]([C@@H]1CC(=O)O)C=C)O[C@H]2[C@@H]([C@H]([C@@H]([C@H](O2)CO)O)O)O
6.192	533.165	Amurensin	[M-H]-	C26H30O12	Prenylated flavanol	44.9973:72 59.01379:52 63.96301:56 70.8208:18 149.06078:58 178.02762:182 180.04091:58 181.0416:70 185.02972:72 192.01562:48 193.048:74 195.74077:46 210.04852:96 225.0739:82 278.05658:64 341.09833:44 341.12692:52 343.02911:56 353.10013:78 371.05115:54 381.17505:56 419.13135:242419.582:58 431.03699:58	resistant T1	CC(C)(CCC1=C(C=C(C2=C1OC(=C(C2=O)O)C3=CC=C(C=C3)O)O)O[C@H]4[C@@H]([C@H]([C@@H]([C@H](O4)CO)O)O)O)O
11.335	218.102	Methioninesulfoxide	[M+H]+	C5H11NO3S	Amino acids and derivatives	74.02554:15 119.06268:78 149.05224:521	resistant T1	CS(=O)CCC(C(=O)O)N
1.853	274.093	Proline glucoside	[M+H]+	C11H15NO7	Amino acids and derivatives	43.058114:158 43.08225:58 74.096325:203 70.06547:645 116.07552 157.02564:92	resistant T1	H][C@](O)(C[O+]1CCC[C@H]1C(=O)OC)[C@H]2O[C@H](O)[C@]([H])(O)[C@@]2([H])O
6.042	707.26	Icariin	[M-H]-	C33H40O15	Flavonoid O-glycosides	117.60588:20 152.99396:58 153.54279:48 157.29863:18 157.96965:54 229.95171:80 255.2343:194 315.04636:92 378.10568:92 379.79987:44 391.23547:76 401.92313:66 492.84195:54 569.2738:48 570.29041:50 571.29028:702 572.25757:30 5600.33075:52 637.76245:20 641.28387:54 706.3725:18 706.42188:32	resistant T1	C[C@H]1[C@@H]([C@H]([C@H]([C@@H](O1)OC2=C(OC3=C(C2=O)C(=CC(=C3CC=C(C)C)O[C@H]4[C@@H]([C@H]([C@@H]([C@H](O4)CO)O)O)O)O)C5=CC=C(C=C5)OC)O)O)O
10.395	293.282	Ethyl oleate	[M+H]+	C20H38O2	Hydroxy fatty acids	97.10069:68 105.06794:88 177.14874:62	resistant T1	CCCCCCCC/C=C\CCCCCCCC(=O)OCC
3.751	159.052	Allantoin	[M+H]+	C4H6N4O3	Imidazoles	115.05258:66 159.08849:68	resistant T1	C1(C(=O)NC(=O)N1)NC(=O)N
2.097	448.217	Phenethyl rutinoside	[M+H]+	C20H30O10	Phenolic glycosides	113.03391:80 116.07122:306 127.03899:128 131.0479:460 136.07516:766 143.11597:138 147.04245:168 158.08072:238 163.07509:764 182.08134:1474 187.01894:82 187.10854:156 201.01843:78 201.1209:118 204.08682:150 216.17912:96 220.11697:138 229.14394:108 257.08838:56 286.09015:60 292.63788:70 317.18695:118 344.69943:98 395.5509:100 411.19055:56 424.22495:126 444.24826:158 445.23877:134 447.20242:128	resistant T1	CC1C(C(C(C(O1)OCC2C(C(C(C(O2)OCCC3=CC=CC=C3)O)O)O)O)O)O
3.42	220.08	N-Acetylglucosamine	[M-H]-	C8H15NO6	Secondary amides	71.01127:76 73.02468:48 137.05139:68 175.91278:18 178.07823:152 203.18977:18 220.08578:44	resistant T1	CC(=O)N[C@@H]1[C@H]([C@@H]([C@H](O[C@H]1O)CO)O)O
12.754	316.284	Dehydrophytosphingosine	[M+H]+	C18H37NO3	Lipids	95.08374:194 99.07939:132 108.02069:80 111.07867:312 121.06414:130 129.06831:138 133.1008:322 143.67444:88 147.11172:102 158.09454:60 175.14616:106 193.12254:122 221.14996:82 235.2112:68 241.19493:264 268.25766:68 280.2612:1158 316.50558:106	resistant T2	CCCCCCCCC/C=C/CCC[C@H]([C@H]([C@H](CO)N)O)O
8.258	454.289	Lysope(0:0/16:0)	[M+2H]2+	C21H44NO7P	Phosphatidylethanolamines	103.8917:74 121.09943:90 123.08048:74 137.09315:70 149.13069:78 159.11748:160 173.13316:84 188.16896:52 191.06871:172 201.05223:166 209.15405:370 214.35069:72 230.11592:72 252.10008:52 253.14302:64 255.19621:126 293.10037:288 3314.13025:56 317.16592:76 324.71356:88 336.19684:94382.21906:66 435.26532:68 444.66431:74 450.24677:124 453.34058:162	resistant T2	CCCCCCCCCCCCCCCC(=O)O[C@H](CO)COP(=O)(O)OCCN
8.044	711.314	Hordatine A glucoside	[M+FA-H]-	C34H47O9N8	Hydroxycinnamic acid and derivatives	267.15524:2255 423.53361:12581 579.1224:152 741.31125:1222 787.26654:14	resistant T2	C1=CC(=CC=C1C2C(C3=C(O2)C(=CC(=C3)/C=C\C(=O)NCCCCN=C(N)N)O)C(=O)NCCCCN=C(N)N)OC4C(C(C(C(O4)CO)O)O)O
10.017	164.045	Methioninesulfoxide	[M-H]-	C5H11NO3S	Amino acids and derivatives	62.9987:15 101.04855:51 164.04555:98	resistant T2	CS(=O)CCC(C(=O)O)N
5.111	249.061	Inosine	[M-H2O-H]-	C10H12N4O5	Purines and purine derivatives	137.04521:155 165.5113:84 184.00334:102	resistant T2	C1=NC2=C(C(=O)N1)N=CN2[C@H]3[C@@H]([C@@H]([C@H](O3)CO)O)O
13.221	296.236	9-Hydroxyoctadeca-10,12-dienoic acid	[M-H]-	C18H32O3	Lineolic acids and derivatives	177.12554:36 181.1266:58 181.955:36 194.5688: 197.23588:665 233.3144:160 277.19665:136 293.9665:25 295.19665:107	resistant T2	CCCCCC=CC=CC(CCCCCCCC(=O)O)O
8.993	311.221	Hydroperoxylinolenic acid	[M+H]+	C18H30O4	Lineolic acids and derivatives	95.08472:154 103.05727:128 107.04859:240 110.07154:140 118.12096:114 119.08512:198 123.08068:138 136.0742:366 147.04395:114 151.11035:246 155.08414:148 161.09651:118 167.07219:148 175.10913:152 193.10414:80 251.14073:104 265.15439:88 290.17499:100 292.19043:1144	resistant T2	CC/C=C\C/C=C\C/C=C\CCCCCCCC(=O)OO
9.747	631.166	Diosmetin O-rhamnosylglucoside (diosmin)	[M+H]+	C28H32O15	Metylated flavones	123.08044:62 133.06265:196 140.99953:66 153.06198:64 169.80148:88 181.12547:68 215.04723:56 237.12971:68 250.64951:78 269.04437:64 288.15891:72 288.18201:98 303.17896:56 307.19147:166 313.07251:74 322.07111:310 327.08197:66 329.06464:242 340.1951:50 416.75327:90 467.10175:398 469.11261:5614 488.25317:82 591.24463:56 598.2793:188 614.2821:76 626.36066:140 630.2597:120 631.16528:1410	resistant T2	C[C@H]1[C@@H]([C@H]([C@H]([C@@H](O1)OC[C@@H]2[C@H]([C@@H]([C@H]([C@@H](O2)OC3=CC(=C4C(=C3)OC(=CC4=O)C5=CC(=C(C=C5)OC)O)O)O)O)O)O)O)O
2.054	116.07	Proline	[M+H]+	C5H9NO2	Amino acids and derivatives	43.05417:178 44.97872:108 45.03382:120 55.93415:222 56.05056:36 56.94046:50 56.96493:186 60.05386:104 68.04713:32 70.0647:4126 71.06802:216 90.94538:70 93.01775:76 94.02232:70	resistant T2	C1C[C@H](NC1)C(=O)O
5.378	605.156	Vicenin O-acetate	[M-H]-	C28H30O15	Flavone C-glycosides	165.05415:66 175.00752:72 176.01266:88 190.02574:52 191.03506:60 204.37595:32 205.05048:102 325.085554:250 353.15888:158 383.1555:25 413.2554:36 443.552:321 545.1555:158	resistant T2	CC(=O)OCC1[C@H]([C@@H](C([C@@H](O1)C2=C3C(=C(C(=C2O)[C@H]4C([C@H]([C@@H](CO4)O)O)O)O)C(=O)C=C(O3)C5=CC=C(C=C5)O)O)O)O
9.024	741.386	Hordatine B glucoside	[M+FA-H]-	C35H49O10N8	Hydroxycinnamic acid and derivatives	237.15547:7781 393.125565:15548442 549.25548:158847 711.325584:125 757.32559:14447	resistant T2	COC1=CC(=CC2=C1OC(C2C(=O)NCCCCN=C(N)N)C3=CC=C(C=C3)OC4C(C(C(C(O4)CO)O)O)O)/C=C\C(=O)NCCCCN=C(N)N
3.142	621.108	Apigenin diglucuronide	[M-H]-	C27H26O17	Flavone O-glycosides	59.00972:2068 71.00939:142 85.02392:196 108.24899:128 109.70282:68 110.00487:34 110.83646:24 119.0286:114 129.36441:110 174.9946:2616 191.02118:1204 193.00246:178 205.03935:8206 224.05182:450 248.05246:106 269.05762:540 295.06827:286	resistant T2	C1=CC(=CC=C1C2=CC(=O)C3=C(C=C(C=C3O2)O[C@@H]4[C@H]([C@@H]([C@H]([C@@H](O4)C(=O)O)O)O)O[C@@H]5[C@H]([C@@H]([C@H]([C@@H](O5)C(=O)O)O)O)O)O)O
2.069	104.034	Serine	[M-H]-	C3H7NO3	Amino acids and derivatives	44.99741:50 59.00119:88 86.02338:24	resistant T2	C([C@@H](C(=O)O)N)O
7.675	401.158	Gibberellin A13	[M+H]+	C20H26O7	Diterpenoids	157.1011:118 1 179.10675:110 187.07407:282 200.07787:80 216.13:74 219.064:260 248.08133:276 258.06485:106 261.08994:158 277.08127:170 290.09497:136 295.09518:126 305.0777:246 307.0954:374 321.07196:184 339.1203:614 383.14688:4558 399.20764:196 401.15762:1722	resistant T2	C[C@]1([C@H](CC[C@@]2([C@@H]1[C@@H]([C@]34[C@H]2CC[C@H](C3)C(=C)C4)C(=O)O)C(=O)O)O)C(=O)O
2.225	204.123	Acetylcarnitine	[M+H]+	C9H18NO4	Amino acids and derivatives	86.09668:236 100.04358:74 103.02535:80 111.00687:452 115.03918:1264 130.06364:146 153.01924:82	resistant T2	CC(=O)O[C@H](CC(=O)[O-])C[N+](C)(C)C
6.268	177.055	Ferulic acid *	[M+H]+	C10H10O4	Hydroxycinnamic acids	90.94713:122 96.50022:82 104.01611:86 116.96637:94 117.49979:68 120.00122:68 130.06522:64 130.09804:68 143.0123:66 153.95589:68	resistant T2	COC1=C(C=CC(=C1)/C=C/C(=O)O)O
13.747	315.252	9,10-Epoxy-18-hydroxy-octadecanoic acid	[M+H]+	C18H34O4	Long-chain fatty acids	91.05383:682 93.069:500 95.08559:3440 97.10102:282 105.06966:684 111.11718:204 117.069:242 121.10136:928 131.08496:404 133.10118:1958 135.11696:1040 145.10178:220 147.11613:1638 155.10661:136 159.11572:184 161.13177:688 179.14189:390 182.16144:70 195.13744:430 205.15881:160 223.16885:220 237.18349:128 261.21988:1352 279.23065:6454	resistant T2	C(CCCCO)CCCC1C(O1)CCCCCCCC(=O)O
10.829	455.104	Deoxyuridine	[M-H]-	C9H12N2O5	Pyrimidines and derivatives	66.0155:18 66.0355:55 66.897:18 94.0258:33 136.158 184.06555:51 187.1554:69	resistant T2	C1[C@@H]([C@H](O[C@H]1N2C=CC(=O)NC2=O)CO)O
12.59	152.034	3-Amino-hydroxybenzoic acid	[M+FA-H]-	C7H7NO3	Phenolics	106.0332:50 134.0255:105	susceptible T1	C1=CC(=C(C=C1C(=O)O)N)O
13.189	271.226	Palmitic acid	[M+H]+	C16H30O3	Unsaturated fatty acid	95.08596:164 105.04446:78 115.05446:278 133.06308:72 137.05994:256 157.10168:76 168.09192:72 189.09592:68	susceptible T1	CCCCCCCCCCCCCCCC(=O)O
1.575	481.103	Quercetin O-glucuronide	[M+H]+	C21H20O13	Flavonol glucuronides	165.96564:98 247.09106:58 224.98393:94 257.00157:66 271.0719:72 285.25699:70 303.12518:266 330.1185:78 364.06317:72 442.03537:74 517.17279:60	susceptible T1	C1=CC(=C(C=C1C2=C(C(=O)C3=C(C=C(C=C3O2)O)O)O[C@H]4[C@@H]([C@H]([C@@H]([C@H](O4)C(=O)O)O)O)O)O)O
7.879	195.138	Chrysanthemic acid ethyl ester	[M-H2O-H]-	C12H20O2	Monoterpenoids	59.93295:76 149.92842:384 1153.84195:64 194.08313:84 194.89844:78	susceptible T1	CCOC(=O)C1C(C1(C)C)C=C(C)C
3.756	201.069	N,N-Dimethyl-phenylsulfamide	[M-H]-	C8H12N2O2S	Sulfanilides	120.08225:56 121.04558:36 121.1554:22 137.0992:144	susceptible T1	CN(C)S(=O)(=O)NC1=CC=CC=C1
11.37	496.338	Palmitoyl-glycero 3-phosphocholine	[M+H]+	C24H50NO7P	Phosphocholines	89.999:89 104.1069:45 184.09985:59 478.39954:194 479.1259:66 495.41225:69 495.954:154 496.3408:161	susceptible T1	CCCCCCCCCCCCCCCC(=O)OC[C@H](COP(=O)([O-])OCC[N+](C)(C)C)O
8.358	515.176	Dicaffeoylquinic acid	[M-H]-	C25H24O12	Hydroxycinnamic acid and derivatives	76.47285:20 116.30134:32 133.5414:50 141.01678:60 163.86517:24 164.05511:26 165.01831:82 177.12917:40 179.11272:66 183.10112:50 185.00929:76 193.12567:60 203.05226:42 208.04352:76 230.95451:54 253.09518:84 259.50146:18 259.87241:18 261.05344:82 278.07663:58 289.16397:68 289.1774:74 315.12607:50 317.19342:58 318.04721:46 355.17819:76 377.23438:48 401.11942:46 439.09637:52 453.19257:36 494.19028:42…	susceptible T1	C1[C@H]([C@H]([C@@H](C[C@@]1(C(=O)O)OC(=O)/C=C/C2=CC(=C(C=C2)O)O)OC(=O)/C=C/C3=CC(=C(C=C3)O)O)O)O
8.821	237.071	O-Methylsinapic acid	[M-H]-	C12H14O5	Hydroxycinnamic acid and derivatives	56.21298:16 58.0289:116 59.35073:16 61.78536:16 61.98771:100 62.14533:16 63.20828:20 66.35212:42 68.17976:16 71.01194:254 71.23325:20 71.30646:16 71.46674:62 71.51254:34 71.80806:24 73.9505:28 79.20554:16 82.77143:16 90.16719:16 90.31057:74 90.67549:18 96.25246:104 96.75626:16 96.77022:16 101.93748:96 107.65797:16 116.35762:16 117.05605:16 121.02818:1016 121.42867:24 121.68333:44 122.65125:28 123…	susceptible T1	COC1=CC(=CC(=C1OC)OC)/C=C/C(=O)O
11.022	164.065	Phenylalanine*	[M-H]-	C9H11NO2	Amino acids and derivatives	103.05604:76 147.04579:272 164.07125:355	susceptible T1	C1=CC=C(C=C1)C[C@@H](C(=O)O)N
5.047	125.023	Pyrogallic acid	[M-H]-	C6H6O3	Phenolics	82.00457:40 72.991:22 109.89983 109.0242:89	susceptible T1	C1=CC(=C(C(=C1)O)O)O
5.201	831.359	tetra-p-Coumaroylspermine	[M-H]-	C46H50N4O8	Hydroxycinnamic acid and derivatives	44.99899:110 100.39692:18 100.40948:20 1100.6385:30 101.09307:22 101.10289:20 101.31527:20 101.3248:18 120.04423:18 135.03999:58 147.00883:86 162.09294:74 165.02054:42 175.00467:86 189.01982:70 205.04785:60 267.05478:66 268.09116:38 297.03711:64 297.0986:428 297.31458:24 298.03128:38 298.09668:44 315.13638:50 385.11298:22 385.2196:70	susceptible T1	C1=CC(=CC=C1C=CC(=O)NCCCN(CCCCN(CCCNC(=O)C=CC2=CC=C(C=C2)O)C(=O)C=CC3=CC=C(C=C3)O)C(=O)C=CC4=CC=C(C=C4)O)O
14.684	373.293	Quercetin pentamethyl ether	[M+H]+	C20H20O7	Methylated flavonoids	116.05877:120 125.04968:102 149.0168:2070 162.03262:114 167.02725:394 188.03357:72 194.01556:78 225.24875:32 227.11792:76 236.92619:40 257.04152:26 257.05081:132 260.04617:58 267.1792:20 285.14706:94 291.03784:48 316.27115:126 332.98306:46 336.5607:74 351.19235:82 377.08667:50 393.58917:16	susceptible T1	COC1=C(C=C(C=C1)C2=C(C(=O)C3=C(O2)C=C(C=C3OC)OC)OC)OC
6.183	432.123	HDMBOA glucoside	[M-H]-	C16H21NO10	Benzoxazinoids	149.0122:563 164.036678:105 356.107556:25	susceptible T1	COC1=CC2=C(C=C1)N(C(=O)C(O2)OC3C(C(C(C(O3)CO)O)O)O)OC
6.914	357.135	Matairesinol	[M-H]-	C20H22O6	Lignan	69.40514:28 116.44398:18 128.98813:22 185.12282:64 185.24174:18 215.1089:32 269.79385:18 280.8114:74 281.17352:66 282.181:34 311.21539:40 320.07431:28 339.1637:34 356.04904:64 356.18948:74	susceptible T1	COC1=C(C=CC(=C1)C[C@H]2COC(=O)[C@@H]2CC3=CC(=C(C=C3)O)OC)O
6.782	221.044	O-Succinylbenzoic acid	[M-H]-	C11H10O5	Phenolics	116.055:521 121.0112:3331	susceptible T1	C1=CC=C(C(=C1)C(=O)CCC(=O)O)C(=O)O
11.355	440.263	Hydroxytetradecanedioylcarnitine	[M+H]+	C21H39NO7	N-acyl amines	105.06891:50 107.08514:146 109.10043:410 119.08511:276 132.10023:96 137.09552:96 147.11607:182 151.11113:2390 155.10617:292 163.11261:296 173.11557:290 181.12064:68 193.01836:82 209.1178:68 223.13138:148 228.19695:184 254.17093:66 275.20154:426 290.17636:74 291.19601:192 305.23825:78 361.24738:74 391.28275:62 422.22815:64 424.26889:244 437.26633:170 439.31958:368	susceptible T1	C[N+](C)(C)CC(CC(=O)[O-])OC(=O)CCC(CCCCCCCCCC(=O)O)O
2.468	458.203	Erythro-guaiacylglycerol syringylglycerol ether	[M+NH3]+	C21H28O10	Hydroxycinnamic acid and derivatives	95.984:15 123.05587:56 155.108:102 198.0525:97 215.0919:87 365.05224:154 395.0258:55 409.05224:99 423.10255:189 441.1761:52	susceptible T1	COC1=CC(=CC(=C1OC(CO)C(C2=CC(=C(C=C2)O)OC)O)OC)C(C(CO)O)O
7.703	289.091	Phloroglucinol O-glucoside (phlorin)	[M+H]+	C12H16O8	Phenolic glycosides	120.08174:102 137.06133:94 146.05968:66 159.59395:68 179.10794:78 208.02834:62 219.12285:60 240.15794:92	susceptible T1	C1=C(C=C(C=C1O)O[C@H]2[C@@H]([C@H]([C@@H]([C@H](O2)CO)O)O)O)O
9.883	241.216	9-Pentadecenoic acid	[M+H]+	C15H28O2	Long-chain fatty alcohols	97.0985:68 115.05429:188 127.0528:62 140.11792:84	susceptible T1	CCCCC/C=C/CCCCCCCC(=O)O
6.052	228.088	Ergothioneine (histidine derivative)	[M-H]-	C9H15N3O2S	Amino acids and derivatives	22.76688:18 26.15902:62 41.23613:24 44.01214:64 59.00989:52 59.01842:44 73.09125:54 98.37677:40 112.54337:18 152.90808:58 166.07539:70 167.06293:52 184.08704:262 185.08737:98 227.09172:54 227.1877:66 228.07404:256	susceptible T1	C[N+](C)(C)[C@@H](CC1=CNC(=S)N1)C(=O)[O-]
4.755	269.114	Apigenin*	[M-H]-	C15H10O5	Flavones	47.54661:16 53.58319:16 59.63409:16 61.98764:80 78.30993:60 86.10593:22 96.28992:16 108.18048:16 109.60214:16 117.14644:16 133.25934:16 147.05638:16 153.4792:16 179.10522:98 192.49815:16 194.89459:16 221.83662:96 221.85692:24	susceptible T1	C1=CC(=CC=C1C2=CC(=O)C3=C(C=C(C=C3O2)O)O)O
5.54	153.054	4-Hydroxy-methoxybenzyl alcohol	[M-H]-	C8H10O3	Phenolics	120.0222: 50 135.0425:99 138.0366:88 153.0543:150	susceptible T1	COc1cc(CO)ccc1O
8.652	242.175	Undecylenoyl glycine	[M+H]+	C13H23NO3	N-acyl amines	99.04462:82 131.08676:60 142.08563:80 152.14215:164 175.04086:66 224.16347:130	susceptible T1	C=CCCCCCCCCC(=O)NCC(=O)O
9.334	716.526	Phosphatidylethanolamine	[M-H]-	C39H76NO8P	Phosphatidylethanolamines	255.0111:30 281.0154:55 452.0222:15 478.02222:88 716.0111:19	susceptible T1	CC(=O)OC[C@H](COP(=O)(O)OCCN)OC(=O)C
7.854	477.227	Isorhamnetin O-glucoside	[M-H]-	C22H22O12	Flavonols	152.89584:206 169.9782:24 181.9613:66 197.90018:202 210.89929:106 243.02829:44 284.88248:100 285.54065:18 313.03552:166 314.04306:42 315.05539:142 357.1544:89 407.22266:58 477.1084:118	susceptible T1	COC1=C(C=CC(=C1)C2=C(C(=O)C3=C(C=C(C=C3O2)O)O)O[C@H]4[C@@H]([C@H]([C@@H]([C@H](O4)CO)O)O)O)O
10.175	247.132	Abscisic acid*	[M+H]+	C15H20O4	Terpene lactones	98.98329:70 115.05396:288 149.09512:68	susceptible T1	CC1=CC(=O)CC([C@@]1(/C=C/C(=C\C(=O)O)/C)O)(C)C
6.995	225.148	Blumenol A	[M+H]+	C13H20O3	Sesquiterpenoids	115.97919:76 144.06651:68 153.09155:158 159.0344:46	susceptible T1	CC1=CC(=O)CC([C@]1(/C=C/[C@@H](C)O)O)(C)C
5.951	435.13	Phloretin O-glucoside	[M-H]-	C21H24O10	Chalcones glycosides	58.02628:550 59.011:496 61.98425:252 101.0672:130 125.06486:396 127.04404:596 127.35567:24 128.04619:148 145.05391:718 169.05026:148 174.47284:18 187.06717:172 189.94417:20 192.06772:68 227.16626:48 229.12837:48 248.18126:22 251.05942:84 255.19502:84 435.19455:54 435.228:3062 435.29196:34 435.48978:18 435.70193:22	susceptible T1	C1=CC(=CC=C1CCC(=O)C2=C(C=C(C=C2O[C@H]3[C@@H]([C@H]([C@@H]([C@H](O3)CO)O)O)O)O)[O-])O
8.414	372.079	DIMBOA glucoside	[M-H]-	C15H19NO10	Benzoxazinoids	136.04059:294 149.01222:360 210.099336:70 221.04089:78 236.04735:76 251.11586:278 361.80261:74	susceptible T1	COC1=CC2=C(C=C1)N(C(=O)[C@H](O2)O[C@H]3[C@@H]([C@H]([C@@H]([C@H](O3)CO)O)O)O)O
11.441	341.135	Prenylnaringenin	[M+H]+	C20H20O5	Prenylaled flavanones	99.08007:68 119.0833:62 137.05864:90 149.12965:58 151.11273:100 181.12122:78 225.15302:54 279.09738:52 291.19281:92 309.20419:170 323.22018:80 340.24469:184	susceptible T1	CC(=CCC1(CC(=O)C2=C(C=C(C=C2O1)O)O)C3=CC=C(C=C3)O)C
4.05	247.143	N-Propionyl-methoxytryptamine	[M+H]+	C14H18N2O2	Tryptamines and derivatives	110.06942:62 112.05095:64 128.08453:106 146.0741:116 167.09549:60 174.09251:100	susceptible T1	CCC(=O)NCCc1c[nH]c2c1cc(cc2)OC
8.28	600.267	Lyoniresinol glucoside	[M+H]+	C28H38O13	Lignan glycosides	135.11736:94 147.04596:142 166.0838:66 201.12297:178 202.19601:72 215.10046:68 223.06189:94 230.11842:62 241.18182:74 249.07182:76 263.16467:56 267.12317:1398 275.05627:84 285.1308:68 297.16925:142 322.21497:64 331.14166:118 343.10117:128 367.17786:74 378.14285:80 411.17252:54 417.15234:130 436.23563:78 446.16324:58 456.18448:52 495.60382:78 515.37537:64 569.28656:62 595.16907:144 597.82214:90 59…	susceptible T1	COC1=CC(=CC(=C1O)OC)[C@@H]2[C@H]([C@@H](CC3=CC(=C(C(=C23)OC)O)OC)CO)CO[C@H]4[C@@H]([C@H]([C@@H]([C@H](O4)CO)O)O)O
3.361	331.065	Gallic acid glucoside	[M-H]-	C13H16O10	Phenolic glycosides	99.04269:80 111.00844:100 151.99733:86 161.47147:70 189.98856:66 230.91476:80 242.94743:136 303.03357:80 313.05917:604 331.06689:5260	susceptible T1	C1=C(C=C(C(=C1O)O[C@H]2[C@@H]([C@H]([C@@H]([C@H](O2)CO)O)O)O)O)C(=O)O
2.407	171.076	Glycyl-proline	[M-H]-	C7H12N2O3	Amino acids and derivatives	98.0615:50 114.0561:500 127.0878:21 171.0788:180	susceptible T1	C1C[C@H](N(C1)C(=O)CN)C(=O)O
5.442	189.055	6,8-Dimethyl-4-hydroxycoumarin	[M-H2O-H]-	C11H10O3	Coumarins and derivatives	146.0682:77 145.066:999	susceptible T1	CC1=CC(=C2C(=C1)C(=CC(=O)O2)O)C
1.831	257.027	4-Methylumbelliferyl acetate	[M+H]+	C12H10O4	Coumarins and derivatives	34.97038:524 41.99797:78 60.96885:80 61.98761:82 62.9684:66 71.36:26 181.0719:76	susceptible T1	CC1=CC(=O)OC2=C1C=CC(=C2)OC(=O)C
10.758	309.277	Sclareol	[M+H]+	C20H36O2	Diterpenoids	110.10579:88 132.10152:66 140.54115:76 141.09064:98 191.13892:70 238.15485:78 282.04483:84 309.2774:158	susceptible T1	C[C@]12CCCC([C@@H]1CC[C@@]([C@@H]2CC[C@](C)(C=C)O)(C)O)(C)C
1.607	481.087	Myricetin O-glucoside	[M+H]+	C21H20O13	Flavonoid O-glycosides	79.02106:96 96.40777:90 118.92599:144 119.04774:56 150.95258:126 175.03793:266 191.95213:168 207.06384:316 223.04112:108 311.99344:110 357.01041:120 399.03757:250 440.1174:78 441.0358:136 518.10999:106	susceptible T1	C1=C(C=C(C(=C1O)O)O)C2=C(C(=O)C3=C(C=C(C=C3O2)O)O)OC4[C@@H]([C@H]([C@@H]([C@H](O4)CO)O)O)O
2.169	303.053	Quercetin*	[M+H]+	C15H10O7	Flavonols	116.06197:90 125.96452:74 165.015494:70 257.04176:96 229.05031:130 285.0411:52	susceptible T1	C1=CC(=C(C=C1C2=C(C(=O)C3=C(C=C(C=C3O2)O)O)O)O)O
7.835	519.113	Methyl O-galloylchlorogenate	[M+FA-H]-	C24H24O13	Hydroxycinnamic acid and derivatives	128.90022:60 153.01913:88 161.04832:268 169.0154:112 185.06783:68 193.0502:1614 203.05408:100 1 218.00972:56 280.38702:46 285.01624:60 291.07132:48 298.0296:74 312.82492:20 357.06491:58 367.12143:46	susceptible T1	COC(=O)[C@@]1(C[C@H]([C@H]([C@@H](C1)OC(=O)/C=C/C2=CC(=C(C=C2)O)O)OC(=O)C3=CC(=C(C(=C3)O)O)O)O)O
7.755	269.175	2-Decylpent-2-enedioic acid	[M-H]-	C15H26O4	Long-chain fatty acids	207.24036:24 207.2513:24 207.2934:18 207.38647:24 207.39783:18 207.8465:18 207.97722:18 208.18646:20 208.3389:20 208.35255:18 209.76593:18 226.6835:18 228.2934:18 229.28622:20 229.29979:18 229.31541:26 229.35233:18 254.38632:18 258.70203:18 258.84152:20 258.87775:22 258.89874:22 261.63675:18 264.07278:18 268.04086:18	susceptible T1	CCCCCCCCCCC(=CCC(=O)O)C(=O)O
5.57	303.086	Hesperetin	[M+H]+	C16H14O6	Methylated flavonoids	99.92827:52 116.07155:98 134.95461:128 151.95848:112 184.01776:66 251.05002:60	susceptible T1	COC1=C(C=C(C=C1)[C@@H]2CC(=O)C3=C(C=C(C=C3O2)O)O)O
13.464	315.086	Velutin	[M+H]+	C17H14O6	Methylated flavonoids	95.08418:560 105.06888:430 117.06934:246 119.0485:186 128.06078:162 131.08437:344 135.11687:292 141.06862:256 147.11647:400 149.13264:236 161.05881:140 163.11055:212 167.03314:3116 179.14034:112 195.4006:68 201.05377:260 207.13551:68 212.04448:160 226.09439:58 231.06139:120 243.06404:540 244.06868:200 263.18991:60 270.27936:672 275.1994:974 282.27808:2836 284.2225:74 290.09845:62 300.06235:66 313…	susceptible T1	COC1=CC(=C2C(=C1)OC(=CC2=O)C3=CC(=C(C=C3)O)OC)O
2.071	319.15	Erianin	[M+H]+	C18H22O5	Stilbenes	86.09618:20528 87.09938:734 114.05351:86 118.08627:144 130.04958:1410 132.10161:57028 133.06023:918 137.05891:124 142.049:1646 154.0493:500 167.06422:84 173.12801:486 178.03561:92 187.10771:78 188.05496:1290 190.10658:1162 196.09377:58 304.69733:68 317.11282:112	susceptible T1	COC1=C(C=C(C=C1)CCC2=CC(=C(C(=C2)OC)OC)OC)O
7.407	269.138	2'-Deoxyadenosine	[M+H]+	C10H13N5O3	Purines and purine derivatives	45.0355:63 109.05336:35 119.03542:66 136.06547:157	susceptible T2	C1[C@@H]([C@H](O[C@H]1N2C=NC3=C(N=CN=C32)N)CO)O
13.279	279.231	Hydroxyoctadeca-10,12-dienoic acid	[M+H]+	C18H32O3	Lineolic acids and derivatives	178.07986:50 203.11078:58 211.11206:124 223.10892:66 263.17126:56 277.27295:78	susceptible T2	CCCCC/C=C\C=C\[C@H](CCCCCCCC(=O)O)O
14.144	249.11	12-Hydroxyjasmonic acid	[M+Na]+	C12H18O4	Jasmonic acids	116.0594:52 139.02544:108 211.065847:425 249.09887:15	susceptible T2	C1CC(=O)[C@@H]([C@H]1CC(=O)O)C/C=C\CCO
8.378	251.163	2-Ethylhexyl salicylate	[M+H]+	C15H22O3	Phenolics	91.06213:128 119.0603:950 125.02139:184 133.00743:78	susceptible T2	CCCCC(CC)COC(=O)C1=CC=CC=C1O
10.281	265.106	Coniferyl Alcohol Diacetate	[M+H]+	C14H16O5	Hydroxycinnamic acid and derivatives	127.05431:118 181.0771:78 203.96992:54 250.10701:72	susceptible T2	CC(=O)OC/C=C/C1=CC(=C(C=C1)OC(=O)C)OC
5.537	391.148	Di-O-methyl-8-prenylnaringenin	[M+H]+	C22H24O5	Prenylated flavonoids	172.10371:66 306.1153:64 330.24658:62 382.64551:72	susceptible T2	CC(=CCC1=C(C=C(C2=C1OC(CC2=O)C3=CC=C(C=C3)OC)O)OC)C
5.682	144.08	1-Naphthylamine	[M+H]+	C10H9N	Naphthalenes	89.658:15 131.257:15 117.258:566 128.157:556	susceptible T2	C1=CC=C2C(=C1)C=CC=C2N
10.93	217.158	Valerenic Acid	[M+H]+	C15H22O2	Sesquiterpenoids	91.05116:102 92.05412:72 95.04709:192 100.07127:84 105.04314:96 105.06699:90 106.06332:40 108.05101:76 111.04256:72 135.07623:154 135.11295:104 137.09222:96 161.09224:114 169.01317:86 177.12234:812 178.22157:26 193.15396:70 194.11961:64 199.03827:68 199.1432:54 216.10693:60 234.14575:100 235.12857:64	susceptible T2	C[C@@H]1CC[C@H](C2=C(CC[C@H]12)C)/C=C(\C)/C(=O)O
1.846	265.086	Glutamyl-S-methylcysteine	[M+H]+	C9H16N2O5S	Amino acids and derivatives	77.03556:89 73.029954:89 64.952:52 86.09255:179 103.96654:160 247.05224:23 248.0665:59	susceptible T2	CSCC(C(=O)O)NC(=O)CCC(C(=O)O)N
14.081	351.336	Phenylethalamine	[M+H]+	C22H39NO	N-acyl amines	67.05294:150 145.08813:78 145.097:62 201.05647:78 238.17586:610 239.15952:152 239.17554:240256.18433:624 257.19003:92 275.19919:96 276.19815:80 316.52213:72 318.23734:346 319.23679:112 336.24362:174 337.24771:42 355.12402:58	susceptible T2	CCCCCCCCCCCCCCCC(C1=CC=CC=C1)(N)O
2.974	251.138	Caffeoyl putrescin isomer	[M+H]+	C13H18N2O3	Hydroxycinnamic acid and derivatives	88.0254:55 119.04935:3626 127.51173:88	susceptible T2	C1=CC(=C(C=C1/C=C/C(=O)NCCCCN)O)O
4	133.06	Asparagine	[M+H]+	C4H8N2O3	Amino acids and derivatives	74.09455:047 87.0412:55 88.02655:89 116.02554:89	susceptible T2	C([C@@H](C(=O)O)N)C(=O)N
1.798	251.105	Dihydrojasmonic Acid	[M+H]+	C12H20O3	Jasmonic acids	83.09551:160 156.9308:58 136.06015:54 149.92122:90 166.08043:52 169.95294:50 178.00003:50 185.1174:68 211.08353:68	susceptible T2	CCCCCC1C(CCC1=O)CC(=O)O
6.826	173.081	Diethyl fumarate	[M+H]+	C8H12O4	Dicarboxylic acids	72.544:15 116.255:184	susceptible T2	CCOC(=O)/C=C/C(=O)OCC
12.025	211.132	Sedanonic Acid	[M+H]+	C12H18O3	Sesquiterpenoids	88.05124:56 123.0425:156 166.0254:564	susceptible T2	CCCCC(=O)C1CCCC=C1C(=O)O
8.446	268.104	Adenosine	[M+H]+	C10H13N5O4	Purines and purine derivatives	43.01779:164 53.1636:18 55.01651:146 56.00193:18 57.03213:72 58.06498:60 60.04291:74 61.01112:70 64.33838:18 64.59798:18 72.07957:78 119.03539:132 136.06079:2214 137.06419:192 267.18671:18 268.10336:132	susceptible T2	C1=NC(=C2C(=N1)N(C=N2)[C@H]3[C@@H]([C@@H]([C@H](O3)CO)O)O)N
7.647	323.1	4',7-Di-O-methylnaringenin	[M+H]+	C17H16O5	Methylated flavonoids	119.04558:569 123.05114:85 147.04587:56 153.01885:856 273.0587:56	susceptible T2	COC1=CC=C(C=C1)[C@@H]2CC(=O)C3=C(C=C(C=C3O2)OC)O
6.516	127.038	Pyrogallol	[M+H]+	C6H6O3	Phenolics	86.09722:78 87.35387:60 107.07458:70 118.05131:56	susceptible T2	C1=CC(=C(C(=C1)O)O)O
3.372	261.145	Glutamylleucine	[M+H]+	C11H20N2O5	Amino acids and derivatives	86.1022:56 131.0144:25 132.06554:84 198.1355:160 242.0554:64 244.05221:36	susceptible T2	CC(C)C[C@@H](C(=O)O)NC(=O)[C@H](CCC(=O)O)N
7.16	281.16	5-Benzyloxygramine	[M+H]+	C18H20N2O	Alkyl-phenylketones	119.04636:82 153.89363:94 186.92586:152 197.15225:80 219.03281:90 240.10609:380 266.9425:58 300.12625:78 315.04773:110	susceptible T2	CN(C)CC1=CNC2=C1C=C(C=C2)OCC3=CC=CC=C3
9.27	356.098	HMBOA glucoside	[M-H]-	C15H19NO9	Benzoxazinoids	101.03323:74 120.12332:72 136.04047:116 150.05585:4790 191.02008:1690 195.0666:248 313.04156:58	susceptible T2	COC1=CC2=C(C=C1)NC(=O)C(O2)O[C@H]3[C@@H]([C@H]([C@@H]([C@H](O3)CO)O)O)O
2.395	245.094	Biotin (Vitamin B7)	[M+H]+	C10H16N2O3S	Tetrahydroimidizalons	109.95538:58 134.93689:40 139.95619:16 162.93929:34 177.92241:74 199.08607:16 216.06845:48 230.0944:16 245.0855:166	susceptible T2	C1[C@H]2[C@@H]([C@@H](S1)CCCCC(=O)O)NC(=O)N2
9.092	239.091	3,4,5-Trimethoxycinnamic acid	[M+H]+	C12H14O5	Hydroxycinnamic acid and derivatives	102.90704:44 103.05119:40 109.06425:68 114.09854:82 115.05085:72 116.04622:56 117.55085:18 118.06062:56 118.92496:50 119.04689:64 128.04713:70 130.06209:544 147.04047:46 162.05087:40 162.09906:48 190.03349:62 206.054739:30 213.04385:80 222.07222:72 241.73479:18 243.06981:54 259.04886:140 260.05249:28	susceptible T2	COC1=CC(=CC(=C1OC)OC)/C=C/C(=O)O
9.415	209.08	Ethyl caffeate	[M+H]+	C11H12O4	Hydroxycinnamic acid and derivatives	145.0254:86 163.0255:157 190.0522:152 191.02554:56 208.0244:25 209.1588:456	susceptible T2	CCOC(=O)/C=C/C1=CC(=C(C=C1)O)O
2.059	238.091	Dimethyl citrate	[M+H]+	C8H12O7	Tricarboxylic acids and derivatives	101.0254:566 119.03584:587 143.03665:565 153.254:55	susceptible T2	COC(=O)CC(CC(=O)O)(C(=O)OC)O
6.744	595.163	Cyanidin-3-O-rutinoside	[M+H]+	C27H31O15	Anthocyanidin-3-O-glycosides	163.06015:90 204.95955:140 287.05444:7300 314.97922:52 411.90829:58 440.00937:52 449.10504:198 517.46808:58 572.58734:90 583.31213:66 592.08521:118 595.16547:2286	susceptible T2	C[C@H]1[C@@H]([C@H]([C@H]([C@@H](O1)OC[C@@H]2[C@H]([C@@H]([C@H]([C@@H](O2)OC3=C(OC4=CC(=O)C=C(C4=C3)O)C5=CC(=C(C=C5)O)O)O)O)O)O)O)O
9.428	206.081	N-Cinnamoyl-glycine	[M+H]+	C11H11NO3	Hydroxycinnamic acid and derivatives	46.99396:216 56.94136:166 61.0107:110 62.01734:4078.01314:544 94.96565:80 96.88404:18 106.9714:84 134.95715:162 135.50188:80 144.9639:70 144.98843:134 153.9937:102 165.12817:24 167.49294:72 167.95396:56 168.9624:24 169.96349:86 176.9527:64	susceptible T2	C1=CC=C(C=C1)/C=C/C(=O)NCC(=O)O
7.416	595.164	Apigenin 6,8-di-C-glucoside*	[M+H]+	C27H30O15	Flavone O-glycosides	367.08554:245 380.1522:466 409.2544:158 427.1554:195 445.1654:125 457.09584:205 481.2554:79 499.15044:89 511.0455:512 529.061224:175 559.0547:42 577.15224:156	susceptible T2	C1=CC(=CC=C1C2=CC(=O)C3=C(C(=C(C(=C3O2)C4C(C(C(C(O4)CO)O)O)O)O)C5C(C(C(C(O5)CO)O)O)O)O)O
1.659	228.099	2'-Deoxycytidine	[M+H]+	C9H13N3O4	Pyrimidines and derivatives	48.025:56 67.0354:56 95.02568:156 112.856	susceptible T2	C1[C@@H]([C@H](O[C@H]1N2C=CC(=NC2=O)N)COP(=O)(O)O)O
1.914	325.043	Uridine 5'-monophosphate (UMP)	[M+H]+	C9H13N2O9P	Pyrimidines and derivatives	69.0358:456 97.0325:560 97.9054:46 113.158:56 227.08365:496	susceptible T2	C1=CN(C(=O)NC1=O)[C@H]2[C@@H]([C@@H]([C@H](O2)COP(=O)(O)O)O)O
2.604	148.043	Methionine	[M-H]-	C5H11NO2S	Amino acids and derivatives	46.9952:556 57.73555:200	susceptible T2	CSCC[C@@H](C(=O)O)N
2.467	197.092	3-Aminotyrosine	[M+H]+	C9H12N2O3	Amino acids and derivatives	61.985:147 63.07412:25 91.05336:199 136.079524:225 147.265 165.0533:257 181.552:36 184.08366:256	susceptible T2	C1=CC(=C(C=C1CC(C(=O)O)N)N)O
6.197	290.086	N-Fructosyl pyroglutamate	[M-H]-	C11H17NO8	Amino acids and derivatives	128.0312:541 200.08555:698 212.05999:45	susceptible T2	C1CC(=O)N(C1C(=O)O)CC2(C(C(C(O2)CO)O)O)O
3.17	305.098	N-Acetylaspartylglutamic acid	[M+H]+	C11H16N2O8	Amino acids and derivatives	129.01555:21 130.01455:25 148.0122:166 174.0225:136 247.05877:257	susceptible T2	CC(=O)N[C@@H](CC(=O)O)C(=O)N[C@@H](CCC(=O)O)C(=O)O
3.164	212.002	Indoxyl sulfate	[M+FA-H]-	C8H7NO4S	Arylsulfates	79.956221:188 80.96611:96 131.0544:64 132.04995:171	susceptible T2	C1=CC=C2C(=C1)C(=CN2)OS(=O)(=O)O
9.531	817.164	Epigallocatechin gallate octaacetate	[M+H]+	C38H34O19	Catechin gallates	139.03755:455 151.039965:189 289.07054:208 296.40945:20 297.05234:54 306.12198:92 324.30942:16 329.05588:308	susceptible T2	CC(=O)OC1=CC2=C(CC(C(O2)C3=CC(=C(C(=C3)OC(=O)C)OC(=O)C)OC(=O)C)OC(=O)C4=CC(=C(C(=C4)OC(=O)C)OC(=O)C)OC(=O)C)C(=C1)OC(=O)C
10.891	273.111	Phloretin	[M-H]-	C15H14O5	Chalcones	127.44017:28 157.09114:78 171.88045:68	susceptible T2	C1=CC(=CC=C1CCC(=O)C2=C(C=C(C=C2O)O)O)O
7.028	295.117	Methoxy-6-(trihydroxy-3-methylbutyl)chromen-2-one	[M+H]+	C15H18O6	Coumarins and derivatives	103.05105:114 120.07711:694 120.98264:28 121.07968:128 166.08228:150 173.64851:32 183.13289:64 186.08519:70 187.0891:46 198.08304:66 215.05074:72 217.01389:56 232.09448:20 234.02382:38 244.04062:50 257.11453:86 263.07318:32 265.96692:34 278.09698:44 278.21036:56 294.98273:60 295.2207:44	susceptible T2	CC(C)(C(C(C1=C(C=C2C(=C1)C=CC(=O)O2)OC)O)O)O
13.412	171.137	Decenoic acid	[M+H]+	C10H18O2	Usaturated fatty acid	41.03894:138 43.01737:290 43.05376:84 55.05437:174 57.62337:18 60.98015:18 83.08587:138 92.10693:18 95.0849:120 132.65466:18 153.12044:18 154.01863:18 162.31172:18 170.91461:54 171.08311:58	susceptible T2	CCCCCCC/C=C/C(=O)O
11.957	147.03	3-Hydroxyglutaric acid	[M-H]-	C5H8O5	Diarboxylic acids	16.60419:26 57.03456:206 57.59421:30 59.01492:238 61.96802:66 85.02905:294 87.00972:60 129.01872:90	susceptible T2	C(C(CC(=O)O)O)C(=O)O
7.801	193.034	Glucuronic acid	[M-H]-	C6H10O7	Diarboxylic acids	59.01566:233 71.0122:55 113.0255:66	susceptible T2	[C@@H]1([C@@H]([C@H](OC([C@@H]1O)O)C(=O)O)O)O
4	195.051	Gluconic acid	[M-H]-	C6H12O7	Diarboxylic acids	59.0143:55 75.0122:36 103.01891:66 131.04122:94 147.02548:64 151.03636:66 179.02187:70 195.05339:128	susceptible T2	C([C@H]([C@H]([C@@H]([C@H](C(=O)O)O)O)O)O)O
5.908	271.165	Estradiol	[M-H]-	C18H24O2	Estrogens and derivatives	81.0566:52 107.0566:25 271.17122:150	susceptible T2	C[C@]12CC[C@H]3[C@H]([C@@H]1CC[C@@H]2O)CCC4=C3C=CC(=C4)O
2.374	785.188	Isoorientin 2''-O-[feruloylglucoside]	[M-H]-	C37H38O19	Ferulic acid and derivatives	138.05251:98 217.0508:48 225.0114:98 230.4131:16 236.49399:16 239.08824:74 239.10687:22 239.50557:16 239.74966:16 239.85475:30 285.0351:162 286.03937:76 309.03992:104 429.09082:982 665.15824:392 739.71057:76 740.19836:144 783.18536:62 784.18384:32 784.30908:68 785.39435:18 785.63519:18	susceptible T2	COC1=C(C=CC(=C1)/C=C/C(=O)OCC2[C@H]([C@@H](C([C@@H](O2)OC3=C(C(=C4C(=C3)OC(=CC4=O)C5=CC(=C(C=C5)O)O)O)[C@H]6C([C@H]([C@@H](C(O6)CO)O)O)O)O)O)O)O
3.224	271.06	Baicalein	[M+H]+	C15H10O5	Flavone O-glycosides	84.95937:204 118.87282:42 125.98534:124 130.9314:234 132.61353:18 133.10429:74 137.01393:84 139.97307:58 140.91649:550 148.94249:254 158.92674:514 160.02023:42 170.92838:128 171.84448:18 176.93727:320 180.47649:58 181.03691:56 181.94237:82 186.92186:126 194.94402:132 198.93875:102 212.96434:32 214.91843:354 215.9147:62 216.36282:30 216.39754:18 217.96246:48 218.91151:38 220.03877:48 220.87112:64 …	susceptible T2	C1=CC=C(C=C1)C2=CC(=O)C3=C(O2)C=C(C(=C3O)O)O
8.127	253.061	Chrysin	[M-H]-	C15H10O4	Flavones	44.9971:1484 45.00624:176 45.9918:106 46.02584:16 46.18954:40 97.53021:28 207.13579:734 207.22664:34 207.74455:42 207.83151:26 207.84752:22 208.13522:82 208.9561:16 215.74011:16 216.44246:16 221.11465:62 236.88681:16 248.69173:16 253.13857:548 253.55074:30	susceptible T2	C1=CC=C(C=C1)C2=CC(=O)C3=C(C=C(C=C3O2)O)O
1.804	573.152	Liquiritin apioside	[M+H]+	C26H30O13	Flavonoid O-glycosides	191.251:52 255.05224:154 297.1522:36 417.0566:256	susceptible T2	C1[C@H](OC2=C(C1=O)C=CC(=C2)O)C3=CC=C(C=C3)O[C@H]4[C@@H]([C@H]([C@@H]([C@H](O4)CO)O)O)O[C@H]5[C@@H]([C@](CO5)(CO)O)O
11.598	566.308	Myristinin A	[M+NH4]+	C33H40O7	Flavonoids	116.04842:758 152.0919:70 163.40663:16 172.1091:1622 230.04254:214 240.02078:46 246.03607:102 293.97379:40 302.98944:70 361.11673:98 389.16699:66 397.27252:56 404.16068:202 406.16:200 419.00272:38 467.10016:1708 469.09595:1124 471.09482:154 473.09378:596 476.09647:128 547.05371:162 549.008:44	susceptible T2	CCCCCCCCCCCC(=O)C1=C(C=C(C(=C1O)[C@@H]2C[C@H](OC3=C2C=CC(=C3)O)C4=CC=C(C=C4)O)O)O
3.22	149.059	p-Coumaryl alcohol	[M-H]-	C9H10O2	Hydroxycinnamic acid and derivatives	79.0111:15 103.05336:52 131.04588:255 132.0578:80	susceptible T2	C1=CC(=CC=C1/C=C/CO)O
3.812	233.086	p-Coumaryl diacetate	[M-H]-	C13H14O4	Hydroxycinnamic acid and derivatives	174.01555:166 149.05122:98 131.04899:79 103.05336:51	susceptible T2	CC(=O)OC/C=C/C1=CC=C(C=C1)OC(=O)C
2.395	365.156	Furocoumarinic acid glucoside	[M-H]-	C17H18O9	Hydroxycinnamic acid and derivatives	287.055:154, 273.04256:15, 261.03579:52, 215.02554:271, 159.0255:155	susceptible T2	C1=COC2=CC(=C(C=C21)/C=C/C(=O)O)OC3C(C(C(C(O3)CO)O)O)O
9.975	211.133	Jasmonic acid	[M+H]+	C12H18O3	Jasmonic acids	116.05951:104 117.06156:64 133.10214:68 135.11925:60 193.01191:60 211.0514:16	susceptible T2	CC/C=C\C[C@@H]1[C@H](CCC1=O)CC(=O)O
7.149	577.187	Acetoxypinoresinol glucoside	[M-H]-	C28H34O13	Lignan glycosides	101.0155:25 135.154:225 151.0554:54 161.255:87 201.0115:155 207.0887:36 417.1822:96	susceptible T2	CC(=O)OC12COC(C1COC2C3=CC(=C(C=C3)OC4C(C(C(C(O4)CO)O)O)O)OC)C5=CC(=C(C=C5)O)OC
5.637	727.249	Pinoresinol diglucoside	[M+FA-H]-	C32H42O16	Lignan glycosides	357.1988:56 519.1554:177 681.1225:366	susceptible T2	COC1=C(C=CC(=C1)[C@@H]2[C@H]3CO[C@@H]([C@H]3CO2)C4=CC(=C(C=C4)O[C@H]5[C@@H]([C@H]([C@@H]([C@H](O5)CO)O)O)O)OC)O[C@H]6[C@@H]([C@H]([C@@H]([C@H](O6)CO)O)O)O
12.646	329.268	Dihydroxyheptadec-16-en-4-yl acetate	[M+H]+	C19H36O4	Long-chain fatty alcohols	130.07278:66 150.06152:64 155.08347:76 180.98247:72 207.03426:124 223.06531:222 269.18878:88	susceptible T2	CC(=O)OC(CCCCCCCCCCCC=C)CC(CO)O
10.502	349.236	Dihydroxyheptadec-16-yn-4-yl acetate	[M+H]+	C19H34O4	Long-chain fatty alcohols	118.09718:84 144.10591:66 190.13353:74 211.14966:92 250.09439:72 273.97562:62 305.18777:56 345.25638:66 349.23242:522	susceptible T2	CC(=O)OC(CCCCCCCCCCCC#C)CC(CO)O
5.109	387.196	Benzyl octyl adipate	[M+2H]2+	C21H32O4	Long-chain fatty alcohols	129.0174:58 133.09978:86 151.10953:68 162.10054:70 213.14699:64 215.94774:62 267.90182:56 273.08813:92 309.20795:64 313.14587:60 339.20312:90	susceptible T2	CCCCCCCCOC(=O)CCCCC(=O)OCC1=CC=CC=C1
7.277	311.09	Apigenin trimethyl ether	[M-H2O-H]-	C18H16O5	Metylated flavones	43.01801:106 58.99673:106 59.01027:2334 71.01087:78 71.63861:34 113.01881:128 135.9939:78 161.0386:82 161.83849:20 222.35092:22 227.69576:36	susceptible T2	COC1=CC=C(C=C1)C2=CC(=O)C3=C(O2)C=C(C=C3OC)OC
2.979	156.065	3-Methylcrotonylglycine	[M+H]+	C7H11NO3	N-acyl amines	70.05584:15 71.9547:26 89.02547:15 116.07514:25	susceptible T2	CC(=CC(=O)NCC(=O)O)C
6.825	286.167	Acetyl carboxymethyl caproyl glycine	[M-H]-	C14H25NO5	N-acyl amines	142.078:15 184.2555:68 212.1588:155	susceptible T2	CCCCCCCCCC(=O)N(CC(=O)O)CC(=O)O
6.678	297.097	Picein	[M-H]-	C14H18O7	Phenolic glycosides	41.00384:102 117.03741:54 121.03033:66 122.03187:34 163.03996:68 164.04906:28 164.07434:52 179.07146:68 204.27611:18 207.78712:22 223.05898:162 267.04901:20 282.07199:210 283.07886:92 297.10025:148 297.18112:40 297.254:40	susceptible T2	CC(=O)C1=CC=C(C=C1)O[C@H]2[C@@H]([C@H]([C@@H]([C@H](O2)CO)O)O)O
7.132	255.05	Piscidic acid	[M-H]-	C11H12O7	Phenolics	149.0555:13 165.03669:365 178.0555:25 193.03665:46	susceptible T2	C1=CC(=CC=C1CC(C(C(=O)O)O)(C(=O)O)O)O
9.122	450.2	Benzyl gentiobioside	[M+2H]2+	C19H28O11	Phenolic glycosides	102.7301:88 128.06918:166 144.06654:242 159.07275:66 184.02928:80 228.98441:98 240.13553:116 249.00832:74268.08353:68 277.98309:66 285.0538:78 299.15695:66 361.64987:78 368.99966:166 371.03568:118 373.9534:72	susceptible T2	C1=CC=C(C=C1)CO[C@H]2[C@@H]([C@H]([C@@H]([C@H](O2)CO[C@H]3[C@@H]([C@H]([C@@H]([C@H](O3)CO)O)O)O)O)O)O
9.643	860.604	PC(18:0/9-HODE)	[M-H]-	C44H84NO9P	Phosphatidylcholines	126.998:15 168.03555:52 168.03666:25 171.0988:64 171.1555:25 224.06997:61 277.3115:96 283.155:112 295.19887:166 786.59987:188	susceptible T2	CCCCCCCCCCCCCCCCCC(=O)OCC(COP(=O)([O-])OCC[N+](C)(C)C)OC(=O)CCCCCCCC(/C=C/C=C\CCCCC)O
1.97	346.054	Guanosine cyclic monophosphate (cGMP)	[M+H]+	C10H12N5O7P	Purines and purine derivatives	49.2544:36 130.258 135.0366654:56 152.05366:487	susceptible T2	C1[C@@H]2[C@H]([C@H]([C@@H](O2)N3C=NC4=C3N=C(NC4=O)N)O)OP(=O)(O1)O
10.195	127.038	4-Hydroxy-6-methyl-2-pyrone	[M+H]+	C6H6O3	Pyranones and derivatives	86.09722:78 87.35387:60 107.07458:70 118.05131:56	susceptible T2	CC1=CC(=CC(=O)O1)O
2.32	272.087	5-Hydroxymethylcytidine	[M-H]-	C10H15N3O6	Pyrimidines and derivatives	209.09367:72 228.92384:92	susceptible T2	C1=C(C(=NC(=O)N1[C@H]2[C@@H]([C@@H]([C@H](O2)CO)O)O)N)CO
7.265	303.039	Thymidine 3',5'-cyclic monophosphate (cTMP)	[M-H]-	C10H13N2O7P	Pyrimidines and derivatives	30.80393:18 41.0015:28 43.01579:96 44.99601:104 55.01476:58 59.01031:430 59.01841:76 61.98369:92 79.95297:66 96.95406:40 97.425:24 98.94663:100 103.37357:18 120.98325:18 161.01079:98 163.05144:72 171.09431:88 286.90518:46 302.53464:26 303.03909:60 303.11618:58 303.20398:46	susceptible T2	CC1=CN(C(=O)NC1=O)[C@H]2C[C@H]3[C@H](O2)COP(=O)(O3)[O-]
6.955	334.036	Nicotinic acid mono nucleotide	[M-H]-	C11H14NO9P	Pyrimidines and derivatives	78.9665:89 79.5669:18 96.9698:159 138.9225:15 192.9874:68 216.96554:41 291.0558:21	susceptible T2	C1=CC(=C[N+](=C1)[C@H]2[C@@H]([C@@H]([C@H](O2)COP(=O)(O)O)O)O)C(=O)O
6.602	481.973	Cytidine 5'-triphosphate (CTP)	[M-H]-	C9H16N3O14P3	Pyrimidines and derivatives	78.962587:74 158.98009:104 160.83258:376 186.87146:86 194.89391:92 212.86748:54 359.96564:380 360.9686:46 361.96234:80 366.14279:56 384.0028:56 402.01344:68 410.99075:38 434.04163:38 445.95874:262 447.96161:116	susceptible T2	C1=CN(C(=O)N=C1N)[C@H]2[C@@H]([C@@H]([C@H](O2)COP(=O)(O)OP(=O)(O)OP(=O)(O)O)O)O
5.463	321.155	Auraptene	[M+H]+	C19H22O3	Terpene lactones	122.05831:110 135.04567:66 157.13318:134 162.97214:136 166.08574:52 181.05859:86 192.98198:80 230.0452:74 246.92906:304 290.18216:88 320.22577:60	susceptible T2	CC(=CCC/C(=C/COC1=CC2=C(C=C1)C=CC(=O)O2)/C)C
7.515	831.508	Ginsenoside	[M-H]-	C42H72O14	Triterpene saponins	140.99521:62 211.13477:44 221.11452:36 229.37988:18 299.1806:42 299.19138:60 309.20633:68 327.21893:562 328.22388:118 382.79913:98 564.13947:52 571.17419:66 707.8432:66 747.07672:46 797.35938:54 845.36163:22 845.43341:70 845.48901:200	susceptible T2	CC(=CCC[C@@](C)([C@H]1CC[C@@]2([C@@H]1[C@@H](C[C@H]3[C@]2(CC[C@@H]4[C@@]3(CC[C@@H](C4(C)C)O)C)C)O)C)O[C@H]5[C@@H]([C@H]([C@@H]([C@H](O5)CO)O)O)O)C
9.937	471.346	Glycyrrhetic acid	[M+H]+	C30H46O4	Triterpenoids	87.04012:212 98.09664:78 109.0983:162 111.04214:38 114.16074:36 133.08197:178 137.05687:74 174.06213:90 175.09291:40 175.88771:50 229.02652:18 233.05136:40 248.13304:30 251.07463:42 255.22592:72 263.14532:150 271.65833:74 285.24231:72 285.65656:174 289.95151:38 331.16351:60 351.18933:52 351.69666:114 387.68683:60 459.23334:66 464.19641:28 480.23041:44 482.25827:18 488.00754:18 491.14438:32 491.55…	susceptible T2	C[C@]12CC[C@](C[C@H]1C3=CC(=O)[C@@H]4[C@]5(CC[C@@H](C([C@@H]5CC[C@]4([C@@]3(CC2)C)C)(C)C)O)C)(C)C(=O)O
10.97	161.106	Tryptamine	[M+H]+	C10H12N2	Tryptamines and derivatives	117.0754:154 127.225 144.086654:1557	susceptible T2	C1=CC=C2C(=C1)C(=CN2)CCN
2.632	191.118	5-Methoxytryptamine	[M+H]+	C11H14N2O	Tryptamines and derivatives	61.251:120 145.1224:23 174.10365:3065 189.2651:150	susceptible T2	COC1=CC2=C(C=C1)NC=C2CCN
10.144	281.127	N-Salicyloyltryptamine	[M+H]+	C17H16N2O2	Tryptamines and derivatives	120.01254:66 138.0581:552 139.15224:514 144.0866254:45	susceptible T2	C1=CC=C2C(=C1)C(=CN2)CCNC(=O)C3=CC=CC=C3O
