# Supplementary material for: Metabolomic Aspects of Conservative and Resistance-Related Elements of Response to Fusarium culmorum in the Grass Family
Source: Cells. 2022 Oct 13;11(20):3213. doi: 10.3390/cells11203213 (PMC9600661; doi:10.3390/cells11203213)
Supplement: Supplementary file 1 [file cells-11-03213-s001.zip › table S1.xlsx]

## Sheet: Arkusz1
Table S1: LC-MS signals corresponding to mycotoxins detected in our experiments which was removed from statistical analysis after processing of raw LC-MS data. Column “Nr org” is number assigned to certain peak in processing of LC-MS data after alignment. column "Fragmentation MS/MS : intensities ratio of product ions" presents the most intense product ions with thwir intensities ratio served for…
							Bd21		Hs		Hr		Ts		Tr
nrorg	m_z	ionization mode	retention_time	name	formula	Fragmentation MS/MS : intensities ratio of product ions	T1	T2	T1	T2	T1	T2	T1	T2	T1	T2
10522	317.147	negative	6.579	zearalenone	C18H22O5	nd	12.6366	14.5886	23.0779	23.5093	3.63107	3.72029	26.4259	28.4834	5.27947	3.69861
2637	371.134	negative	2.753	nivalenol	C15H20O7	108.04394:80 128.07016:70 154.06436:104 178.98271:64 191.60741:92 201.95113:64 208.98512:76 256.13083:62 268.20239:82	10.1553	10.8489	11.7866	9.95618	5.86753	8.72741	17.6095	16.4563	4.59344	6.65692
4121	384.202	positive	4.952	acetoxyscirpenol	C19H26O7	109.02858:60 130.09781:94 176.06915:204 196.11563:54 219.14166:60 237.11212:60 269.12088:156 287.08197:58 311.14078:58 333.62592:64 380.19009:504	10.818	11.3095	14.8778	15.5234	6.33508	4.08758	9.66678	10.6016	0.369207	0.836335
2255	355.139	negative	8.967	deoxynivalenol	C15H20O6	95.08557:420 103.05405:82 107.08521:220 117.06966:258 133.10085:56 141.06985:112 148.07397:246 158.063:76 169.10178:58 173.13177:148 177.12703:116 187.11153:74 191.17867:466 249.19325:60 260.16376:586	12.5789	12.0679	15.1224	11.1591	1.47808	1.97999	15.0501	15.3235	4.00955	2.11438
5985	484.255	positive	10.175	T2 toxin	C24H34O9	93.32367:60 120.08005:3030 145.05052:80 157.96744:88 183.06216:54 224.98981:60 502.33453:56 504.26611:228	11.1138	11.8788	10.5656	9.28919	0.266703	0.328369	10.9077	9.71217	1.87882	1.49986
