# Supplementary material for: Metabolomic Aspects of Conservative and Resistance-Related Elements of Response to Fusarium culmorum in the Grass Family
Source: Cells. 2022 Oct 13;11(20):3213. doi: 10.3390/cells11203213 (PMC9600661; doi:10.3390/cells11203213)
Supplement: Supplementary file 1 [file cells-11-03213-s001.zip › table S2.xlsx]

## Sheet: Peak_list
Table S2. Results of three-way ANOVA conducted on processed LC-MS data combined from positive and negative ionization.
Assigned number of peaks in aligned data table with retention time and m/z valued for detected peaks.
Metabolite number	m/z values	Retention time [min]	Ionization
1	191.018	2.95126	negative
2	191.02	2.73274	negative
3	96.9602	2.43816	negative
4	355.085	4.89595	negative
5	173.01	3.92855	negative
6	194.966	2.33993	negative
7	160.041	7.75663	negative
8	289.058	4.5704	negative
9	322.102	5.36237	negative
10	565.065	3.63598	negative
11	307.117	7.57514	negative
12	371.101	5.5408	negative
13	136.019	7.01202	negative
14	415.162	5.84939	negative
15	329.232	7.97411	negative
16	218.102	3.84202	negative
17	111	2.78379	negative
18	205.034	3.57274	negative
19	222.05	6.48276	negative
20	385.103	6.32689	negative
21	367.081	5.01014	negative
22	161.044	3.2763	negative
23	250.07	5.55239	negative
24	129.015	3.60677	negative
25	331.068	4.90779	negative
26	183.026	5.36481	negative
27	178.05	6.56636	negative
28	293.187	9.11123	negative
29	327.217	7.84121	negative
30	139	4.33181	negative
31	390.268	9.92383	negative
32	203.076	4.19277	negative
33	117.015	3.34524	negative
34	399.154	5.93477	negative
35	451.136	3.91529	negative
36	447.254	8.96442	negative
37	351.129	5.1303	negative
38	525.187	7.77088	negative
39	206.043	4.23883	negative
40	237.046	6.65702	negative
41	385.092	5.52781	negative
42	187.096	6.91232	negative
43	447.248	8.66042	negative
44	288.991	2.43335	negative
45	115.002	2.99987	negative
46	173.028	3.00691	negative
47	128.034	2.46297	negative
48	172.096	5.4159	negative
49	116.927	9.85303	negative
50	355.085	5.06629	negative
51	265.145	9.89729	negative
52	191.017	4.62625	negative
53	530.156	5.29659	negative
54	357.126	5.91554	negative
55	103.002	2.48221	negative
56	763.217	2.34916	negative
57	671.219	3.82043	negative
58	323.122	4.40027	negative
59	857.283	2.85682	negative
60	540.317	9.46674	negative
61	202.074	6.31513	negative
62	289.03	3.20727	negative
63	323.068	4.07183	negative
64	191.018	3.83908	negative
65	821.38	7.53298	negative
66	241.035	4.33578	negative
67	164.069	3.53315	negative
68	161.044	6.99567	negative
69	230.986	2.33852	negative
70	307.133	5.57495	negative
71	515.063	3.58643	negative
72	315.074	4.39823	negative
73	387.116	9.68242	negative
74	735.351	7.27087	negative
75	173.009	2.9997	negative
76	121.027	6.77159	negative
77	215.079	6.17359	negative
78	449.244	7.73719	negative
79	387.118	8.87122	negative
80	327.218	8.36768	negative
81	507.269	8.62323	negative
82	423.235	8.12534	negative
83	362.142	4.81865	negative
84	423.239	8.56081	negative
85	483.264	9.12563	negative
86	145.036	2.40111	negative
87	507.268	8.9426	negative
88	449.257	8.42054	negative
89	133.01	3.02943	negative
90	158.081	4.42345	negative
91	483.261	8.46692	negative
92	606.082	3.65824	negative
93	130.067	4.93941	negative
94	563.138	5.26507	negative
95	371.12	6.21118	negative
96	429.164	7.24415	negative
97	507.257	8.15659	negative
98	379.111	3.23066	negative
99	265.146	10.0775	negative
100	293.2	9.40215	negative
101	295.225	9.90079	negative
102	165.98	8.50199	negative
103	311.217	9.27316	negative
104	193.07	8.32921	negative
105	115.935	9.71843	negative
106	483.264	8.85934	negative
107	399.125	5.69435	negative
108	163.039	6.71688	negative
109	387.121	8.86745	negative
110	449.27	7.7691	negative
111	133.013	3.00994	negative
112	175.041	4.68863	negative
113	237.067	6.65528	negative
114	157.049	5.44981	negative
115	564.314	8.91682	negative
116	273.091	5.79729	negative
117	323.114	4.20259	negative
118	625.204	3.68651	negative
119	467.224	6.58821	negative
120	711.233	2.82045	negative
121	387.127	6.38269	negative
122	194.084	9.50243	negative
123	277.159	9.98682	negative
124	423.241	8.99019	negative
125	203.045	3.77164	negative
126	221.106	8.50073	negative
127	347.095	3.6499	negative
128	611.157	3.37278	negative
129	193.045	6.58681	negative
130	111.007	3.65691	negative
131	165.021	5.07098	negative
132	338.076	4.0828	negative
133	329.093	3.74739	negative
134	401.175	5.90125	negative
135	89.006	2.26679	negative
136	443.188	4.50464	negative
137	380.236	10.0776	negative
138	87.0071	2.92731	negative
139	282.969	3.65369	negative
140	431.183	4.86488	negative
141	231.068	5.15137	negative
142	230.029	2.72275	negative
143	535.17	5.80776	negative
144	293.113	4.53164	negative
145	315.097	4.79123	negative
146	445.221	9.12087	negative
147	96.9591	2.96404	negative
148	343.239	8.42504	negative
149	142.05	3.2247	negative
150	363.195	7.34426	negative
151	577.163	5.51241	negative
152	106.038	10.1967	negative
153	390.253	9.47635	negative
154	128.034	9.9647	negative
155	133.013	9.86116	negative
156	313.235	9.18799	negative
157	201.112	7.37779	negative
158	347.176	7.29486	negative
159	223.042	2.75365	negative
160	185.008	2.31849	negative
161	381.186	6.55784	negative
162	435.957	2.79465	negative
163	261.053	5.86857	negative
164	128.992	2.47682	negative
165	382.112	4.38408	negative
166	184.056	4.08436	negative
167	182.043	3.36495	negative
168	401.135	5.507	negative
169	243.056	3.60122	negative
170	168.98	2.30456	negative
171	239.11	8.08858	negative
172	232.898	2.40464	negative
173	589.283	7.5635	negative
174	96.9594	2.953	negative
175	239.126	8.87458	negative
176	535.046	3.55202	negative
177	386.109	4.90804	negative
178	279.096	3.65201	negative
179	85.0278	3.80854	negative
180	311.22	9.36951	negative
181	341.102	2.91963	negative
182	111	2.61963	negative
183	173.029	4.59493	negative
184	179.055	9.93586	negative
185	295.102	3.51463	negative
186	137.021	5.75466	negative
187	137.01	7.80302	negative
188	275.107	5.31212	negative
189	188.061	5.36296	negative
190	372.096	3.73261	negative
191	531.188	4.70986	negative
192	159.024	3.75773	negative
193	266.069	4.75978	negative
194	147.03	2.96151	negative
195	301.082	3.4488	negative
196	367.108	4.80414	negative
197	293.086	5.79643	negative
198	206.068	5.51274	negative
199	335.105	5.35846	negative
200	577.172	6.27535	negative
201	349.118	5.2828	negative
202	325.201	8.31834	negative
203	711.201	4.59485	negative
204	242.142	7.20264	negative
205	135.024	2.00796	negative
206	270.978	2.57671	negative
207	263.123	7.07025	negative
208	337.148	5.97075	negative
209	160.031	2.44374	negative
210	221.138	9.56655	negative
211	200.117	8.44131	negative
212	233.154	9.7138	negative
213	637.191	5.56016	negative
214	237.008	3.55157	negative
215	341.187	8.9845	negative
216	243.057	3.65859	negative
217	260.023	3.78468	negative
218	227.126	8.24036	negative
219	446.162	3.26996	negative
220	210.015	2.4335	negative
221	381.184	6.25419	negative
222	197.016	3.77215	negative
223	153.046	4.52605	negative
224	198.065	3.5654	negative
225	837.413	7.30692	negative
226	389.087	3.85091	negative
227	419.118	4.4201	negative
228	509.146	3.55128	negative
229	367.121	3.85761	negative
230	329.124	5.45444	negative
231	309.117	3.87033	negative
232	395.191	6.04758	negative
233	433.198	6.06959	negative
234	315.249	9.48456	negative
235	665.266	5.33768	negative
236	101.022	2.67306	negative
237	271.223	9.69562	negative
238	115.956	6.52007	negative
239	321.107	6.44701	negative
240	529.232	5.71757	negative
241	249.112	8.34979	negative
242	363.162	6.21086	negative
243	166.983	2.36408	negative
244	580.309	7.94717	negative
245	265.083	3.32477	negative
246	282.083	3.29248	negative
247	143.031	2.98041	negative
248	198.048	3.00786	negative
249	353.17	4.94778	negative
250	501.163	6.53815	negative
251	207.978	4.98237	negative
252	409.103	5.07033	negative
253	267.175	9.5825	negative
254	297.222	9.87108	negative
255	337.135	5.24478	negative
256	433.191	5.30536	negative
257	129.051	6.16769	negative
258	511.19	5.4774	negative
259	751.392	7.23188	negative
260	215.108	7.90942	negative
261	145.053	3.39903	negative
262	588.093	3.1803	negative
263	166.024	2.52781	negative
264	349.171	5.4974	negative
265	281.102	4.51346	negative
266	476.275	9.20544	negative
267	322.038	6.12975	negative
268	741.21	4.12435	negative
269	839.421	7.34219	negative
270	88.9933	2.59094	negative
271	87.0071	2.5546	negative
272	179.054	8.79467	negative
273	252.051	6.37606	negative
274	439.079	2.34071	negative
275	473.114	4.80022	negative
276	507.146	2.80646	negative
277	213.141	8.1716	negative
278	367.13	4.95129	negative
279	325.143	6.92623	negative
280	264.984	2.61389	negative
281	484.259	8.1652	negative
282	549.171	9.64364	negative
283	174.995	5.42727	negative
284	665.231	3.16114	negative
285	145.037	10.2551	negative
286	445.137	7.07557	negative
287	329.087	4.12229	negative
288	661.196	3.58045	negative
289	174.993	7.43779	negative
290	148.07	5.35827	negative
291	595.166	4.34847	negative
292	695.291	6.06022	negative
293	351.158	4.75768	negative
294	174.989	8.41694	negative
295	343.221	7.55855	negative
296	159.021	2.76304	negative
297	129.053	6.20256	negative
298	287.197	8.40989	negative
299	269.179	9.40559	negative
300	185.028	9.82205	negative
301	215.039	9.60868	negative
302	225.064	9.78093	negative
303	411.124	5.6587	negative
304	171.069	6.26402	negative
305	345.127	5.15508	negative
306	143.034	6.42613	negative
307	243.145	8.06126	negative
308	146.038	2.77697	negative
309	424.226	9.00465	negative
310	263.059	3.87043	negative
311	121.028	5.69651	negative
312	311.121	6.09311	negative
313	112.99	3.4385	negative
314	360.098	4.59453	negative
315	611.184	4.10085	negative
316	243.111	6.14702	negative
317	190.045	4.1422	negative
318	538.082	2.7681	negative
319	161.045	3.51421	negative
320	723.207	3.13874	negative
321	287.087	4.29366	negative
322	344.042	3.64238	negative
323	415.283	8.21062	negative
324	549.167	2.16793	negative
325	305.005	3.13741	negative
326	227.056	6.16364	negative
327	131.041	9.83708	negative
328	563.132	4.75743	negative
329	641.238	5.30218	negative
330	188.032	2.54259	negative
331	403.16	5.24314	negative
332	161.044	8.78046	negative
333	261.089	5.29665	negative
334	424.235	8.75611	negative
335	395.131	6.16265	negative
336	204.079	3.70958	negative
337	215.039	2.8715	negative
338	721.399	8.58841	negative
339	925.282	2.29714	negative
340	421.063	3.25998	negative
341	353.126	4.49259	negative
342	571.158	4.45356	negative
343	529.293	7.84612	negative
344	403.031	3.3206	negative
345	753.396	7.01416	negative
346	343.195	7.14723	negative
347	161.044	9.81291	negative
348	304.999	2.91852	negative
349	539.115	4.88041	negative
350	549.227	7.87405	negative
351	124.01	2.48226	negative
352	601.132	2.9258	negative
353	159.034	4.4502	negative
354	417.122	5.2187	negative
355	346.066	3.65396	negative
356	193.065	8.78176	negative
357	565.169	5.34057	negative
358	449.223	6.6039	negative
359	663.283	6.71106	negative
360	452.261	9.37757	negative
361	227.128	7.94217	negative
362	225.067	2.80457	negative
363	305.108	8.01892	negative
364	134.893	8.37752	negative
365	426.03	3.33323	negative
366	134.893	10.1659	negative
367	757.332	4.70036	negative
368	339.031	2.64678	negative
369	573.293	7.9945	negative
370	134.894	8.36913	negative
371	393.124	5.22957	negative
372	539.113	4.85829	negative
373	695.212	2.43526	negative
374	191.032	8.93215	negative
375	131.031	3.23285	negative
376	189.075	5.87309	negative
377	155.013	2.33784	negative
378	89.0226	9.86999	negative
379	669.315	5.35935	negative
380	337.167	7.01491	negative
381	185.033	9.79258	negative
382	305.029	3.8331	negative
383	787.28	4.02024	negative
384	145.019	4.96278	negative
385	695.321	6.66578	negative
386	341.122	4.82881	negative
387	173.091	7.41858	negative
388	187.118	8.15838	negative
389	207.949	6.23664	negative
390	545.279	7.91301	negative
391	216.977	2.56608	negative
392	275.102	5.46382	negative
393	229.126	8.02937	negative
394	388.142	9.3401	negative
395	603.159	2.62799	negative
396	409.155	5.42718	negative
397	176.045	4.89967	negative
398	485.163	6.67449	negative
399	235.995	7.89841	negative
400	137.02	4.65965	negative
401	595.277	7.93926	negative
402	525.16	5.54591	negative
403	315.181	8.10665	negative
404	807.462	8.53853	negative
405	437.141	3.55447	negative
406	455.037	4.77718	negative
407	215.061	3.67209	negative
408	233.081	4.056	negative
409	282.977	2.63567	negative
410	553.212	7.02111	negative
411	337.124	5.05933	negative
412	301.084	3.97846	negative
413	365.19	7.37414	negative
414	121.028	6.10875	negative
415	391.173	5.16126	negative
416	613.196	4.72971	negative
417	463.145	3.64241	negative
418	170.044	3.73721	negative
419	291.084	3.43752	negative
420	461.23	8.03012	negative
421	209.044	4.98128	negative
422	379.141	5.26666	negative
423	239.085	5.35042	negative
424	333.178	8.10164	negative
425	329.232	8.29634	negative
426	307.997	2.9265	negative
427	246.09	4.95701	negative
428	295.123	4.58085	negative
429	377.1	9.6927	negative
430	289.09	4.29382	negative
431	225.089	7.52584	negative
432	241.07	5.46078	negative
433	188.033	2.41673	negative
434	377.103	3.56316	negative
435	221.032	3.12719	negative
436	512.274	8.59541	negative
437	122.023	2.10991	negative
438	549.119	2.94775	negative
439	293.204	9.86495	negative
440	533.217	6.6823	negative
441	319.11	5.50213	negative
442	433.152	4.72824	negative
443	393.184	7.81497	negative
444	89.0226	9.63744	negative
445	364.161	7.36585	negative
446	317.079	3.81721	negative
447	477.129	3.99284	negative
448	446.217	8.41348	negative
449	593.154	4.8117	negative
450	339.209	8.67256	negative
451	188.953	8.81196	negative
452	551.271	7.36113	negative
453	253.108	7.51968	negative
454	326.926	2.06875	negative
455	241.079	3.80981	negative
456	280.082	5.836	negative
457	309.202	8.81594	negative
458	362.095	4.06273	negative
459	575.309	8.02299	negative
460	517.243	7.3319	negative
461	101.022	3.7166	negative
462	281.124	4.80264	negative
463	186.083	4.79332	negative
464	309.116	3.80363	negative
465	129.003	9.3793	negative
466	173.078	6.62396	negative
467	358.114	5.32164	negative
468	285.172	8.97492	negative
469	307.175	8.55313	negative
470	89.0047	2.61773	negative
471	341.158	7.17438	negative
472	147.039	3.36176	negative
473	138.05	4.56536	negative
474	222.051	3.42121	negative
475	861.286	8.36988	negative
476	235.967	6.38307	negative
477	312.095	3.00605	negative
478	137.015	6.50603	negative
479	279.097	6.47869	negative
480	407.165	4.31478	negative
481	897.406	7.6573	negative
482	492.121	4.5663	negative
483	487.126	3.55691	negative
484	379.176	7.43707	negative
485	635.126	3.69625	negative
486	176.932	2.25882	negative
487	101.023	3.03041	negative
488	277.08	6.25332	negative
489	275.052	3.45713	negative
490	101.018	7.51565	negative
491	187.059	4.11366	negative
492	431.212	7.27995	negative
493	638.198	2.28876	negative
494	253.091	4.06209	negative
495	345.117	4.47992	negative
496	113.031	4.84566	negative
497	232.074	4.2944	negative
498	149.033	3.34442	negative
499	134.043	3.54121	negative
500	144.057	4.10612	negative
501	151.046	7.99646	negative
502	307.18	8.77669	negative
503	192.034	4.34424	negative
504	245.045	3.66376	negative
505	743.24	5.49318	negative
506	409.202	6.36305	negative
507	245.105	6.39819	negative
508	787.344	4.38032	negative
509	317.077	3.10036	negative
510	216.082	4.95647	negative
511	111.006	4.21742	negative
512	647.217	3.43549	negative
513	207.051	9.4592	negative
514	725.294	6.38601	negative
515	158.081	5.18338	negative
516	380.227	9.9534	negative
517	380.229	9.71803	negative
518	569.21	5.52948	negative
519	291.108	3.76882	negative
520	614.324	6.88684	negative
521	115.002	5.43866	negative
522	623.184	6.23501	negative
523	505.248	7.90904	negative
524	505.246	7.89922	negative
525	579.089	3.45498	negative
526	277.065	3.18204	negative
527	202.089	4.29736	negative
528	463.252	8.51429	negative
529	177.055	8.46669	negative
530	361.189	6.18869	negative
531	439.122	4.97061	negative
532	393.177	6.53383	negative
533	627.215	4.74814	negative
534	487.204	6.77747	negative
535	363.19	8.11569	negative
536	195.043	5.76805	negative
537	163.037	7.40993	negative
538	134.893	9.17391	negative
539	205.019	3.98958	negative
540	168.979	3.36365	negative
541	562.317	8.79987	negative
542	343.062	3.06708	negative
543	200.112	9.59101	negative
544	200.112	9.19179	negative
545	201.134	8.71899	negative
546	181.072	10.0997	negative
547	703.186	2.42528	negative
548	359.088	4.00094	negative
549	101.015	8.78323	negative
550	649.2	3.90951	negative
551	363.18	6.57234	negative
552	248.083	7.5335	negative
553	604.089	3.22226	negative
554	515.081	5.20396	negative
555	217.053	3.21919	negative
556	227.131	8.27028	negative
557	214.133	8.30582	negative
558	289.975	2.9078	negative
559	365.167	6.24278	negative
560	384.101	4.26155	negative
561	351.125	4.66132	negative
562	492.267	8.11519	negative
563	349.177	6.48975	negative
564	465.159	5.3346	negative
565	257.158	8.7794	negative
566	199.052	4.27483	negative
567	177.053	7.92571	negative
568	373.125	4.83035	negative
569	198.005	7.10843	negative
570	372.101	4.8629	negative
571	235.058	2.90357	negative
572	101.022	2.54526	negative
573	249.067	3.90702	negative
574	500.142	4.33968	negative
575	99.0123	4.52269	negative
576	689.176	2.32895	negative
577	326.986	3.13639	negative
578	351.158	6.69735	negative
579	983.474	7.45413	negative
580	316.082	3.37115	negative
581	566.327	9.23364	negative
582	794.296	2.75451	negative
583	365.122	4.39153	negative
584	216.064	3.42529	negative
585	679.264	4.58491	negative
586	189.074	4.28143	negative
587	277.097	4.31756	negative
588	395.174	5.61116	negative
589	101.014	9.77874	negative
590	345.097	4.26059	negative
591	157.048	5.13916	negative
592	465.197	6.15355	negative
593	159.07	6.03707	negative
594	146.04	4.87116	negative
595	143.033	3.91295	negative
596	273.032	3.86832	negative
597	506.144	4.48061	negative
598	211.048	7.04539	negative
599	172.075	4.26442	negative
600	741.198	5.12892	negative
601	811.267	2.87598	negative
602	694.27	6.10409	negative
603	130.076	3.06413	negative
604	331.086	4.46644	negative
605	270.087	3.48247	negative
606	297.104	4.01231	negative
607	285.136	6.88654	negative
608	115.002	5.86465	negative
609	375.184	6.77299	negative
610	285.15	7.34331	negative
611	407.09	6.93213	negative
612	854.186	3.27358	negative
613	908.294	3.96914	negative
614	299.078	4.39338	negative
615	200.984	2.41497	negative
616	92.0336	7.95682	negative
617	471.081	5.57865	negative
618	367.156	5.7577	negative
619	115.022	3.94665	negative
620	207.052	9.73118	negative
621	151.052	10.2563	negative
622	304.112	4.34547	negative
623	165.018	6.57558	negative
624	695.271	4.97726	negative
625	491.136	3.28509	negative
626	591.297	7.22518	negative
627	83.0229	10.4765	negative
628	187.029	3.31741	negative
629	343.217	7.63732	negative
630	741.241	5.58699	negative
631	343.111	4.63163	negative
632	343.245	8.97812	negative
633	405.076	3.73691	negative
634	144.05	6.33202	negative
635	408.146	5.02849	negative
636	658.236	5.55936	negative
637	436.998	2.36874	negative
638	335.159	6.40453	negative
639	232.066	3.87676	negative
640	192.022	3.14551	negative
641	319.104	6.00736	negative
642	125.022	3.3609	negative
643	134.052	6.28769	negative
644	379.151	6.52277	negative
645	355.091	4.22084	negative
646	281.085	2.83613	negative
647	453.089	3.99862	negative
648	384.1	4.54607	negative
649	231.07	6.23838	negative
650	389.171	6.10153	negative
651	489.158	3.91881	negative
652	321.065	3.90937	negative
653	179.051	2.42149	negative
654	391.083	4.03359	negative
655	478.223	7.33705	negative
656	289.091	5.87539	negative
657	847.331	7.68817	negative
658	151.029	2.4638	negative
659	269.116	5.70526	negative
660	313.091	4.23824	negative
661	384.107	5.42871	negative
662	209.105	7.87838	negative
663	561.195	5.1568	negative
664	619.188	3.40693	negative
665	691.364	7.58156	negative
666	202.069	3.43595	negative
667	284.047	2.22556	negative
668	459.237	6.92502	negative
669	520.259	8.83272	negative
670	391.142	4.77013	negative
671	239.094	9.36602	negative
672	359.186	6.6554	negative
673	171.097	7.2263	negative
674	419.189	6.34909	negative
675	151.05	9.65388	negative
676	628.352	7.40652	negative
677	346.065	3.38137	negative
678	283.034	3.43604	negative
679	287.108	4.57143	negative
680	138.043	5.54752	negative
681	345.185	6.77062	negative
682	789.357	4.32301	negative
683	639.31	7.3581	negative
684	155.004	2.90287	negative
685	350.108	4.82246	negative
686	207.043	2.17746	negative
687	267.078	6.10375	negative
688	429.19	6.57924	negative
689	213.024	2.8108	negative
690	443.223	8.34307	negative
691	823.309	5.67476	negative
692	413.174	7.28184	negative
693	737.133	2.62795	negative
694	213.123	8.16684	negative
695	253.092	6.15088	negative
696	593.164	5.37384	negative
697	447.16	4.84512	negative
698	251.126	8.84591	negative
699	645.183	4.58982	negative
700	556.188	3.80823	negative
701	831.316	3.46	negative
702	670.274	5.73615	negative
703	681.284	6.4684	negative
704	819.267	8.01871	negative
705	555.178	5.28087	negative
706	443.141	5.4831	negative
707	531.241	6.94512	negative
708	195.121	8.80733	negative
709	219.072	4.13931	negative
710	593.26	7.60372	negative
711	156.065	3.72047	negative
712	259.911	3.04722	negative
713	365.161	5.74186	negative
714	596.3	7.88092	negative
715	330.863	2.37391	negative
716	489.177	4.7647	negative
717	455.049	5.87603	negative
718	121.021	6.02746	negative
719	701.2	2.35077	negative
720	605.19	2.74324	negative
721	381.139	4.30579	negative
722	299.069	4.04655	negative
723	481.174	4.6078	negative
724	259.035	2.8165	negative
725	318.079	3.38719	negative
726	318.057	3.57187	negative
727	338.147	6.20126	negative
728	91.003	8.62511	negative
729	247.061	4.47965	negative
730	237.058	3.78983	negative
731	301.095	5.18985	negative
732	180.063	2.87386	negative
733	271.215	9.3398	negative
734	323.199	8.95055	negative
735	342.188	7.31741	negative
736	211.11	7.98705	negative
737	414.123	5.03025	negative
738	209.03	2.11362	negative
739	587.184	3.20486	negative
740	267.07	3.01128	negative
741	228.152	7.69538	negative
742	167.011	3.10201	negative
743	346.822	2.57758	negative
744	485.079	6.14356	negative
745	559.26	5.92368	negative
746	316.041	4.63521	negative
747	649.339	7.78396	negative
748	530.293	9.24841	negative
749	119.008	8.25225	negative
750	184.964	2.95706	negative
751	364.157	4.41027	negative
752	478.247	8.77583	negative
753	213.12	7.64169	negative
754	147.029	4.57644	negative
755	525.149	5.13948	negative
756	241.088	6.78701	negative
757	362.133	4.88066	negative
758	519.137	3.94392	negative
759	285.201	9.52044	negative
760	545.205	5.40856	negative
761	91.0025	9.11175	negative
762	607.165	5.76041	negative
763	444.027	2.86959	negative
764	328.004	3.27953	negative
765	153.026	4.9322	negative
766	410.133	6.64034	negative
767	686.221	4.30162	negative
768	541.268	8.04693	negative
769	643.217	6.34655	negative
770	423.156	5.16947	negative
771	471.147	7.54522	negative
772	181.057	5.41089	negative
773	151.048	8.96539	negative
774	384.101	4.19081	negative
775	350.108	5.60974	negative
776	857.283	2.78751	negative
777	241.12	8.21204	negative
778	289.128	6.92856	negative
779	585.213	5.22375	negative
780	131.047	5.06498	negative
781	143.042	8.68201	negative
782	337.057	6.21666	negative
783	467.191	6.14821	negative
784	227.109	6.55428	negative
785	232.918	2.48714	negative
786	435.134	6.64957	negative
787	799.267	2.64863	negative
788	593.217	6.85308	negative
789	491.135	6.64947	negative
790	198.14	10.2347	negative
791	439.232	7.14951	negative
792	75.0071	2.50829	negative
793	186.103	7.85044	negative
794	771.272	5.82587	negative
795	342.225	8.9135	negative
796	702.219	2.52047	negative
797	448.029	3.20264	negative
798	412.16	5.32267	negative
799	142.05	9.98579	negative
800	397.211	7.58487	negative
801	293.112	7.36227	negative
802	214.082	4.78621	negative
803	157.049	10.2234	negative
804	195.06	8.21227	negative
805	143.034	9.6827	negative
806	490.249	7.93131	negative
807	554.116	3.72103	negative
808	254.029	3.22763	negative
809	393.181	7.32805	negative
810	181.077	6.44345	negative
811	307.164	8.00663	negative
812	229.126	8.42519	negative
813	475.172	4.86159	negative
814	361.142	5.34956	negative
815	411.154	4.25893	negative
816	359.053	3.09507	negative
817	544.175	5.83451	negative
818	259.084	6.67816	negative
819	159.025	8.70952	negative
820	291.112	5.46388	negative
821	222.055	4.31726	negative
822	686.226	4.5004	negative
823	257.159	8.55037	negative
824	103.027	6.25877	negative
825	561.18	5.76701	negative
826	481.242	7.76024	negative
827	319.098	4.79804	negative
828	566.114	4.54333	negative
829	287.183	7.79438	negative
830	693.336	7.27257	negative
831	615.211	7.1334	negative
832	856.265	2.99707	negative
833	535.131	5.29706	negative
834	819.344	3.97826	negative
835	263.151	8.92959	negative
836	122.024	3.4707	negative
837	358.236	9.19459	negative
838	499.11	5.92819	negative
839	910.207	2.98361	negative
840	321.131	5.22422	negative
841	413.164	6.66675	negative
842	251.076	4.60093	negative
843	306.063	7.36157	negative
844	199.098	7.26377	negative
845	721.386	8.86601	negative
846	147.025	10.4102	negative
847	147.018	9.86344	negative
848	397.184	5.13138	negative
849	232.004	7.91977	negative
850	136.944	9.12739	negative
851	229.138	6.70532	negative
852	328.016	2.82901	negative
853	767.263	4.73092	negative
854	182.052	4.63139	negative
855	493.165	4.56233	negative
856	144.056	4.87547	negative
857	158.069	3.91374	negative
858	435.059	2.63185	negative
859	170.042	3.56903	negative
860	472.165	4.20356	negative
861	264.076	5.78082	negative
862	461.228	7.61671	negative
863	297.059	5.16359	negative
864	459.17	5.35064	negative
865	469.118	3.4451	negative
866	623.187	5.5245	negative
867	85.0269	4.4312	negative
868	349.151	5.17211	negative
869	204.062	4.81819	negative
870	555.152	5.52954	negative
871	214.131	7.13857	negative
872	268.995	2.05466	negative
873	420.016	4.04922	negative
874	306.06	3.65699	negative
875	339.21	9.39909	negative
876	341.964	3.05565	negative
877	420.137	4.91432	negative
878	643.232	5.64942	negative
879	326.947	2.22765	negative
880	281.087	5.82296	negative
881	78.9736	2.23891	negative
882	515.287	8.91379	negative
883	315.071	4.71944	negative
884	82.9637	2.33926	negative
885	138.048	4.52327	negative
886	462.147	4.278	negative
887	409.194	8.8926	negative
888	361.184	8.10903	negative
889	103.005	2.8768	negative
890	310.985	2.03947	negative
891	211.112	8.21436	negative
892	342.175	8.89844	negative
893	105.018	2.30147	negative
894	190.379	3.08844	negative
895	445.208	7.83348	negative
896	261.091	4.33753	negative
897	575.24	6.0941	negative
898	191.368	3.0701	negative
899	132.038	9.60033	negative
900	709.16	3.39021	negative
901	157.03	3.36399	negative
902	189.035	2.93971	negative
903	209.043	4.27601	negative
904	168.982	2.78344	negative
905	681.451	7.89839	negative
906	421.063	4.75061	negative
907	421.2	7.79129	negative
908	311.122	2.94027	negative
909	605.305	7.47478	negative
910	391.113	3.22472	negative
911	373.183	7.37648	negative
912	375.148	7.3075	negative
913	249.112	8.57168	negative
914	162.054	10.0979	negative
915	685.364	8.0656	negative
916	824.508	8.84071	negative
917	403.128	6.80486	negative
918	501.175	6.88675	negative
919	445.142	6.3114	negative
920	229.122	7.1159	negative
921	615.659	3.2759	negative
922	211.074	6.09408	negative
923	348.122	4.48851	negative
924	217.021	6.9387	negative
925	360.127	5.80881	negative
926	138.982	2.27837	negative
927	377.086	2.43391	negative
928	805.305	7.67161	negative
929	475.178	7.98872	negative
930	429.163	7.60658	negative
931	505.2	6.62927	negative
932	201.089	5.55431	negative
933	739.24	6.02935	negative
934	842.569	9.43852	negative
935	479.198	6.1464	negative
936	398.095	3.39956	negative
937	281.081	4.49035	negative
938	539.209	7.22206	negative
939	475.202	6.61335	negative
940	427.155	4.81526	negative
941	547.176	6.58056	negative
942	479.134	4.18545	negative
943	201.115	7.78505	negative
944	503.201	8.66279	negative
945	899.229	2.74185	negative
946	421.21	8.71607	negative
947	635.341	9.4301	negative
948	563.164	6.30444	negative
949	385.11	5.05858	negative
950	251.072	6.85884	negative
951	475.235	7.96492	negative
952	121.022	4.92555	negative
953	258.088	4.43941	negative
954	495.165	5.93748	negative
955	718.235	4.74729	negative
956	423.093	5.15852	negative
957	353.149	6.30378	negative
958	546.182	4.73691	negative
959	566.133	2.69869	negative
960	220.145	9.37343	negative
961	95.0006	3.01531	negative
962	485.118	4.00026	negative
963	547.22	6.19452	negative
964	617.944	2.62212	negative
965	167.015	5.34805	negative
966	634.161	3.84437	negative
967	391.068	3.60598	negative
968	378.119	6.69048	negative
969	383.151	7.29461	negative
970	380.154	3.77852	negative
971	125.024	4.1427	negative
972	709.227	4.56947	negative
973	418.134	5.98892	negative
974	335.032	2.65505	negative
975	313.226	8.8681	negative
976	199.021	3.09912	negative
977	163.05	9.215	negative
978	247.9	2.74909	negative
979	714.434	8.84536	negative
980	398.121	3.61203	negative
981	361.189	7.6878	negative
982	386.081	3.52312	negative
983	434.135	4.59407	negative
984	597.194	4.64836	negative
985	421.17	6.46962	negative
986	197.936	5.64601	negative
987	235.101	5.04313	negative
988	151.039	5.03283	negative
989	526.226	7.40908	negative
990	474.259	8.74151	negative
991	597.21	5.52988	negative
992	662.149	3.72824	negative
993	630.251	6.27512	negative
994	533.158	4.85086	negative
995	339.213	9.2635	negative
996	299.179	8.43288	negative
997	132.029	4.97554	negative
998	755.299	5.96048	negative
999	418.05	4.29239	negative
1000	214.055	2.76578	negative
1001	375.157	5.19432	negative
1002	180.062	3.18713	negative
1003	489.176	8.00937	negative
1004	183.002	2.51402	negative
1005	485.159	5.25152	negative
1006	259.094	6.1248	negative
1007	427.116	3.89084	negative
1008	249.115	8.82203	negative
1009	569.149	4.83896	negative
1010	457.213	6.5703	negative
1011	717.166	2.86099	negative
1012	417.13	7.55214	negative
1013	741.226	4.87018	negative
1014	233.089	8.63783	negative
1015	239.076	4.41357	negative
1016	773.309	4.86271	negative
1017	163.038	6.13885	negative
1018	345.101	6.19818	negative
1019	124.025	3.18356	negative
1020	360.185	6.63334	negative
1021	194.062	7.69024	negative
1022	654.182	4.08686	negative
1023	127.039	4.74124	negative
1024	271.065	3.91131	negative
1025	185.073	9.39579	negative
1026	249.061	4.12992	negative
1027	389.19	8.74068	negative
1028	162.063	2.95233	negative
1029	345.207	7.983	negative
1030	407.099	4.89599	negative
1031	227.125	7.3269	negative
1032	196.057	2.85055	negative
1033	260.041	6.0864	negative
1034	404.49	3.18175	negative
1035	421.119	4.34901	negative
1036	238.044	5.78122	negative
1037	817.288	4.55153	negative
1038	272.056	3.03846	negative
1039	451.101	5.33743	negative
1040	495.169	7.94539	negative
1041	434.046	3.84546	negative
1042	518.252	8.5453	negative
1043	739.266	6.4756	negative
1044	253.077	2.47634	negative
1045	197.852	7.40428	negative
1046	933.293	4.96904	negative
1047	528.221	5.42145	negative
1048	529.29	8.30392	negative
1049	495.147	4.31244	negative
1050	302.043	2.48074	negative
1051	553.152	6.21803	negative
1052	417.183	6.00009	negative
1053	461.228	8.11536	negative
1054	226.044	2.87062	negative
1055	434.22	8.38094	negative
1056	333.124	3.44909	negative
1057	551.17	4.44436	negative
1058	295.964	3.54061	negative
1059	402.061	2.58199	negative
1060	199.116	7.72556	negative
1061	114.034	11.2002	negative
1062	195.824	7.73732	negative
1063	503.16	2.40336	negative
1064	425.136	4.47457	negative
1065	257.071	2.48447	negative
1066	559.315	9.26872	negative
1067	803.325	4.85543	negative
1068	554.293	8.93051	negative
1069	411.172	7.55697	negative
1070	711.229	5.25605	negative
1071	499.111	5.24436	negative
1072	462.126	4.86019	negative
1073	283.178	9.45136	negative
1074	127.068	5.89701	negative
1075	392.226	7.95557	negative
1076	499.125	4.4067	negative
1077	303.079	7.12827	negative
1078	407.164	6.85525	negative
1079	518.256	8.95415	negative
1080	467.12	4.46103	negative
1081	428.09	2.83722	negative
1082	398.109	4.42589	negative
1083	332.013	3.63403	negative
1084	624.372	8.95689	negative
1085	99.0091	3.73775	negative
1086	565.125	4.05857	negative
1087	693.243	5.27669	negative
1088	305.106	8.32255	negative
1089	375.115	3.70212	negative
1090	443.146	4.23147	negative
1091	591.186	2.42512	negative
1092	314.098	3.19967	negative
1093	211.122	9.32531	negative
1094	733.23	7.44188	negative
1095	407.123	3.7006	negative
1096	567.183	6.05271	negative
1097	465.203	5.82759	negative
1098	364.145	3.78818	negative
1099	159.002	1.95137	negative
1100	375.13	3.74827	negative
1101	124.026	2.89397	negative
1102	273.155	7.02201	negative
1103	831.371	6.18242	negative
1104	422.107	3.83949	negative
1105	214.11	6.02461	negative
1106	439.9	2.20159	negative
1107	755.229	3.9391	negative
1108	216.043	2.60316	negative
1109	263.124	7.72926	negative
1110	589.162	3.15223	negative
1111	425.107	7.03309	negative
1112	622.214	5.87011	negative
1113	559.237	7.8498	negative
1114	127.023	3.37086	negative
1115	125.043	7.02076	negative
1116	349.177	7.33994	negative
1117	197.07	9.97271	negative
1118	229.046	2.44679	negative
1119	921.346	4.86028	negative
1120	232.95	2.86219	negative
1121	356.085	5.5075	negative
1122	499.119	3.90408	negative
1123	737.384	8.03703	negative
1124	105.018	2.80086	negative
1125	191.663	3.03579	negative
1126	297.192	9.14013	negative
1127	130.059	10.0031	negative
1128	230.055	3.67673	negative
1129	259.074	4.92249	negative
1130	969.525	8.20771	negative
1131	369.101	7.77669	negative
1132	759.244	4.0949	negative
1133	79.9559	2.48624	negative
1134	713.355	6.98247	negative
1135	418.133	6.87866	negative
1136	568.213	5.32152	negative
1137	768.339	7.40567	negative
1138	619.183	3.19961	negative
1139	272.949	2.70342	negative
1140	269.162	9.11258	negative
1141	455.109	6.99264	negative
1142	274.046	3.43784	negative
1143	491.118	5.38829	negative
1144	428.142	5.45157	negative
1145	300.048	3.66676	negative
1146	255.084	5.1971	negative
1147	353.18	5.42006	negative
1148	163.016	2.17374	negative
1149	197.061	7.58367	negative
1150	88.0117	3.31352	negative
1151	182.045	4.26036	negative
1152	427.163	6.21735	negative
1153	545.172	4.55008	negative
1154	162.052	4.38391	negative
1155	301.196	8.59828	negative
1156	141.018	2.40433	negative
1157	435.961	2.81854	negative
1158	292.092	5.38853	negative
1159	921.345	5.76963	negative
1160	461.171	7.05416	negative
1161	320.001	2.13714	negative
1162	493.22	6.28453	negative
1163	520.266	8.32701	negative
1164	277.134	4.66351	negative
1165	195.822	7.67337	negative
1166	356.074	6.84539	negative
1167	459.173	5.82516	negative
1168	564.099	3.41291	negative
1169	475.13	2.37119	negative
1170	169.035	5.71331	negative
1171	524.225	6.57121	negative
1172	688.208	4.80436	negative
1173	532.189	5.75192	negative
1174	483.218	5.07054	negative
1175	395.193	6.29569	negative
1176	209.095	6.94414	negative
1177	187.097	8.17353	negative
1178	427.145	8.07583	negative
1179	955.341	3.18247	negative
1180	262.054	3.53531	negative
1181	255.139	8.09396	negative
1182	132.033	8.05806	negative
1183	385.161	7.1198	negative
1184	612.286	8.90299	negative
1185	426.169	7.74505	negative
1186	274.964	2.14299	negative
1187	125.066	8.00213	negative
1188	513.111	4.90232	negative
1189	149.036	6.51748	negative
1190	790.361	2.49403	negative
1191	790.333	2.94761	negative
1192	146.045	2.07703	negative
1193	141.018	1.77992	negative
1194	606.099	3.85958	negative
1195	234.056	2.4479	negative
1196	537.264	8.68866	negative
1197	641.218	3.98541	negative
1198	394.131	9.22736	negative
1199	347.102	4.03447	negative
1200	493.238	7.04531	negative
1201	859.456	7.49188	negative
1202	497.228	6.39292	negative
1203	333.169	7.32561	negative
1204	271.101	5.36564	negative
1205	581.216	6.32111	negative
1206	281.192	9.74605	negative
1207	121.032	8.45573	negative
1208	162.044	9.31332	negative
1209	124.02	3.33591	negative
1210	484.204	6.50149	negative
1211	223.042	3.96251	negative
1212	273.032	2.43484	negative
1213	381.165	5.47103	negative
1214	376.08	3.94019	negative
1215	675.202	5.00513	negative
1216	278.923	2.2761	negative
1217	164.058	6.10819	negative
1218	608.325	8.40872	negative
1219	315.141	6.03977	negative
1220	749.242	2.42086	negative
1221	233.075	3.80785	negative
1222	541.263	7.28506	negative
1223	405.135	6.20415	negative
1224	389.164	6.90131	negative
1225	303.121	8.8764	negative
1226	673.29	5.59249	negative
1227	384.101	5.08973	negative
1228	257.05	3.86121	negative
1229	271.172	8.44123	negative
1230	379.093	2.44533	negative
1231	703.225	7.18757	negative
1232	165.979	8.82849	negative
1233	229.089	2.95111	negative
1234	156.065	4.14149	negative
1235	114.032	2.65426	negative
1236	473.173	3.94907	negative
1237	516.179	6.17981	negative
1238	177.043	9.63054	negative
1239	959.436	7.84512	negative
1240	313.106	5.16225	negative
1241	123.009	3.66786	negative
1242	903.312	3.17411	negative
1243	401.109	6.33026	negative
1244	201.11	6.59329	negative
1245	218.084	3.57578	negative
1246	258.067	2.96176	negative
1247	421.046	3.09517	negative
1248	275.172	9.31707	negative
1249	257.092	4.43815	negative
1250	839.273	3.14759	negative
1251	333.143	6.34264	negative
1252	521.178	4.27141	negative
1253	561.148	4.02194	negative
1254	130.06	9.44237	negative
1255	212.07	4.98294	negative
1256	257.158	8.62967	negative
1257	538.154	4.20019	negative
1258	123.009	3.96406	negative
1259	686.239	4.8818	negative
1260	393.171	8.22794	negative
1261	495.221	7.1937	negative
1262	186.081	10.3286	negative
1263	673.282	5.10076	negative
1264	473.262	9.06649	negative
1265	883.47	8.13055	negative
1266	419.085	5.54095	negative
1267	569.217	6.80443	negative
1268	391.102	5.8961	negative
1269	389.153	3.91508	negative
1270	268.062	3.90512	negative
1271	94.9827	2.27208	negative
1272	242.971	2.1837	negative
1273	109.046	4.17167	negative
1274	265.105	5.16409	negative
1275	305.078	7.20838	negative
1276	541.176	8.45219	negative
1277	247.03	2.05134	negative
1278	153.959	8.71306	negative
1279	405.129	6.82192	negative
1280	539.195	8.98283	negative
1281	603.122	2.42632	negative
1282	302.098	2.36967	negative
1283	125.012	2.44415	negative
1284	136.031	3.40477	negative
1285	656.209	4.99623	negative
1286	531.248	9.20624	negative
1287	453.112	5.38787	negative
1288	353.979	2.21583	negative
1289	562.184	4.2639	negative
1290	695.209	2.75831	negative
1291	715.209	4.39094	negative
1292	180.057	9.56826	negative
1293	434.074	5.01659	negative
1294	257.074	3.09174	negative
1295	363.04	2.65605	negative
1296	320.08	3.45364	negative
1297	119.029	2.72145	negative
1298	218.091	3.84283	negative
1299	289.991	7.05009	negative
1300	155.03	5.15691	negative
1301	925.282	2.68288	negative
1302	777.359	7.53887	negative
1303	317.064	3.78103	negative
1304	301.047	2.75407	negative
1305	723.397	8.8774	negative
1306	587.333	7.77892	negative
1307	237.049	7.25919	negative
1308	450.124	4.97426	negative
1309	561.325	9.53752	negative
1310	399.071	3.02715	negative
1311	835.333	5.96106	negative
1312	565.287	7.48237	negative
1313	180.06	8.3262	negative
1314	311.02	2.35967	negative
1315	833.293	6.70366	negative
1316	704.235	4.6149	negative
1317	704.222	4.46639	negative
1318	196.022	3.79069	negative
1319	150.016	7.06643	negative
1320	259.121	7.41229	negative
1321	366.145	5.52781	negative
1322	303.111	3.88524	negative
1323	396.193	7.44539	negative
1324	355.192	8.69643	negative
1325	935.253	3.96343	negative
1326	211.046	3.32375	negative
1327	685.204	3.48599	negative
1328	873.318	2.99816	negative
1329	297.098	5.46878	negative
1330	227.064	3.96342	negative
1331	200.055	3.80454	negative
1332	429.145	3.64567	negative
1333	245.083	2.94638	negative
1334	613.197	6.0192	negative
1335	194.044	5.12404	negative
1336	263.047	2.89026	negative
1337	338.054	3.18973	negative
1338	297.095	4.95114	negative
1339	843.398	7.21773	negative
1340	283.04	3.30581	negative
1341	341.93	2.9845	negative
1342	425.147	7.21186	negative
1343	159.035	10.6548	negative
1344	413.215	8.36642	negative
1345	263.14	8.80373	negative
1346	889.201	3.21189	negative
1347	285.076	2.80316	negative
1348	407.085	3.23914	negative
1349	255.186	9.99554	negative
1350	363.207	9.40442	negative
1351	213.078	4.50365	negative
1352	283.14	8.27546	negative
1353	155.023	3.04598	negative
1354	190.049	5.56331	negative
1355	78.9726	2.54574	negative
1356	689.255	6.87151	negative
1357	136.018	9.72549	negative
1358	628.008	3.08306	negative
1359	220.061	4.77397	negative
1360	269.163	8.49771	negative
1361	240.072	4.6683	negative
1362	455.196	6.14261	negative
1363	225.061	1.92898	negative
1364	242.003	3.6518	negative
1365	371.172	7.43929	negative
1366	152.029	3.32914	negative
1367	185.053	6.93642	negative
1368	362.1	4.2672	negative
1369	264.062	8.03268	negative
1370	255.125	6.8432	negative
1371	659.481	8.10834	negative
1372	629.238	6.31085	negative
1373	274.026	2.76779	negative
1374	301.143	6.5678	negative
1375	75.0071	5.64545	negative
1376	339.185	7.33065	negative
1377	567.201	7.27347	negative
1378	88.0039	9.65976	negative
1379	495.227	7.5363	negative
1380	679.297	6.01435	negative
1381	669.221	4.11861	negative
1382	206.042	3.54395	negative
1383	747.303	5.27532	negative
1384	359.24	8.73417	negative
1385	304.043	3.45165	negative
1386	799.273	5.12083	negative
1387	253.933	2.09463	negative
1388	542.165	3.51161	negative
1389	160.031	5.13074	negative
1390	99.9498	10.7481	negative
1391	671.375	8.09827	negative
1392	479.231	7.61419	negative
1393	237.057	5.29519	negative
1394	703.268	4.7788	negative
1395	583.186	4.35998	negative
1396	537.234	7.19868	negative
1397	961.35	2.33073	negative
1398	182.026	10.1031	negative
1399	583.158	3.2296	negative
1400	446.145	3.46035	negative
1401	149.043	10.0112	negative
1402	474.882	9.49001	negative
1403	226.023	2.72476	negative
1404	282.072	4.07274	negative
1405	200.048	3.77295	negative
1406	707.258	5.70668	negative
1407	149.031	5.14222	negative
1408	516.142	4.46834	negative
1409	539.162	4.5939	negative
1410	255.127	8.16435	negative
1411	265.056	2.82425	negative
1412	495.116	2.49121	negative
1413	513.152	3.08844	negative
1414	547.279	7.70895	negative
1415	186.093	9.33981	negative
1416	921.343	6.87514	negative
1417	193.035	4.52725	negative
1418	361.151	6.71099	negative
1419	613.222	5.48699	negative
1420	127.012	6.958	negative
1421	247.095	5.74009	negative
1422	141.022	3.7604	negative
1423	601.192	5.80549	negative
1424	705.219	3.30918	negative
1425	522.132	4.35123	negative
1426	177.003	2.82472	negative
1427	383.135	6.64183	negative
1428	339.147	6.95248	negative
1429	113.995	9.98926	negative
1430	648.312	8.61425	negative
1431	873.317	2.4105	negative
1432	637.254	7.12621	negative
1433	155.058	7.46336	negative
1434	310.01	5.52366	negative
1435	635.358	9.15283	negative
1436	153.964	7.46525	negative
1437	382.119	4.80958	negative
1438	739.3	6.85686	negative
1439	219.067	2.78233	negative
1440	623.28	7.31074	negative
1441	209.097	9.42079	negative
1442	148.047	10.3333	negative
1443	444.187	9.76695	negative
1444	366.123	3.42441	negative
1445	714.769	2.09185	negative
1446	739.345	6.93058	negative
1447	625.252	7.71323	negative
1448	425.035	2.29485	negative
1449	514.116	4.00782	negative
1450	612.235	4.75587	negative
1451	725.316	6.40077	negative
1452	174.041	8.60563	negative
1453	119.031	2.28416	negative
1454	353.139	3.7505	negative
1455	461.154	4.58977	negative
1456	285.06	4.63574	negative
1457	484.206	5.71289	negative
1458	649.299	7.13736	negative
1459	437.19	4.79556	negative
1460	777.237	5.00256	negative
1461	527.076	2.89203	negative
1462	275.124	7.64895	negative
1463	741.167	2.71649	negative
1464	501.165	6.00339	negative
1465	286.093	2.54003	negative
1466	172.052	4.33537	negative
1467	443.159	7.11525	negative
1468	127.031	2.64486	negative
1469	212.027	2.76101	negative
1470	411.166	8.69938	negative
1471	210.077	9.19832	negative
1472	415.233	8.21145	negative
1473	475.146	5.1514	negative
1474	734.246	7.41573	negative
1475	120.026	4.74335	negative
1476	721.215	2.87819	negative
1477	279.181	9.6065	negative
1478	542.243	7.1784	negative
1479	124.038	9.84804	negative
1480	508.197	5.52739	negative
1481	736.246	5.23149	negative
1482	181.052	4.52169	negative
1483	367.196	8.00147	negative
1484	571.251	8.85472	negative
1485	513.256	7.32541	negative
1486	463.235	7.12007	negative
1487	665.247	3.96997	negative
1488	470.139	4.92377	negative
1489	568.151	4.7797	negative
1490	144.051	8.93069	negative
1491	647.201	3.52266	negative
1492	395.202	8.76643	negative
1493	165.03	2.0678	negative
1494	609.296	7.14872	negative
1495	544.171	4.5632	negative
1496	102.049	2.03976	negative
1497	827.292	3.2084	negative
1498	693.292	6.21186	negative
1499	443.818	2.16965	negative
1500	231.127	8.64574	negative
1501	263.966	2.66453	negative
1502	168.053	3.14305	negative
1503	395.061	4.06025	negative
1504	661.179	4.63878	negative
1505	324.199	8.73587	negative
1506	489.182	6.17583	negative
1507	283.123	7.67281	negative
1508	267.111	7.26718	negative
1509	587.142	2.39849	negative
1510	653.2	6.56541	negative
1511	461.18	5.96249	negative
1512	435.187	6.2711	negative
1513	88.0041	7.94231	negative
1514	304.014	3.71047	negative
1515	470.09	3.71096	negative
1516	512.174	5.41124	negative
1517	532.249	8.9779	negative
1518	498.205	4.57837	negative
1519	221.037	3.75178	negative
1520	405.174	7.21291	negative
1521	696.208	2.68456	negative
1522	82.9951	3.32807	negative
1523	348.058	3.25283	negative
1524	399.975	3.81605	negative
1525	827.306	6.08316	negative
1526	199.847	7.16533	negative
1527	199.837	7.42553	negative
1528	197.014	4.17429	negative
1529	491.163	5.75121	negative
1530	705.287	5.84373	negative
1531	457.218	8.0121	negative
1532	448.044	4.26582	negative
1533	150.043	4.89937	negative
1534	378.134	4.65887	negative
1535	633.201	3.42451	negative
1536	274.085	4.84228	negative
1537	257.127	6.95017	negative
1538	902.316	4.08758	negative
1539	473.22	8.96766	negative
1540	826.554	9.25751	negative
1541	549.152	5.20426	negative
1542	183.047	6.54405	negative
1543	243.016	2.51526	negative
1544	222.067	4.97513	negative
1545	252.046	5.45063	negative
1546	998.348	2.78039	negative
1547	156.065	4.4987	negative
1548	123.014	10.8305	negative
1549	219.174	11.3808	negative
1550	550.119	3.37498	negative
1551	288.067	2.71758	negative
1552	443.158	6.1589	negative
1553	358.128	4.5118	negative
1554	380.088	4.0912	negative
1555	577.153	5.96113	negative
1556	891.337	5.7906	negative
1557	471.285	8.93647	negative
1558	198.046	3.41634	negative
1559	418.111	5.93127	negative
1560	701.208	2.58638	negative
1561	481.061	2.75341	negative
1562	106.039	10.3082	negative
1563	152.026	3.08572	negative
1564	789.475	9.37895	negative
1565	256.066	3.02272	negative
1566	204.071	5.98538	negative
1567	289.136	8.35878	negative
1568	501.14	4.66406	negative
1569	543.209	7.38817	negative
1570	697.259	5.18887	negative
1571	411.183	6.32926	negative
1572	339.195	8.26491	negative
1573	564.191	6.58353	negative
1574	594.245	7.06919	negative
1575	480.249	8.46974	negative
1576	476.106	3.33085	negative
1577	661.272	7.00226	negative
1578	541.183	4.53827	negative
1579	390.101	3.56462	negative
1580	276.049	6.34168	negative
1581	188.034	7.71664	negative
1582	521.235	7.47564	negative
1583	518.157	5.17565	negative
1584	104.031	10.0362	negative
1585	286.996	3.4822	negative
1586	616.255	7.293	negative
1587	256.072	3.51467	negative
1588	865.275	4.95986	negative
1589	644.254	5.98833	negative
1590	649.241	4.76145	negative
1591	437.217	6.66343	negative
1592	636.301	9.31122	negative
1593	853.323	5.25288	negative
1594	567.255	6.86568	negative
1595	648.256	4.59145	negative
1596	798.337	7.54464	negative
1597	283.152	8.73124	negative
1598	278.033	6.55145	negative
1599	243.101	5.70257	negative
1600	811.367	6.50097	negative
1601	84.0082	3.66821	negative
1602	957.328	2.46818	negative
1603	406.167	4.88686	negative
1604	226.097	9.73392	negative
1605	171.095	7.98332	negative
1606	309.054	3.05813	negative
1607	533.915	2.43294	negative
1608	397.046	2.69901	negative
1609	501.92	1.948	negative
1610	617.21	5.03388	negative
1611	380.064	3.01031	negative
1612	560.196	3.79826	negative
1613	322.191	8.25073	negative
1614	302.076	3.38682	negative
1615	104.029	10.2803	negative
1616	591.286	8.38816	negative
1617	556.159	3.52514	negative
1618	405.142	4.54583	negative
1619	548.169	3.87865	negative
1620	196.977	3.34327	negative
1621	673.246	4.6656	negative
1622	723.212	4.86486	negative
1623	132.933	2.1239	negative
1624	915.385	4.94992	negative
1625	155.909	7.17655	negative
1626	785.259	5.66715	negative
1627	300.112	3.90551	negative
1628	441.106	2.41396	negative
1629	369.106	6.07952	negative
1630	474.261	8.86648	negative
1631	839.273	2.95516	negative
1632	620.18	5.54474	negative
1633	237.058	2.28622	negative
1634	609.211	4.68472	negative
1635	427.149	7.48191	negative
1636	632.321	8.5605	negative
1637	546.165	3.98305	negative
1638	251.071	5.90061	negative
1639	336.116	3.57797	negative
1640	612.293	7.06361	negative
1641	768.266	4.11386	negative
1642	475.277	9.6241	negative
1643	424.965	1.84823	negative
1644	255.088	4.47411	negative
1645	499.077	5.51523	negative
1646	514.112	3.31583	negative
1647	264.084	6.06424	negative
1648	509.275	8.24682	negative
1649	421.128	5.81679	negative
1650	592.208	6.34791	negative
1651	331.09	5.66755	negative
1652	315.056	3.63538	negative
1653	134.022	2.71246	negative
1654	652.324	7.2433	negative
1655	677.422	7.98913	negative
1656	174.024	4.59798	negative
1657	799.298	6.5616	negative
1658	360.11	4.35596	negative
1659	224.064	5.21238	negative
1660	120.024	3.26263	negative
1661	321.157	7.71285	negative
1662	697.289	6.19159	negative
1663	427.151	8.59454	negative
1664	690.274	6.71434	negative
1665	78.9656	2.56693	negative
1666	271.009	2.6724	negative
1667	394.052	3.8562	negative
1668	791.32	6.96861	negative
1669	335.099	4.53008	negative
1670	882.486	9.1056	negative
1671	529.154	6.04302	negative
1672	831.22	3.22143	negative
1673	523.276	8.93716	negative
1674	308.152	8.28324	negative
1675	722.263	2.83059	negative
1676	181.006	2.00978	negative
1677	599.213	5.61735	negative
1678	848.282	3.96516	negative
1679	610.143	3.47988	negative
1680	835.367	7.09484	negative
1681	707.378	7.38047	negative
1682	118.041	1.86904	negative
1683	217.067	4.52318	negative
1684	180.061	3.83119	negative
1685	218.991	3.15113	negative
1686	461.152	3.79052	negative
1687	314.169	4.60891	negative
1688	883.27	2.14218	negative
1689	399.146	6.80274	negative
1690	399.155	6.05683	negative
1691	103.003	9.80615	negative
1692	891.326	4.49803	negative
1693	186.108	5.96867	negative
1694	635.135	5.23457	negative
1695	398.221	9.18749	negative
1696	599.136	2.5456	negative
1697	309.866	8.54532	negative
1698	591.217	6.04046	negative
1699	347.186	8.7102	negative
1700	352.11	4.36435	negative
1701	500.092	3.02225	negative
1702	198.993	2.36826	negative
1703	378.139	8.83628	negative
1704	299.11	5.78743	negative
1705	674.262	5.21395	negative
1706	826.294	3.00253	negative
1707	452.132	4.80966	negative
1708	280.123	8.859	negative
1709	178.053	2.59287	negative
1710	271.161	7.36875	negative
1711	134.047	4.80225	negative
1712	464.156	4.72601	negative
1713	471.14	5.32675	negative
1714	144.051	3.03836	negative
1715	825.258	3.26433	negative
1716	286.043	2.51456	negative
1717	308.128	7.01372	negative
1718	788.537	9.42742	negative
1719	250.08	3.72199	negative
1720	123.013	9.0103	negative
1721	303.096	9.29491	negative
1722	404.489	3.30122	negative
1723	543.255	7.42605	negative
1724	459.181	5.14142	negative
1725	307.86	8.36223	negative
1726	345.196	8.28936	negative
1727	577.254	8.61519	negative
1728	96.7427	2.44703	negative
1729	434.139	4.30885	negative
1730	482.177	3.87154	negative
1731	439.17	3.59289	negative
1732	787.319	5.55226	negative
1733	467.999	6.23708	negative
1734	777.283	3.74108	negative
1735	515.121	7.46156	negative
1736	397.242	9.2648	negative
1737	397.217	9.0559	negative
1738	747.264	5.41555	negative
1739	498.028	5.96874	negative
1740	109.046	4.56398	negative
1741	435.994	3.37323	negative
1742	705.409	8.20252	negative
1743	492.265	8.08352	negative
1744	800.472	9.58748	negative
1745	657.305	6.32044	negative
1746	184.074	5.26766	negative
1747	546.168	4.10173	negative
1748	583.208	5.38852	negative
1749	405.043	3.62063	negative
1750	270.18	9.16591	negative
1751	633.282	8.93319	negative
1752	319.057	3.39933	negative
1753	452.075	7.11509	negative
1754	75.0071	10.1829	negative
1755	626.356	8.10339	negative
1756	957.842	2.43539	negative
1757	705.432	8.54873	negative
1758	351.137	7.1913	negative
1759	258.049	2.68304	negative
1760	428.906	9.04152	negative
1761	566.299	8.14986	negative
1762	591.502	3.45526	negative
1763	210.063	6.55258	negative
1764	509.206	5.48545	negative
1765	617.951	2.0101	negative
1766	527.176	3.85865	negative
1767	857.354	6.01172	negative
1768	295.101	3.79927	negative
1769	465.226	7.53135	negative
1770	718.223	3.52042	negative
1771	136.028	5.22657	negative
1772	195.113	8.47491	negative
1773	291.09	4.02901	negative
1774	340.197	7.84172	negative
1775	682.342	6.67712	negative
1776	306.09	5.77598	negative
1777	176.052	3.14691	negative
1778	646.257	4.33187	negative
1779	651.257	3.81015	negative
1780	269.005	2.75492	negative
1781	727.249	4.88715	negative
1782	727.265	6.4258	negative
1783	540.099	2.69077	negative
1784	92.0266	10.077	negative
1785	761.239	3.70247	negative
1786	570.256	7.41501	negative
1787	424.084	6.65436	negative
1788	675.39	8.20711	negative
1789	235.109	10.5591	negative
1790	741.411	8.35123	negative
1791	468.21	5.8383	negative
1792	553.184	6.82646	negative
1793	114.023	1.98402	negative
1794	480.209	6.24622	negative
1795	649.048	3.12643	negative
1796	455.186	8.85334	negative
1797	576.285	6.95704	negative
1798	152.025	5.88863	negative
1799	687.159	2.54356	negative
1800	300.122	4.52871	negative
1801	621.214	4.60872	negative
1802	604.249	6.69026	negative
1803	587.155	2.06135	negative
1804	769.246	3.70419	negative
1805	757.311	5.63651	negative
1806	541.14	3.16237	negative
1807	332.027	6.67554	negative
1808	140.012	2.89366	negative
1809	498.992	2.96449	negative
1810	184.06	9.66285	negative
1811	669.25	6.25945	negative
1812	221.086	7.71231	negative
1813	217.078	6.99774	negative
1814	576.241	5.92898	negative
1815	619.191	6.32422	negative
1816	572.11	3.41075	negative
1817	244.066	6.16051	negative
1818	607.151	2.82265	negative
1819	195.037	3.23954	negative
1820	508.139	3.07494	negative
1821	967.365	4.4894	negative
1822	520.184	4.07444	negative
1823	413.249	9.22466	negative
1824	505.177	5.20625	negative
1825	391.095	4.64262	negative
1826	687.224	5.11274	negative
1827	320.105	6.12826	negative
1828	328.092	3.159	negative
1829	714.225	5.80425	negative
1830	818.796	2.8185	negative
1831	399.13	4.94783	negative
1832	270.007	3.05246	negative
1833	572.18	6.25526	negative
1834	191.367	3.10671	negative
1835	438.987	6.99036	negative
1836	675.199	7.08797	negative
1837	534.188	5.44478	negative
1838	749.327	7.02071	negative
1839	235.085	8.7905	negative
1840	386.095	4.5673	negative
1841	480.085	4.74142	negative
1842	609.23	6.34813	negative
1843	763.274	7.27055	negative
1844	518.208	6.77858	negative
1845	228.054	2.69034	negative
1846	448.153	6.36705	negative
1847	620.307	7.82066	negative
1848	861.204	2.49503	negative
1849	534.722	2.4156	negative
1850	728.241	3.59012	negative
1851	931.302	3.217	negative
1852	155.935	5.93699	negative
1853	362.009	5.28623	negative
1854	440.167	6.43339	negative
1855	697.234	5.90868	negative
1856	420.105	4.04278	negative
1857	779.331	5.45528	negative
1858	332.918	2.76173	negative
1859	760.261	3.21153	negative
1860	224.083	8.17555	negative
1861	354.183	6.11668	negative
1862	382.988	6.49681	negative
1863	570.187	3.39631	negative
1864	429.15	4.32618	negative
1865	588.158	4.04677	negative
1866	76.3785	2.15519	negative
1867	379.001	2.24108	negative
1868	784.2	5.502	negative
1869	344.247	8.75077	negative
1870	156.062	3.5793	negative
1871	615.136	3.55907	negative
1872	543.272	8.23698	negative
1873	210.034	3.3412	negative
1874	230.089	5.49871	negative
1875	385.03	6.28013	negative
1876	513.105	2.83419	negative
1877	827.752	2.82629	negative
1878	817.399	5.33656	negative
1879	942.626	9.29377	negative
1880	286.131	5.64914	negative
1881	919.288	5.51615	negative
1882	915.409	6.00336	negative
1883	440.926	8.22928	negative
1884	93.0246	6.12823	negative
1885	160.927	7.93236	negative
1886	751.303	6.33846	negative
1887	371.096	4.16633	negative
1888	265.081	4.00825	negative
1889	99.0179	7.79574	negative
1890	92.9777	10.4857	negative
1891	322.077	3.44855	negative
1892	623.335	7.35238	negative
1893	739.373	7.63936	negative
1894	876.287	2.73344	negative
1895	184.001	3.66345	negative
1896	298.079	5.3269	negative
1897	406.09	4.05935	negative
1898	769.256	5.15472	negative
1899	150.033	2.8123	negative
1900	557.203	5.28422	negative
1901	441.179	8.48463	negative
1902	677.269	5.11798	negative
1903	235.067	3.50034	negative
1904	571.184	5.09285	negative
1905	294.109	5.12985	negative
1906	80.9611	2.24556	negative
1907	314.965	3.29758	negative
1908	654.11	2.25633	negative
1909	233.018	5.34108	negative
1910	310.043	3.75783	negative
1911	218.093	4.32676	negative
1912	492.287	8.2871	negative
1913	791.446	8.88582	negative
1914	396.13	3.22997	negative
1915	816.218	2.72185	negative
1916	805.296	6.05901	negative
1917	235.094	6.32607	negative
1918	298.224	10.2819	negative
1919	870.226	3.2205	negative
1920	764.16	3.87247	negative
1921	811.434	7.24389	negative
1922	468.243	8.61061	negative
1923	654.772	3.09988	negative
1924	830.338	3.23276	negative
1925	162.957	6.9588	negative
1926	347.197	9.30147	negative
1927	748.158	2.63106	negative
1928	531.13	5.09389	negative
1929	531.158	5.1271	negative
1930	681.155	3.66892	negative
1931	539.137	2.26367	negative
1932	358.177	7.35693	negative
1933	331.211	9.42813	negative
1934	194.07	2.34369	negative
1935	548.177	4.92742	negative
1936	714.252	5.81854	negative
1937	559.167	5.75813	negative
1938	239.916	2.79116	negative
1939	459.135	3.73267	negative
1940	334.153	5.17158	negative
1941	362.944	8.39978	negative
1942	437.218	7.23587	negative
1943	482.25	8.33468	negative
1944	441.188	7.58738	negative
1945	677.203	4.51062	negative
1946	103.016	7.75339	negative
1947	659.194	3.69887	negative
1948	496.223	6.01808	negative
1949	721.305	7.03228	negative
1950	481.162	5.23115	negative
1951	170.047	5.79588	negative
1952	109.041	3.78507	negative
1953	442.175	5.16799	negative
1954	721.184	2.15614	negative
1955	407.198	8.18326	negative
1956	338.197	8.4045	negative
1957	712.354	8.01516	negative
1958	613.208	6.49876	negative
1959	573.176	4.99425	negative
1960	371.095	6.4825	negative
1961	240.062	3.41384	negative
1962	519.127	3.48923	negative
1963	103.008	2.94049	negative
1964	127.02	10.9589	negative
1965	841.3	3.24882	negative
1966	178.867	9.80919	negative
1967	771.228	4.85886	negative
1968	516.177	5.30499	negative
1969	80.9631	4.08408	negative
1970	437.161	7.05832	negative
1971	577.269	7.60941	negative
1972	368.913	2.21951	negative
1973	497.246	8.22952	negative
1974	428.859	2.04493	negative
1975	516.125	6.68023	negative
1976	343.142	7.812	negative
1977	795.237	2.05941	negative
1978	110.023	4.40805	negative
1979	430.912	8.85237	negative
1980	390.055	3.0327	negative
1981	436.054	4.25133	negative
1982	517.155	5.16404	negative
1983	441.182	8.15178	negative
1984	914.455	6.70831	negative
1985	278.109	8.94966	negative
1986	538.262	7.19731	negative
1987	710.221	3.97002	negative
1988	470.164	8.13704	negative
1989	397.972	6.31525	negative
1990	791.353	6.95551	negative
1991	518.152	3.71486	negative
1992	220.063	3.38766	negative
1993	669.347	8.18165	negative
1994	439.218	6.36878	negative
1995	825.352	7.2711	negative
1996	252.055	4.33074	negative
1997	526.255	8.64144	negative
[truncated: 22,918 more rows]

## Sheet: Means
Table S2. Results of three-way ANOVA conducted on processed LC-MS data combined from positive and negative ionization.
Mean values for aligned peaks for all biological repetitions taken for ANOVA.
Control Bd_T1	Control Bd_T2	Control Hs_T1	Control Hs_T2	Control Hr_T1	Control Hr_T2	Control Tr_T1	Control Tr_T2	Control Ts_T1	Control Ts_T2	Inoculation Bd_T1	Inoculation Bd_T2	Inoculation Hs_T1	Inoculation Hs_T2	Inoculation Hr_T1	Inoculation Hr_T2	Inoculation Tr_T1	Inoculation Tr_T2	Inoculation Ts_T1	Inoculation Ts_T2	Metabolite number	m/z values	Retention time [min]
33.2007	32.7831	32.5141	32.1784	31.6522	32.6531	28.3479	32.2399	31.286	32.6075	30.4208	33.4015	32.3496	33.237	31.9356	33.2428	33.0632	32.8039	33.3337	31.7676	1	191.018	2.95126
34.5473	29.5225	31.5428	31.1754	31.3998	32.4823	32.8443	30.7343	29.2011	29.6373	32.2341	31.3093	33.3331	33.3257	33.3901	33.3374	31.3546	31.7202	32.9055	30.0946	2	191.02	2.73274
29.6177	29.9673	32.0368	30.6611	31.4339	32.2522	30.1955	31.0889	29.7584	29.1328	30.9124	30.0827	31.4486	31.1152	31.2804	28.9252	29.0858	27.6605	28.9791	27.9856	3	96.9602	2.43816
24.1403	21.1088	28.4301	29.9372	29.9952	28.8981	25.4924	23.8161	24.2387	24.2958	23.37	22.9507	29.7763	29.8764	31.0994	29.2357	23.7165	23.5289	24.0429	23.1779	4	355.085	4.89595
31.5213	29.4293	30.3885	29.5742	29.8275	30.5341	31.7239	30.8064	29.6004	28.1386	31.8816	30.0066	29.9805	31.044	30.1134	27.725	31.3675	31.4156	30.65	29.0893	5	173.01	3.92855
29.2681	29.4462	30.6256	30.1163	30.3786	30.436	30.3603	30.3496	30.2646	30.6547	30.979	29.5707	30.2281	30.4305	30.0624	29.8531	28.3732	30.2192	29.9035	29.2084	6	194.966	2.33993
20.873	20.5345	24.2103	25.4653	26.3185	25.9439	21.8155	20.1949	20.5449	21.753	20.3549	21.2163	25.3273	25.2787	25.7052	26.1678	21.6845	22.2646	25.7077	26.2865	7	160.041	7.75663
27.8097	27.4996	29.6429	29.164	28.2961	28.8107	27.7246	26.0671	26.5252	26.8714	27.9824	27.1198	29.9265	30.2353	28.0981	30.4249	26.1105	27.2063	26.8848	27.27	8	289.058	4.5704
23.6583	22.3417	26.1985	25.804	26.3335	27.2115	22.6504	23.266	21.6025	22.6286	23.4683	24.4821	26.1934	26.3223	25.9686	26.7452	21.9034	22.6225	22.3724	23.251	9	322.102	5.36237
26.2385	26.3106	27.3465	27.5873	25.7085	26.5949	25.3792	26.5461	24.6266	26.1139	25.3995	23.5183	26.7965	28.3754	25.5939	27.1611	23.4507	27.7067	26.7435	26.8744	10	565.065	3.63598
26.1655	24.5813	29.0236	28.461	27.5645	28.0315	25.6895	25.5884	26.4275	24.1474	25.7189	25.8682	29.4055	29.0561	28.1839	27.5154	26.3277	24.1073	28.3196	27.1778	11	307.117	7.57514
27.577	26.2784	25.3473	26.3845	25.4042	25.1475	27.7551	25.8799	27.493	27.5	27.418	27.09	25.4048	26.938	25.5075	24.0592	26.9164	27.0365	28.1919	27.6501	12	371.101	5.5408
22.1931	21.2764	29.3211	29.2548	23.9917	28.2937	22.545	21.7055	22.1333	21.5926	20.8365	24.3306	28.8098	28.5928	30.151	29.5896	24.0728	22.6196	22.2017	21.0852	13	136.019	7.01202
27.5387	24.7515	27.155	26.9683	27.2212	28.0182	27.1603	25.3102	27.9218	27.7981	26.3715	24.9448	27.9166	28.3132	26.5661	27.5781	27.9338	27.3831	27.7085	28.3867	14	415.162	5.84939
32.6767	30.6069	30.1131	29.9497	30.8612	30.3887	32.1747	31.0071	32.9929	32.349	31.6288	31.8242	30.956	29.966	31.131	30.6724	32.9685	32.1317	32.4124	31.6934	15	329.232	7.97411
27.2902	26.972	27.488	27.0893	26.9265	27.0359	27.6084	26.3633	27.4967	27.7093	26.9934	28.0409	27.5999	28.1663	27.766	27.3649	26.7023	27.3761	27.0513	27.1939	16	218.102	3.84202
28.5166	28.3957	28.8934	27.6376	28.2581	28.5696	28.2803	27.7472	29.0232	28.2311	27.8714	29.9942	29.176	28.6908	28.6648	28.9	28.3519	28.3067	28.4995	28.3771	17	111	2.78379
30.9471	27.1959	28.5344	28.2757	28.1787	28.6208	31.0854	28.9654	28.7755	30.54	30.6394	29.4357	29.1997	29.474	29.332	28.6895	31.0356	30.7713	30.7582	29.565	18	205.034	3.57274
21.8852	19.6429	30.4215	29.3194	29.5124	28.0221	21.8342	22.6252	21.7481	23.5793	22.2292	22.2367	29.1445	29.6816	29.3458	29.7925	24.1176	23.3121	22.6048	22.7448	19	222.05	6.48276
25.5756	26.157	28.585	27.4876	27.1106	27.6471	25.3847	25.645	27.2842	27.1201	25.3351	27.803	28.6775	27.3458	27.8961	28.3441	24.5915	26.5911	26.5469	25.5079	20	385.103	6.32689
28.2221	26.9586	24.8619	25.4735	25.7285	24.7117	28.2012	26.4344	27.8982	26.6942	27.7412	27.8648	24.9974	25.8282	23.8407	26.5297	27.464	27.6361	27.7408	26.829	21	367.081	5.01014
26.8988	26.3358	28.3515	27.7275	26.7515	27.5271	26.9008	26.1816	26.9193	26.479	26.5911	26.8479	28.5063	28.4783	27.5483	27.4883	27.3425	26.1734	26.5459	27.9174	22	161.044	3.2763
26.9537	22.1025	26.5933	24.9439	23.0602	24.0484	25.7779	23.704	25.9518	26.1528	27.1815	23.5724	24.7746	26.3465	26.3304	24.6222	24.9343	25.6743	26.895	26.256	23	250.07	5.55239
30.0207	27.1521	28.5935	27.5235	27.8446	27.6382	29.6973	28.7848	28.2624	28.3414	29.562	28.5979	28.8137	28.5189	27.7787	27.976	29.4425	30.0038	29.1882	28.3118	24	129.015	3.60677
28.2717	23.7093	27.5437	27.4568	28.2833	27.8921	28.5385	27.1527	28.0687	28.8706	27.7078	26.5881	28.5371	28.9152	27.8232	27.2542	28.4836	27.9969	26.1921	26.8635	25	331.068	4.90779
23.2396	22.8289	23.9735	24.6049	24.3669	23.1424	22.6185	22.5343	23.0613	22.9006	22.635	25.0294	24.3047	26.3894	25.2697	25.3254	22.0806	22.7514	23.2803	22.6985	26	183.026	5.36481
21.7248	20.9106	28.784	26.7905	27.2718	27.873	21.6581	21.3764	21.8297	22.0897	20.9403	20.9235	27.31	26.9182	29.5367	27.7779	22.5743	21.9222	23.268	23.3141	27	178.05	6.56636
26.4562	26.4433	27.9278	27.6679	28.1826	26.0272	28.1348	25.883	26.6769	25.6439	27.1676	25.7774	27.1879	26.667	28.151	27.9596	27.1082	26.5596	27.5352	27.6932	28	293.187	9.11123
27.7567	32.1926	29.835	29.9048	30.2184	29.2398	30.3451	29.8203	31.1295	29.7994	29.5669	33.0095	29.2247	29.7486	30.0717	27.373	30.5944	31.1179	30.3612	31.0681	29	327.217	7.84121
22.1116	23.6454	23.5811	25.2824	25.569	25.3917	21.6806	21.3225	21.4725	21.5713	22.0798	25.652	24.2189	27.6589	25.2787	26.1246	22.6318	21.914	22.0141	22.6347	30	139	4.33181
27.5363	27.2539	28.4905	27.5692	28.063	27.197	27.2554	27.5021	27.1561	27.2019	27.583	26.9779	27.9207	27.6895	27.2543	27.5324	27.2318	27.4848	26.5103	26.6422	31	390.268	9.92383
28.8222	25.6746	29.1294	28.1172	27.5181	24.1842	28.8029	26.0728	29.6115	28.8195	27.6905	26.3752	28.7691	27.8524	28.136	28.0467	27.8236	28.5913	29.335	28.5677	32	203.076	4.19277
28.4984	28.364	28.6538	28.4788	28.6428	28.3633	28.6076	27.838	28.8127	29.0489	27.9377	29.4235	28.8057	28.3065	28.6865	28.5848	28.9191	28.5214	29.0065	28.6604	33	117.015	3.34524
27.2075	23.5428	25.4788	25.6954	24.602	25.358	26.6205	24.7872	26.7792	26.1432	26.0579	24.4077	26.0924	26.5341	25.3499	26.044	27.4123	26.8588	27.436	27.3585	34	399.154	5.93477
24.9723	24.2342	21.9661	21.7624	22.7187	22.2842	24.2017	23.6483	23.6697	24.0232	24.192	24.9752	22.3352	25.2078	22.8503	22.415	24.2362	24.194	22.6321	22.5715	35	451.136	3.91529
27.2431	27.4985	26.9897	25.8472	26.1086	27.707	25.746	26.4833	29.1083	27.829	26.2809	27.5564	25.9684	26.0687	25.7762	26.4639	25.7919	27.6029	25.7108	26.7393	36	447.254	8.96442
26.2331	26.4701	26.6343	25.9317	24.5019	24.3348	26.0959	26.3224	25.587	25.83	25.56	27.879	27.8986	25.2166	25.4197	25.1788	26.1585	25.4296	27.6776	27.096	37	351.129	5.1303
25.0127	23.1068	25.4509	26.2785	25.0291	25.1921	25.7953	25.29	25.4821	24.3894	25.5414	24.0619	26.556	27.3299	25.0519	24.0157	24.0703	25.9561	24.2757	24.6667	38	525.187	7.77088
25.1943	22.5084	26.6154	26.4228	26.9799	26.5332	24.5867	24.8057	26.7403	26.0214	24.7767	26.0607	27.0789	26.6179	27.5664	27.817	26.9108	26.8199	26.0502	25.7372	39	206.043	4.23883
23.5545	23.0794	26.8904	24.8265	25.8955	26.2329	23.7218	23.4299	24.4446	25.1987	22.8924	24.8833	28.0586	27.1682	26.8392	26.8286	23.911	24.0467	27.4327	24.9227	40	237.046	6.65702
26.3191	26.0859	28.0051	27.3838	27.5447	27.7538	27.2033	25.654	26.4345	26.7884	27.8751	27.4445	28.7395	28.598	28.0221	28.2701	27.7448	26.9812	27.1597	26.4297	41	385.092	5.52781
28.7459	27.289	27.7268	27.553	28.4426	25.7515	28.1129	27.9618	27.9284	28.0027	27.8357	28.874	27.7374	27.2336	28.7833	27.222	29.7305	29.1527	27.9596	29.3141	42	187.096	6.91232
26.7202	28.8696	25.6258	25.4069	26.4439	27.8679	27.3823	26.4735	29.168	27.526	26.7567	28.3364	25.2468	25.2553	26.4023	26.6948	25.6997	27.5622	27.3472	26.7477	43	447.248	8.66042
26.8017	25.9308	27.3245	26.0842	26.0499	26.9632	27.4729	27.213	25.6824	25.9361	28.2731	25.1375	27.0284	27.0495	26.0483	26.6307	26.5444	26.6136	25.5308	26.2357	44	288.991	2.43335
28.9411	28.2293	27.7917	28.2711	28.6277	28.2965	29.2111	28.1895	29.0505	28.4356	28.4299	28.419	28.7077	28.6248	28.874	28.5917	30.0012	28.536	29.0129	28.2327	45	115.002	2.99987
31.5304	27.8969	26.7172	27.1931	27.8491	27.5745	30.4879	29.9469	27.263	28.2856	31.0943	28.2593	28.1625	28.2227	26.8382	28.072	30.6182	31.2599	28.1497	27.5968	46	173.028	3.00691
29.3234	28.9798	28.5359	28.3605	28.2953	27.3425	29.9043	28.7593	29.4083	29.0144	28.1678	30.657	28.8535	27.6442	28.1683	28.0156	29.967	28.7844	29.1917	28.9226	47	128.034	2.46297
27.4704	26.3661	26.4533	25.3085	25.4054	26.2045	26.8393	25.4132	27.4483	26.2331	25.5816	27.7557	27.647	27.5639	26.4753	26.3243	27.1736	27.0113	27.6363	27.4993	48	172.096	5.4159
28.7823	27.9754	29.4146	28.7948	29.1448	28.9223	28.5692	28.7776	28.827	28.8747	28.7901	27.2935	29.3271	28.7639	28.5807	28.9036	28.7796	28.8586	28.9926	28.6058	49	116.927	9.85303
25.0872	22.823	30.9254	29.2752	28.62	30.1149	25.0644	24.0699	24.716	24.2317	24.3527	22.4595	30.3875	29.9823	29.7523	29.957	23.482	23.6187	25.0993	23.4479	50	355.085	5.06629
25.5629	24.2559	26.1508	25.8566	24.4941	25.6045	25.5242	26.3041	25.709	26.1846	25.7381	25.7971	26.6104	25.7425	26.6847	25.0503	24.7535	26.3593	26.9496	26.2929	51	265.145	9.89729
27.9995	27.5821	28.2012	27.6272	29.7315	28.1239	28.3862	29.3498	30.81	28.5602	25.8939	27.5282	28.6038	28.4954	28.5044	27.9854	27.8881	30.8116	30.4649	29.139	52	191.017	4.62625
24.6362	19.2994	22.3526	21.4115	21.6329	21.8479	22.4934	21.4158	23.6196	22.3417	23.2028	21.7391	24.0917	25.2801	22.4137	22.605	26.4099	26.1682	22.6917	22.6349	53	530.156	5.29659
26.1581	24.4436	26.6272	25.5611	26.8287	26.4318	26.3428	24.9485	24.8599	25.5565	26.0267	26.5822	26.4638	26.5372	26.7343	25.7443	25.8715	25.0625	27.2343	26.6535	54	357.126	5.91554
27.3857	26.3307	28.012	27.0717	27.2272	26.8761	27.3674	26.3628	26.4683	26.417	26.69	26.8852	28.0372	27.3586	27.3536	26.9362	28.0127	26.8982	27.8727	27.5795	55	103.002	2.48221
25.8082	23.141	26.0349	25.3073	26.0698	26.0328	26.1617	26.1609	26.7817	26.078	26.4668	21.2925	26.7326	26.4375	26.338	26.2382	25.9707	26.6871	25.935	24.7205	56	763.217	2.34916
21.3714	20.0389	18.9913	20.9575	20.6962	20.0597	20.9368	19.643	21.3343	22.6172	20.4284	21.7955	18.9955	24.5123	21.0623	21.634	20.896	20.9583	20.6983	22.691	57	671.219	3.82043
26.709	21.7978	26.415	25.9914	26.5954	26.5367	27.255	26.684	26.7728	26.8838	26.9304	24.4519	26.2582	26.6288	26.9224	26.5287	26.7838	26.6473	26.8833	26.7884	58	323.122	4.40027
24.7977	20.5922	24.9441	23.7345	23.5271	25.4059	24.1084	22.8973	23.0559	22.6393	23.6309	20.9784	25.2274	25.2366	24.1373	23.94	24.8303	22.4395	22.9381	23.2745	59	857.283	2.85682
23.337	24.377	24.038	20.5723	23.8009	23.3271	24.3329	23.4252	23.0891	22.6489	21.2733	24.8667	26.4154	25.6637	24.2311	22.0407	22.5199	23.4627	23.1812	24.3784	60	540.317	9.46674
27.6144	22.2146	23.7958	23.4813	23.4975	24.1342	26.9804	25.4314	25.3285	24.3756	25.5049	22.5681	24.3129	24.244	24.4941	23.7384	26.8315	27.2184	25.6764	25.6119	61	202.074	6.31513
27.1044	25.1941	28.4111	26.9633	27.7691	27.7386	27.058	27.4338	26.8489	26.8555	28.7655	25.783	28.4588	28.2097	27.3136	28.1177	27.0575	27.095	26.9395	26.811	62	289.03	3.20727
27.9081	26.5487	24.7361	25.6831	25.0476	24.9836	24.0724	25.2785	25.5243	27.2651	28.0272	27.1412	25.8422	28.066	26.1954	27.4991	26.8644	27.2634	26.7969	27.4185	63	323.068	4.07183
30.4958	31.5549	28.6866	30.3034	31.0717	31.1991	30.2041	29.3113	30.527	30.0994	29.6658	31.5452	29.7999	31.3196	31.4907	31.0467	30.4168	31.6908	30.8269	30.2779	64	191.018	3.83908
18.3392	17.3207	21.1871	20.9077	21.1107	20.0052	18.843	18.864	18.083	18.6395	18.3477	19.6637	21.024	22.6291	18.982	21.0688	18.3396	19.6492	19.2176	18.7888	65	821.38	7.53298
27.5041	22.2803	27.2568	27.15	27.5342	27.2952	27.0817	26.3191	27.3583	26.8922	24.8095	24.2256	27.8518	27.7184	27.7976	27.6352	28.0787	27.8805	27.6182	27.3717	66	241.035	4.33578
27.0707	25.8263	26.6384	25.6108	26.957	27.6088	26.8238	26.2817	27.2076	26.4247	26.4737	26.0673	27.2576	26.1453	27.2937	25.9346	26.8029	27.5981	26.5938	26.4922	67	164.069	3.53315
25.3388	25.1591	27.0453	25.713	26.1595	26.7925	25.8867	27.2224	25.1291	26.203	27.0311	24.533	26.4079	26.9746	26.522	26.2553	24.1834	25.1827	25.8241	25.5978	68	161.044	6.99567
25.2592	26.1155	26.4583	26.2057	26.5032	27.0439	26.7691	26.1199	25.8384	26.0391	26.8796	24.5825	25.7784	27.0196	26.6097	25.8313	24.6823	26.9466	25.0351	24.4832	69	230.986	2.33852
25.9237	24.5115	25.304	26.8411	25.1739	25.6441	25.8754	25.295	25.5971	26.6383	25.8507	25.0323	25.5122	27.2706	25.5907	25.4785	25.037	26.1381	26.611	26.4239	70	307.133	5.57495
22.6216	22.2329	21.2583	23.163	23.0666	23.7595	23.9044	23.462	22.4084	21.7047	22.8765	22.5792	23.6765	26.3635	22.3271	24.5698	21.1972	24.3639	23.4633	21.3595	71	515.063	3.58643
27.3631	27.7613	27.2473	27.4706	27.3856	27.333	27.1037	27.0782	28.6307	28.6162	27.5622	29.122	27.7311	27.8299	27.207	26.5108	27.5751	27.8506	28.6873	28.6003	72	315.074	4.39823
28.0456	28.9577	27.7484	28.0041	27.9579	27.6873	26.6318	27.9486	26.9975	28.0379	28.3474	27.4071	27.7147	27.7152	27.8872	27.9516	27.4115	27.5377	27.8791	27.4021	73	387.116	9.68242
20.0641	19.8144	21.9956	22.0019	22.2365	21.1327	20.7614	19.1705	20.9191	21.6567	21.3962	21.2589	20.8312	24.4399	21.5075	22.5914	19.068	20.7319	19.6996	21.779	74	735.351	7.27087
30.4001	27.0674	27.1755	27.3511	27.2473	28.2378	29.4101	28.9334	28.9177	27.8875	30.3306	28.6433	26.905	27.4998	27.5945	27.5003	30.1203	29.8349	29.722	28.8023	75	173.009	2.9997
22.9295	22.0723	25.4469	24.2177	24.3911	24.2448	22.8404	23.508	25.1785	24.9357	22.9391	22.8322	26.3411	25.5375	24.6283	24.9567	23.5245	24.2181	26.2019	25.6406	76	121.027	6.77159
26.0313	24.4286	25.3069	25.1624	24.7861	24.1413	26.4569	25.3254	25.2629	24.6813	25.4243	23.9159	26.4932	27.3717	25.7325	25.2919	26.4608	25.0303	26.4932	25.868	77	215.079	6.17359
25.7618	23.0376	25.2821	24.9608	24.552	23.893	25.045	24.8635	26.3231	25.6156	25.1482	25.588	24.7221	24.6617	25.326	26.013	26.118	25.0734	25.5035	25.4928	78	449.244	7.73719
26.8245	27.5226	26.4095	27.061	27.2501	27.3889	26.0722	27.3053	26.3571	27.2541	27.0656	27.6766	26.8438	27.2806	26.8297	27.2508	26.5143	26.4055	26.7297	26.755	79	387.118	8.87122
31.4612	26.3212	30.8765	30.1098	30.9922	31.0051	30.0418	30.3428	31.2337	31.3681	30.2564	28.5424	30.8667	29.3393	31.506	30.4975	31.8421	30.8446	30.9159	30.194	80	327.218	8.36768
24.8843	25.5003	23.8652	25.8505	24.3375	25.7326	24.5262	27.0012	25.3958	24.8191	25.0188	26.9394	24.7438	24.8476	23.7619	24.7968	25.2267	24.7705	24.792	24.6917	81	507.269	8.62323
24.9287	26.3762	22.926	23.7011	21.7823	21.4519	23.4698	25.3822	26.9508	26.7581	26.1968	26.7956	23.3774	23.3556	21.962	26.148	23.1903	23.4889	24.8356	25.7134	82	423.235	8.12534
24.5709	22.2187	22.7239	21.4237	23.6856	21.8887	21.885	22.1969	24.3437	24.1032	21.7883	22.4851	24.0984	21.8761	24.0562	23.458	25.6195	22.6613	26.8989	26.7124	83	362.142	4.81865
25.5156	26.6614	23.2047	24.3858	21.4055	22.4255	24.4408	25.6468	25.7857	26.5283	26.9716	27.0922	23.1112	23.3681	22.3122	26.6476	24.8311	23.1263	24.2854	25.8374	84	423.239	8.56081
24.7358	25.2765	23.3653	23.3092	23.8156	24.3931	23.7915	24.1396	24.475	25.0965	22.5407	24.0056	24.4114	24.2312	24.7325	24.2548	25.2012	24.3652	24.2586	25.1979	85	483.264	9.12563
30.137	28.5234	28.6776	28.4396	27.6287	28.0694	30.0842	29.5573	29.6529	28.749	29.8022	27.0555	26.6993	28.5127	28.1718	28.2468	29.113	29.1676	28.659	28.9941	86	145.036	2.40111
25.242	26.402	23.5821	25.6168	25.7451	26.0483	26.2351	27.3694	26.3857	25.0532	26.3474	25.7474	24.996	25.4975	25.0198	25.4405	25.7998	25.0558	24.8648	24.8633	87	507.268	8.9426
25.3784	23.4875	25.578	25.7566	25.864	25.5834	26.4063	25.6382	26.0793	24.9351	25.4731	25.7685	25.1012	25.9194	25.306	25.7279	26.4321	25.2474	25.4029	24.6001	88	449.257	8.42054
32.7532	29.9149	27.0094	27.6193	28.5623	27.3212	30.0381	27.6408	27.3929	29.1166	32.3265	30.9383	26.9246	29.4287	27.546	28.2345	30.2021	27.3443	27.1766	28.3991	89	133.01	3.02943
25.682	24.7172	26.0069	25.2428	24.8572	24.1922	25.3619	23.7639	25.6599	25.4924	24.4576	25.9363	26.6473	26.3795	26.3718	25.6909	25.8248	25.0874	25.4339	26.2312	90	158.081	4.42345
23.3402	24.2878	24.5692	23.7814	24.7231	24.105	23.2675	22.5004	25.2698	25.4623	21.3196	23.7297	24.3506	23.4649	23.3688	23.0626	22.5159	23.9153	25.0355	24.2683	91	483.261	8.46692
26.5235	25.8122	28.3859	27.3069	25.1316	26.8108	26.4809	25.6618	26.9244	26.5955	26.1422	26.5413	28.4574	27.4992	27.0521	25.5992	27.268	26.5585	30.6333	29.6456	92	606.082	3.65824
26.3353	24.3479	24.4026	24.5455	24.4051	24.8643	26.1886	25.0269	25.0613	24.7957	25.9253	24.7914	24.8824	24.6805	24.62	24.9708	27.2383	25.9845	25.163	25.4846	93	130.067	4.93941
26.376	27.0224	28.5701	26.3708	25.1976	26.0382	26.7895	26.8097	26.3278	25.8389	26.3775	27.9252	26.5005	25.4631	25.8989	26.1715	26.1603	24.8839	27.0772	26.0855	94	563.138	5.26507
27.3739	26.3844	27.4696	27.268	26.9756	27.4182	25.9309	26.7323	26.5783	27.467	26.5718	26.9099	28.0672	28.0808	27.1346	27.9295	25.8613	26.9993	27.8743	27.0955	95	371.12	6.21118
26.182	23.4413	24.0682	23.6508	23.9557	22.5829	25.5147	24.275	25.3074	25.3265	24.4186	24.4308	22.7172	21.5669	23.2449	22.7189	25.7628	25.2985	23.8499	24.1779	96	429.164	7.24415
23.8346	23.1621	24.1751	24.6479	23.6104	25.1686	24.3221	26.6269	26.0928	25.0439	24.6966	24.4491	23.7021	23.615	24.0733	24.5508	23.3348	24.8102	25.1478	25.2308	97	507.257	8.15659
27.221	28.57	26.2677	26.7032	25.4181	26.5169	24.6903	26.1127	26.2285	25.0389	26.7314	28.9134	25.7236	26.3555	26.5715	26.2974	24.6792	26.9517	27.3698	26.5691	98	379.111	3.23066
26.369	25.8291	25.6231	24.9433	26.169	24.2124	24.5103	25.4032	26.1558	26.633	23.9903	25.8051	25.3177	26.0499	24.9898	24.3424	24.8213	26.0775	26.4652	27.7292	99	265.146	10.0775
27.9966	26.6535	29.9122	27.6431	28.4797	27.7379	28.3484	27.302	29.2883	27.6265	28.1439	27.6411	29.3518	27.3812	29.1922	28.7288	28.2416	27.6477	28.3166	28.1908	100	293.2	9.40215
29.1875	26.0619	29.0028	29.2396	27.3512	29.0636	29.0119	26.5456	30.576	30.4036	29.2076	26.653	29.649	28.5949	28.0542	27.9978	29.3422	29.5969	31.2468	30.8677	101	295.225	9.90079
24.6702	25.4479	24.872	25.1788	25.3922	25.0119	24.8139	25.1581	24.9477	24.8878	25.0041	25.1543	24.2571	25.3848	24.846	25.1082	24.6608	25.0831	24.0961	24.9585	102	165.98	8.50199
30.1887	26.8555	29.6383	30.0497	30.268	31.7479	30.6935	28.9827	28.6908	29.6716	30.3175	28.4081	31.1795	28.7194	30.1099	30.9052	29.8729	30.5512	30.6281	30.0051	103	311.217	9.27316
24.3743	24.9461	24.6808	24.5483	25.0208	24.0282	24.3376	24.4978	24.2147	24.1198	24.6024	24.9934	24.7817	23.9763	24.1361	24.8153	24.3565	23.3385	25.7463	26.3567	104	193.07	8.32921
25.4018	26.0484	27.9787	27.4853	26.7532	26.8625	26.5383	26.1307	26.0949	27.0645	26.0224	25.8916	28.795	27.4862	25.7399	26.1577	24.9364	26.6074	25.8075	27.4154	105	115.935	9.71843
23.7548	25.3177	23.6719	23.3833	23.9218	23.5347	25.6134	23.901	24.876	25.2496	22.5023	23.6896	23.6488	23.8885	24.7339	23.1214	24.9748	24.3146	24.3904	25.4738	106	483.264	8.85934
25.7688	24.4949	25.7981	25.6374	25.6726	25.016	26.3208	25.5306	25.8161	26.8871	25.8941	26.0754	26.2794	26.3519	25.9568	26.1943	25.5752	26.5323	26.8084	27.0575	107	399.125	5.69435
25.7723	25.9432	25.0512	25.9276	25.4585	24.6146	26.1797	24.6625	26.8531	24.8633	25.4247	27.0146	25.0291	26.1185	26.7526	26.3255	30.4713	24.5531	29.4877	28.5101	108	163.039	6.71688
27.052	27.5911	26.503	27.5236	26.8502	27.8457	26.7886	27.5243	26.7608	27.0191	27.7947	26.1844	26.5889	28.1889	27.9091	27.1391	25.9222	26.4737	27.18	25.5618	109	387.121	8.86745
26.109	23.7133	25.7436	25.5929	26.0938	25.7127	26.3583	24.7517	26.3823	25.5473	25.6705	25.9228	26.0934	25.945	26.5397	26.2948	26.8606	25.218	25.6485	24.9832	110	449.27	7.7691
29.7105	29.1293	28.1709	30.2434	29.8958	29.7041	29.4645	29.5406	29.6234	29.5589	29.4992	29.3515	28.7844	30.7575	30.4143	29.9806	29.618	30.5509	29.8217	29.3359	111	133.013	3.00994
28.1379	27.356	26.5898	26.4292	27.7096	27.6246	27.7704	28.1588	26.8079	26.435	27.5402	28.1196	26.7265	26.1947	27.3855	27.1097	28.4774	27.0137	26.7849	26.7734	112	175.041	4.68863
25.268	22.7889	25.5819	25.8614	25.068	25.8489	25.8108	24.4982	24.2785	24.3809	25.2567	24.7812	26.6532	28.2024	24.7899	24.0745	25.4732	23.955	26.314	25.4352	113	237.067	6.65528
25.3955	24.9011	24.9658	24.832	24.21	24.4784	25.4637	24.5687	25.1391	24.5617	24.7546	25.6892	25.455	25.7713	25.117	24.6772	24.9067	24.9798	25.0432	25.0928	114	157.049	5.44981
24.9186	24.9416	25.6985	24.498	26.0161	26.6441	25.8757	24.3538	24.226	25.4356	23.2015	26.3495	27.2368	27.8412	26.145	25.2211	24.9525	24.6784	25.3348	27.0423	115	564.314	8.91682
23.8062	22.3679	25.0033	24.3909	23.7019	24.7989	21.6494	23.3729	22.3768	22.9471	23.0587	22.9041	24.6476	24.1522	23.5481	23.9982	25.1197	24.3355	26.1755	24.9475	116	273.091	5.79729
25.6798	25.2193	25.4467	26.007	25.8995	26.1076	25.7388	25.6633	26.467	27.3303	26.0224	26.7725	25.531	26.5767	26.6898	26.6538	26.9832	26.681	26.84	26.9848	117	323.114	4.20259
17.8102	18.276	19.7953	21.4026	20.3549	20.7306	17.2149	18.1485	19.1721	21.5914	17.9858	21.3151	18.2503	23.1007	21.0667	19.6997	18.1232	18.5961	20.5002	22.4555	118	625.204	3.68651
25.5267	21.8016	23.5055	26.3382	26.2717	24.9463	25.1917	23.8947	26.508	26.3376	25.0882	23.5006	26.9034	26.6258	26.4145	26.5786	23.6775	24.9913	25.3552	23.231	119	467.224	6.58821
25.836	19.2961	25.454	24.3942	24.7734	24.7382	25.1602	24.6497	24.8756	23.9375	24.7978	22.3235	26.4736	24.9052	23.9127	24.7	25.3123	24.1555	24.174	24.223	120	711.233	2.82045
26.3757	25.619	25.3936	26.1575	26.2138	25.2484	25.8873	24.8852	25.5958	25.6595	25.5301	26.2422	26.0542	27.5917	26.3739	26.5565	26.2339	25.9202	25.2343	25.2462	121	387.127	6.38269
24.1119	24.2878	25.0045	22.8576	25.0313	24.3578	24.0461	22.6358	22.2443	23.3599	24.185	24.2303	24.0701	23.3734	23.6364	23.1517	24.0077	24.7421	24.9721	24.8601	122	194.084	9.50243
22.4089	24.1549	23.7576	22.6179	23.9528	22.8475	24.281	23.8789	23.2352	23.0821	23.0112	24.1467	24.3137	23.1263	23.481	22.6948	23.1408	23.3876	25.0942	24.0236	123	277.159	9.98682
26.2989	25.9979	23.2086	24.1469	22.1494	23.1395	25.348	26.2095	26.7207	26.2166	27.2798	25.9084	23.3688	23.9134	22.567	26.7901	24.2513	23.8044	24.4238	26.5956	124	423.241	8.99019
28.9154	27.9476	26.8222	27.3937	26.8478	27.2571	26.9023	28.2782	28.892	28.7353	26.393	26.4133	27.7691	26.8004	26.9779	27.3258	28.0937	28.4793	28.2056	28.047	125	203.045	3.77164
22.7936	24.9304	24.4479	22.0012	23.1845	23.1517	23.9472	23.967	24.352	24.0302	22.6571	25.4883	23.9071	23.7606	23.9285	22.8295	23.6249	24.8393	25.192	24.6467	126	221.106	8.50073
26.1079	25.1053	26.5001	26.3529	27.5132	27.3026	25.621	25.3546	25.8673	25.0521	25.7496	25.3386	27.2438	27.6985	25.2512	25.6171	25.3602	25.692	24.3869	25.0294	127	347.095	3.6499
23.3911	25.2256	25.5974	24.3037	24.6424	24.1549	25.1133	25.254	23.6964	24.4322	24.2642	25.8584	24.6816	24.6577	25.4543	24.9864	23.7113	24.2976	24.883	23.675	128	611.157	3.37278
24.5231	25.2292	24.1485	22.5638	23.4514	22.376	24.9593	24.2876	25.2515	24.9517	24.2751	24.9923	25.3501	23.7684	24.4162	23.9522	25.3847	23.5079	24.7707	26.472	129	193.045	6.58681
28.8816	26.9426	26.6542	27.1763	27.4431	27.8433	28.3272	27.3611	27.454	27.2016	28.5388	27.0154	27.4536	28.132	27.946	27.6259	28.1778	28.4256	27.9266	27.248	130	111.007	3.65691
24.8236	24.5146	25.0388	24.8548	25.2364	23.9866	25.3884	24.3134	25.8219	24.2649	24.3439	26.3748	26.2013	25.5846	25.1315	24.6402	26.191	23.6977	27.2572	25.8296	131	165.021	5.07098
22.9276	23.3064	24.09	24.0168	24.4986	23.4244	20.459	21.3241	21.845	22.4145	21.9064	24.242	24.0189	23.867	25.0047	24.8316	21.7216	21.7593	21.7387	22.4219	132	338.076	4.0828
24.6979	23.0369	23.1006	25.3669	24.004	23.4145	24.8995	24.3325	24.8672	25.2716	24.5034	25.3062	24.5051	23.6844	25.2369	22.8257	23.9903	24.7389	24.7244	25.1726	133	329.093	3.74739
25.3802	23.5469	24.8016	24.5405	24.1297	23.2018	25.2083	23.6662	24.9275	24.4496	23.3929	25.3518	25.3789	25.1599	24.6683	22.6333	25.2611	24.228	26.3977	25.594	134	401.175	5.90125
26.615	26.5674	25.6866	25.7645	26.568	26.3454	26.6249	26.513	26.393	26.5551	26.3189	25.6594	26.2028	25.7679	26.3282	26.2439	26.3096	26.4172	26.774	26.8267	135	89.006	2.26679
24.2603	23.014	24.4612	25.2774	24.2378	24.939	24.585	23.6962	24.0151	24.0554	24.0649	24.4763	24.8229	24.6424	24.6892	24.5707	24.3019	24.9674	23.8712	23.3005	136	443.188	4.50464
25.334	22.839	25.9433	25.0934	25.5325	24.9759	24.8398	24.5577	24.9982	25.0215	25.4089	24.6654	25.6068	25.6434	25.0965	25.0323	24.825	24.1102	24.7722	24.8864	137	380.236	10.0776
26.8614	26.4216	26.5048	26.6778	27.0372	26.6787	26.7512	26.2823	27.2622	26.7201	26.6843	27.4021	26.6394	27.0283	27.151	26.9424	27.1102	26.919	26.3815	26.239	138	87.0071	2.92731
25.1756	25.9092	23.3138	23.669	22.9363	23.7713	25.5082	25.1763	23.6449	25.0724	26.5377	25.0993	23.7329	24.6921	23.6579	24.8545	25.1691	25.421	23.5091	23.6104	139	282.969	3.65369
26.464	25.5811	24.1499	24.8014	24.8725	24.6521	26.5798	26.0527	25.7509	26.0225	26.0944	27.0441	24.4472	24.9054	25.2944	24.7732	26.1862	26.6148	26.2724	25.7779	140	431.183	4.86488
24.4736	21.789	24.914	24.0317	25.065	25.2282	24.9938	24.3696	24.0427	24.3516	22.4663	24.251	25.755	24.2488	24.9299	24.8317	26.5479	24.7442	24.938	24.0481	141	231.068	5.15137
24.5202	24.283	21.9538	22.031	21.5357	19.0423	23.6071	21.6936	23.8409	24.1678	22.0256	22.8242	21.6509	23.502	22.603	20.2423	22.3023	23.7494	24.0391	24.8877	142	230.029	2.72275
26.501	26.1144	27.7413	27.1506	27.2647	27.4997	26.7354	26.1982	24.8349	26.2455	26.4695	27.1898	27.6646	27.5269	27.6288	27.3837	25.7867	26.2281	25.6843	25.3787	143	535.17	5.80776
27.3226	24.4562	24.0644	25.0772	25.0853	26.4493	26.9898	25.7567	27.1083	26.3401	26.3983	25.4019	26.1021	26.3976	25.0187	25.4205	26.6495	26.0614	26.5598	26.3578	144	293.113	4.53164
26.4035	26.803	26.758	27.4747	26.0917	25.5167	27.1076	25.7249	28.6723	27.0225	26.475	27.695	27.3631	24.688	26.184	26.3228	27.5452	26.8258	28.6011	28.6766	145	315.097	4.79123
23.4696	23.989	23.6259	24.242	25.8849	26.46	24.2843	26.1223	25.9136	25.5043	26.2931	26.9918	23.2211	25.6044	25.8701	24.2789	26.5238	25.1543	26.99	27.456	146	445.221	9.12087
32.4784	27.5423	28.3001	30.2776	30.676	30.1704	27.8185	29.279	29.3162	29.7351	32.1565	27.0401	29.2373	29.7691	29.5944	29.4727	27.2743	32.2241	28.6953	31.1221	147	96.9591	2.96404
29.0456	25.772	29.3283	26.4323	27.7969	27.6122	28.2405	27.6666	28.642	30.1358	27.9753	26.8414	29.215	27.0369	28.2894	28.5536	29.5	28.0392	29.7221	27.6241	148	343.239	8.42504
26.904	24.7928	26.9483	25.0429	25.3218	23.9352	26.6885	26.7171	27.0838	26.5772	26.3961	25.3584	26.0814	25.8497	26.0633	24.9477	27.2778	27.1599	27.4259	28.3869	149	142.05	3.2247
26.1358	26.1771	24.1507	24.1266	24.6505	24.5994	26.3266	25.13	26.0686	25.2059	25.6248	26.7607	24.5522	24.1386	25.4457	24.9551	26.2341	25.0999	25.1735	25.5295	150	363.195	7.34426
21.5307	21.7812	25.7075	25.3362	24.0721	22.3723	22.0148	21.3121	21.5356	21.6172	21.3854	21.8058	23.9567	25.8646	24.7612	25.0207	21.7171	20.8943	21.751	21.3199	151	577.163	5.51241
25.7162	27.6492	25.3009	24.5306	25.2327	27.2808	26.8572	24.8995	24.6944	23.8928	25.3677	27.9993	25.4635	21.8969	26.3446	26.1517	26.6445	23.6292	24.4321	22.4177	152	106.038	10.1967
25.886	25.3244	25.9014	25.4572	25.6264	25.5458	24.711	25.7255	24.5415	25.3319	25.3994	24.1229	25.6047	25.9823	25.0333	25.819	25.6402	24.7436	25.4064	25.21	153	390.253	9.47635
27.7541	27.9684	26.3811	27.3535	27.3365	26.9364	28.0597	27.1475	27.831	27.4397	27.0834	28.6385	27.3423	27.2352	27.2366	26.8263	27.9993	27.1195	27.403	27.4274	154	128.034	9.9647
27.5128	24.8849	26.5423	26.9675	26.6785	26.7239	27.1626	26.8788	26.847	26.4861	26.871	25.0401	27.0933	27.2875	27.2399	26.8762	28.4296	27.0429	26.9777	26.5346	155	133.013	9.86116
30.4138	25.2748	26.7147	25.3826	25.8525	26.0143	28.6489	28.8341	29.7563	29.5947	26.4862	26.2325	26.9307	23.8741	26.8273	25.1405	30.6826	30.9745	30.088	29.9297	156	313.235	9.18799
25.7039	24.6389	25.4586	25.4891	25.5813	25.038	25.4327	25.4528	25.285	25.9298	25.3284	25.0295	25.5077	25.244	25.6635	25.2468	26.4079	26.027	26.3878	25.9316	157	201.112	7.37779
26.212	21.3854	23.8096	24.4421	23.8623	24.5889	23.2075	24.437	25.3414	24.7124	23.7208	22.3003	25.0128	23.7013	24.1596	23.9856	24.8404	25.6044	25.2537	24.0957	158	347.176	7.29486
27.0442	23.3745	26.6153	26.4589	26.4769	25.0213	26.2539	26.4527	25.7539	26.9821	25.4315	25.5883	24.8178	26.1096	25.5223	26.1592	26.4038	26.7942	25.7836	27.5187	159	223.042	2.75365
25.2042	27.3174	26.0409	26.8636	26.1335	26.8338	24.7534	24.4877	26.2806	25.2254	24.3979	26.2324	26.9655	25.9409	26.163	25.6273	26.6775	25.904	26.9051	27.0385	160	185.008	2.31849
24.3223	23.8048	25.3302	22.8252	24.9004	26.2109	23.3832	23.2949	24.4211	25.0459	23.3153	26.0101	25.9468	25.9032	24.9527	25.7239	24.3395	24.1794	25.1931	23.7551	161	381.186	6.55784
22.6841	22.9602	24.7674	22.5334	22.4361	24.7349	22.8008	23.761	22.2407	24.6096	23.3191	24.9861	23.8974	24.259	22.7833	23.2212	22.8474	22.2043	22.8588	22.6863	162	435.957	2.79465
25.9472	21.5789	24.8041	24.3712	24.7994	24.7315	24.9632	25.8511	25.8585	25.5087	24.7191	24.6519	24.7351	24.6323	24.8486	24.5755	25.3682	25.6722	26.268	25.7987	163	261.053	5.86857
30.0681	28.0916	27.6178	27.4717	27.9758	27.3049	30.2009	28.7152	28.4429	28.2693	30.3439	28.288	28.1546	27.7142	27.8053	27.1792	29.7552	29.2664	28.2492	27.2972	164	128.992	2.47682
23.3117	23.0195	23.5665	22.8887	22.6333	24.2566	21.0626	21.2245	23.4789	22.8219	20.4374	25.1241	24.7579	24.1806	23.6382	22.8677	23.5956	22.7635	24.4362	23.8491	165	382.112	4.38408
22.863	22.432	23.868	24.0059	23.3523	23.4596	23.1552	22.494	22.6299	22.7928	22.491	23.054	24.5064	25.3653	23.9062	24.3532	23.2464	22.769	23.6891	23.5203	166	184.056	4.08436
22.6234	21.7231	24.5711	23.7476	23.3931	23.9916	22.6577	21.181	22.5446	21.7876	22.34	23.1901	24.0442	23.8603	25.1031	24.6114	22.6592	22.5286	25.0426	25.2082	167	182.043	3.36495
25.6185	23.3152	22.6359	24.5343	23.624	23.4343	25.9487	23.7297	26.6446	25.7984	24.4523	23.4891	25.0278	25.2739	23.7239	24.0131	25.7563	25.8069	25.9468	26.1064	168	401.135	5.507
25.0847	24.434	26.5988	26.4424	26.1596	26.6869	26.2207	25.7782	26.9798	26.0411	25.2444	26.3719	26.7759	26.7285	26.8217	26.4164	25.8509	26.3399	26.4394	25.9617	169	243.056	3.60122
24.2259	24.749	25.138	24.9521	24.1383	23.1665	23.8873	24.5388	25.0672	25.1693	26.5364	24.5364	25.347	25.4213	23.3392	22.8216	24.5265	24.2535	25.2377	25.6407	170	168.98	2.30456
24.0756	22.8278	26.5677	25.4261	26.2181	25.785	24.2054	24.0582	25.1817	25.3005	23.7983	24.7287	26.0623	25.0688	25.0558	25.3829	24.6481	24.4568	25.4835	25.064	171	239.11	8.08858
22.2805	25.3179	25.0718	24.1759	23.5084	24.618	23.4769	24.5196	22.7112	22.6796	24.1428	25.9749	23.5139	24.9926	23.915	23.5243	21.394	23.0004	22.9872	22.9543	172	232.898	2.40464
18.8328	21.0713	23.1492	22.8464	21.9185	22.7022	18.5819	21.3611	20.5067	21.3484	19.6223	21.4286	22.3152	22.1145	22.6155	22.9568	20.5878	22.0024	20.8235	21.9471	173	589.283	7.5635
26.7698	29.4046	30.4149	28.9564	30.5382	31.7042	30.3152	29.6483	30.9734	30.2015	29.2225	27.2111	29.7888	28.2405	28.767	29.4962	31.168	29.1826	29.7661	28.3806	174	96.9594	2.953
24.7408	24.7803	25.7065	25.3629	26.04	25.6134	24.6778	23.8669	24.32	24.2336	25.1103	25.0665	24.7173	25.6227	25.9094	25.3269	25.6938	24.4427	24.6648	24.5994	175	239.126	8.87458
27.3101	25.2189	27.7259	26.3348	24.812	25.6824	26.9606	26.6062	26.2587	26.8617	26.9014	25.5185	27.7827	26.4931	25.0301	26.3941	26.5224	26.7031	26.5753	24.8212	176	535.046	3.55202
25.7621	23.3404	26.8918	25.3298	25.0084	26.1723	24.1946	23.0953	24.734	24.2233	24.4984	26.4475	27.3662	24.6254	26.3264	26.3531	27.0381	25.448	24.2648	23.734	177	386.109	4.90804
26.1838	26.2869	24.4086	23.8977	24.7709	24.5332	25.4408	24.2437	24.7269	26.5344	22.5698	27.4619	23.4966	25.2068	25.1906	23.3724	26.6847	24.8565	26.3546	26.6926	178	279.096	3.65201
26.8863	24.6496	25.0907	23.3536	25.2639	25.2981	26.6367	24.523	25.0465	24.8393	26.4136	26.0352	25.0565	26.1686	25.3528	25.7473	26.4651	25.5346	25.4779	25.0374	179	85.0278	3.80854
30.1338	25.3205	30.2606	27.6001	30.4867	28.4394	29.4877	28.0133	29.7145	28.8854	29.355	25.9909	30.5523	29.8416	31.053	29.3159	29.4552	28.1161	28.3632	30.6596	180	311.22	9.36951
23.6858	25.9335	23.544	25.329	25.022	25.2867	23.9623	24.0403	25.3454	26.4432	22.6532	26.9305	23.8954	24.8228	24.25	25.2042	24.2127	25.2749	26.673	27.127	181	341.102	2.91963
27.8254	25.4819	26.3477	27.0801	27.8317	27.052	28.5944	27.2834	26.1388	27.0639	28.1626	25.5572	27.7041	27.6564	25.7356	27.3657	27.6129	27.7297	27.2002	26.8249	182	111	2.61963
30.4159	30.6092	26.6175	28.1068	27.6917	29.0877	28.7585	26.6021	28.1777	27.7769	30.9803	30.2647	29.1578	30.6301	30.1501	31.2905	27.0999	29.1204	28.5507	27.6995	183	173.029	4.59493
27.6519	26.7855	27.0633	26.683	27.5669	27.0008	28.2633	28.1349	27.5334	27.4856	27.7258	25.6869	26.4267	26.7019	27.5077	27.134	28.13	26.4788	27.2949	26.6529	184	179.055	9.93586
25.6817	25.7049	25.0077	23.6072	24.6374	25.021	25.5644	25.3479	26.3541	26.3184	25.7825	26.847	24.8437	25.0481	25.386	24.8913	24.7203	25.9816	25.9085	25.6858	185	295.102	3.51463
24.2561	24.2557	24.1597	24.21	24.4341	24.1904	24.1483	23.7047	24.8592	23.9896	23.9614	25.5951	24.6416	24.9116	24.4441	23.9974	25.5751	24.4466	24.7287	25.0305	186	137.021	5.75466
23.9134	26.9206	24.8798	24.2173	25.1248	25.1855	23.907	23.37	25.7577	22.667	23.5551	29.3235	24.4883	24.5436	25.9141	24.6155	25.1262	24.443	25.3407	24.8277	187	137.01	7.80302
22.4299	22.1156	25.0111	23.8943	23.878	23.3391	20.6341	23.0136	22.1499	22.8761	22.5046	22.7553	24.8358	24.1655	24.2282	23.7724	23.0289	22.5846	24.0697	23.8154	188	275.107	5.31212
25.4181	22.7968	23.5685	23.0096	21.6289	23.0401	24.836	22.1143	22.5981	21.9138	24.5422	25.4447	23.1707	23.5159	23.0326	21.6288	26.5305	25.319	25.3558	25.1833	189	188.061	5.36296
22.9534	20.6549	22.3565	23.0355	23.238	23.8436	21.935	21.2235	23.8033	23.7769	21.3879	23.9936	23.5963	22.1987	22.1872	23.3826	22.4758	21.7039	22.7821	23.7505	190	372.096	3.73261
20.4942	21.5059	21.3385	21.5203	20.9938	20.2359	20.5026	21.1987	19.3164	20.6186	18.7884	21.6915	22.0065	22.762	20.9236	21.419	23.8715	21.6195	20.5501	21.1157	191	531.188	4.70986
27.0334	26.5672	24.8425	25.5823	26.6366	25.4979	27.4759	26.6834	27.1125	26.4295	26.4695	26.9795	25.6401	26.2383	26.5883	25.5363	26.7407	25.879	25.6284	26.9021	192	159.024	3.75773
20.7002	20.9942	22.8403	21.2991	21.5113	21.9423	21.5355	20.2066	21.4185	21.6527	20.1515	19.653	23.1658	23.7732	21.8172	22.734	20.5936	21.1392	21.5899	21.7015	193	266.069	4.75978
26.0029	25.6269	26.0479	25.7412	26.1433	25.7216	26.2085	25.2169	26.6779	25.6722	25.8434	26.286	26.2154	25.6347	26.1747	25.689	26.7401	24.7703	27.061	26.8876	194	147.03	2.96151
23.2331	24.0519	25.9122	26.2583	25.7279	26.0005	23.5781	23.0334	23.5252	23.556	23.1645	23.4443	25.5116	25.574	25.6275	25.7234	23.9438	24.5218	23.3744	24.2253	195	301.082	3.4488
27.0734	23.8631	25.5644	24.7387	24.436	23.3973	26.9864	25.3989	25.6607	24.154	26.5435	25.8437	25.079	25.7924	26.1053	26.4667	26.2849	25.0851	26.6085	26.7146	196	367.108	4.80414
23.9603	24.5035	27.2479	25.3497	25.8894	25.752	24.2955	24.7885	25.1434	26.2961	26.5192	24.3387	26.4325	25.9378	25.6381	26.6416	23.3802	25.1624	27.2744	27.7127	197	293.086	5.79643
24.8184	22.561	24.5702	24.9555	23.6351	24.0898	24.7498	22.6709	26.2876	24.2213	22.1508	26.7248	26.0989	26.1837	25.2462	24.6638	25.9284	24.2012	27.6946	24.8183	198	206.068	5.51274
23.7809	22.5957	24.1474	24.0264	24.0048	25.2579	23.1728	22.8623	25.1887	23.9637	23.7868	25.9731	25.4679	25.3861	23.8005	26.5842	23.7863	23.3137	23.9723	24.7526	199	335.105	5.35846
20.0485	19.8282	26.8516	24.0064	24.4403	24.2832	21.3549	21.1872	22.3921	21.856	20.7904	20.4951	25.98	24.0402	25.1272	24.7434	21.3346	21.4086	21.8773	21.6131	200	577.172	6.27535
22.9387	22.7821	23.5408	23.0213	23.1798	22.9675	22.4293	22.731	23.3715	23.1586	24.0045	27.0884	24.4475	24.443	23.5353	22.977	22.9865	23.3952	23.5437	24.4091	201	349.118	5.2828
28.8857	26.0299	30.3716	28.6225	28.6252	29.9803	28.3963	27.7447	28.7924	28.6804	28.3634	27.6756	29.9055	28.1992	29.623	29.2765	27.4657	28.1234	29.7808	28.6315	202	325.201	8.31834
25.2476	23.3937	23.9455	22.0768	24.7128	23.2328	22.5296	23.3222	24.2885	23.4906	24.0842	25.3361	25.1239	23.5671	24.2349	23.1089	24.9374	23.2463	23.4098	23.0933	203	711.201	4.59485
23.3142	24.3864	23.52	23.442	24.7848	23.6203	24.4306	23.8085	24.0035	23.3988	23.2349	25.3745	24.2812	24.0686	23.5825	23.4005	24.4486	24.3003	24.4487	23.8571	204	242.142	7.20264
25.0717	30.4985	26.3171	26.9356	26.2634	25.9673	26.1715	26.7202	25.8139	26.7588	26.8015	29.1776	27.2925	27.083	26.3983	25.3898	26.8302	26.2851	26.5114	26.9753	205	135.024	2.00796
27.6474	23.1903	25.3709	24.7073	23.7405	24.6973	27.6669	27.0313	26.3343	25.1384	27.972	24.4166	25.8674	25.7968	24.2426	24.7897	26.2336	26.627	26.3925	24.9737	206	270.978	2.57671
22.308	20.8382	21.6575	22.8809	20.9696	21.1603	22.9327	21.5916	22.4864	23.226	21.3686	22.5755	22.6763	22.9914	21.989	23.6029	23.5601	23.2299	25.026	25.1275	207	263.123	7.07025
25.6876	24.131	26.2724	24.4479	24.7835	24.6923	25.2945	24.5595	25.3872	25.2205	24.9327	26.5265	25.3154	25.0326	25.9806	24.8603	24.5266	24.5004	24.9832	24.9443	208	337.148	5.97075
24.9186	25.5974	24.2972	25.0892	24.882	24.2525	25.0483	24.0197	25.2949	24.7654	23.546	26.7168	24.7683	24.7816	25.3572	24.7933	25.1345	25.5183	26.5261	26.109	209	160.031	2.44374
23.8543	23.8986	23.8796	24.9494	23.8415	23.4034	23.6262	23.2976	23.4937	23.5838	24.0689	23.6555	23.6072	24.1327	23.8993	24.4624	23.6436	24.5533	23.1075	22.6635	210	221.138	9.56655
24.0734	24.7169	24.0025	24.8086	24.135	24.279	24.159	24.2953	24.1141	24.3369	24.1897	23.6858	24.3214	24.7447	24.0198	24.6029	24.0579	24.1047	22.9559	23.4153	211	200.117	8.44131
22.5747	22.6505	23.6604	22.2265	23.0456	22.505	22.476	22.4338	22.3393	22.3917	22.6232	22.5257	23.1583	22.6851	22.4099	22.4543	22.457	22.3476	23.0876	23.2948	212	233.154	9.7138
25.0619	22.2377	24.8757	23.5674	23.4908	24.3975	25.1341	24.4285	24.6405	23.3487	24.6859	23.2475	25.085	24.6025	23.569	24.1095	24.0871	24.1855	23.2579	24.0757	213	637.191	5.56016
26.1075	23.9915	24.8912	24.516	24.1726	24.6738	25.9953	25.0858	26.1105	25.6087	25.41	25.4555	25.3456	25.3185	24.9869	24.6695	25.8973	25.9044	26.2331	25.3464	214	237.008	3.55157
29.9792	27.3463	30.9396	29.738	29.2175	30.1316	29.2127	28.7769	29.5075	28.7181	28.8757	28.5351	30.3559	28.353	29.781	29.6258	29.1223	28.5415	29.5232	28.5526	215	341.187	8.9845
26.2599	24.9476	26.894	26.4839	27.0276	25.9834	27.198	25.3522	26.4006	27.3579	26.8245	27.1422	26.1984	26.0729	27.2197	26.4661	27.2752	25.654	27.3308	27.1387	216	243.057	3.65859
25.2113	24.454	24.442	24.4259	24.5039	24.6336	24.8687	23.704	25.0572	24.9025	24.2869	26.1386	25.0632	25.3554	25.0668	24.865	24.8681	25.196	25.1021	24.8609	217	260.023	3.78468
26.5989	24.5299	26.7675	26.9758	27.8182	27.0316	25.9471	26.1567	26.512	25.2616	24.5277	27.4765	25.5479	26.7106	26.1399	26.1496	26.5247	26.5596	27.871	26.7127	218	227.126	8.24036
21.4787	20.4932	24.5041	22.8365	23.0067	22.1882	20.3813	19.5874	20.1357	21.8077	19.6481	21.6169	24.3534	22.6659	22.869	23.4629	19.9872	20.4068	20.5869	21.1528	219	446.162	3.26996
25.1652	24.8604	25.0697	24.5639	25.0191	25.2377	24.9932	24.603	25.1257	25.3654	24.4983	26.5485	25.4266	25.6242	25.3919	24.8282	25.2842	25.5207	25.55	25.7722	220	210.015	2.4335
23.5185	24.6562	24.9583	23.1634	25.3102	24.2199	23.6302	23.0269	24.4149	24.2988	22.7025	26.991	25.1678	23.9893	25.3471	22.8371	24.5634	24.191	24.9373	24.6428	221	381.184	6.25419
26.3611	22.7874	25.2241	25.8382	25.7409	26.2458	26.2027	25.1109	25.7236	24.7628	25.4246	23.1728	25.9656	25.8272	25.9382	25.7316	26.0083	25.5781	26.6362	25.7253	222	197.016	3.77215
23.7056	24.1746	24.1586	24.9086	25.2525	24.5516	24.8025	23.3722	24.625	23.3896	23.8986	24.9926	25.5478	26.8319	25.0933	25.7877	24.298	24.3825	24.3191	24.8007	223	153.046	4.52605
20.9885	22.2072	21.4475	21.9463	20.5649	21.312	22.0428	20.6482	20.5622	20.3472	20.5443	24.7534	22.6466	23.5934	21.7211	22.0146	21.2841	20.5135	22.1455	22.3814	224	198.065	3.5654
17.6507	19.892	20.4519	20.8547	20.7381	21.0965	17.1101	18.0848	17.6066	17.8136	17.1477	20.4545	21.5269	22.3222	19.8446	21.3833	16.426	19.469	17.1505	18.44	225	837.413	7.30692
25.4171	24.174	24.0933	23.6941	24.8201	23.6153	24.8774	23.7976	22.9585	22.5558	24.5709	24.2497	25.3817	25.3097	25.4523	24.8274	23.6571	23.2758	24.3009	22.9612	226	389.087	3.85091
22.6285	22.2196	23.3076	22.1643	21.8322	22.7485	23.3302	22.8515	21.1384	22.6778	20.8556	25.1956	24.0134	24.728	23.3104	22.0438	22.4997	23.2906	21.0984	22.355	227	419.118	4.4201
20.6862	20.7823	22.2178	24.1911	23.4089	23.1712	20.7225	20.9829	21.1747	23.8175	21.0703	22.9525	22.2117	25.3552	22.3699	23.6213	21.2031	21.3968	22.9513	22.8437	228	509.146	3.55128
23.9183	23.791	23.3979	22.9356	22.8128	23.4563	22.8573	22.8662	25.819	25.0221	22.3731	23.9611	24.0867	23.9664	23.6772	22.2542	24.3023	25.7359	25.4088	25.0621	229	367.121	3.85761
24.8094	24.0928	26.4484	25.727	26.7469	24.4229	25.9703	24.6969	25.8046	24.4419	24.8601	25.7182	26.776	25.7015	27.6285	27.1546	29.2326	26.1208	27.3054	26.8444	230	329.124	5.45444
24.209	23.9613	23.8606	22.7391	23.4974	23.9433	24.2085	23.9541	24.5786	25.7096	24.1805	25.4637	24.0547	23.4248	24.2186	23.2718	25.0382	25.068	25.2801	26.0995	231	309.117	3.87033
24.1008	26.0847	24.4494	23.8032	23.8262	24.2996	24.5664	23.5413	25.6466	25.2491	23.7123	18.2407	24.8214	25.3751	23.8977	24.3888	22.9711	23.9223	24.2342	24.8014	232	395.191	6.04758
25.0947	25.0592	23.5089	24.6751	23.4938	24.7183	23.9891	25.2103	26.2108	26.1475	25.8577	26.1791	24.1796	24.9313	24.6642	23.5183	26.0891	26.7258	25.5762	24.5723	233	433.198	6.06959
28.1754	24.7549	24.3283	24.4452	25.788	24.8471	26.3042	26.8524	26.3287	25.7833	26.7931	25.2018	24.7521	24.7118	25.2079	24.3106	28.0119	28.7997	26.228	27.44	234	315.249	9.48456
19.2237	18.8919	20.6318	22.1451	22.3094	19.6514	21.0253	19.9962	20.1073	21.3592	20.9327	21.2228	19.3844	21.8755	20.2917	21.297	21.2814	20.2004	20.7004	22.1387	235	665.266	5.33768
26.4297	26.3517	25.1029	25.5708	25.2883	25.8891	26.9524	26.4317	27.197	27.0626	26.952	25.3641	25.1646	26.2202	25.889	25.837	26.996	25.5564	26.8157	28.2387	236	101.022	2.67306
23.3899	22.9416	24.9218	23.0418	24.8862	25.0771	24.1061	23.836	23.9508	23.9069	23.658	22.8229	24.5475	24.0675	23.653	23.6529	23.8346	24.2286	25.7398	25.4233	237	271.223	9.69562
25.759	27.0612	27.0625	26.6867	26.5363	26.7724	24.3992	27.5578	25.5778	26.1184	27.1458	25.7971	26.7537	27.2301	26.3824	26.8683	24.5658	25.632	25.7123	25.8063	238	115.956	6.52007
24.0468	23.3029	23.4884	23.8071	23.6737	23.9461	25.0181	24.3202	24.1627	23.9128	24.5331	25.7567	23.0337	22.5967	24.1895	24.5192	24.6599	24.5674	24.8837	24.9079	239	321.107	6.44701
22.6542	21.3118	21.7417	20.5438	21.0187	21.2395	22.3984	21.1072	21.7993	22.4577	20.3234	22.8035	22.733	22.2703	21.1567	22.0623	21.942	20.665	22.6055	21.9232	240	529.232	5.71757
22.8999	23.4194	22.8088	22.7975	23.7297	23.4551	22.9287	23.5509	23.9604	23.9568	23.1425	23.2571	23.3524	23.1029	22.7591	23.2599	23.8512	24.311	25.7996	25.498	241	249.112	8.34979
23.9296	23.5221	22.7318	22.8891	23.8975	23.6082	23.5832	23.0528	24.3099	24.6856	23.9085	23.0551	25.3668	24.017	24.4028	23.9947	26.5889	24.2106	25.2727	24.99	242	363.162	6.21086
26.3868	24.7807	25.3298	24.6697	23.6737	25.0185	25.2224	24.4208	23.5263	24.3282	25.227	22.9558	24.2211	25.546	24.8856	23.9431	24.8333	25.4682	24.9747	24.7621	243	166.983	2.36408
21.777	19.2242	24.5705	24.2035	21.6231	23.8112	21.8624	20.5302	22.8842	22.2453	21.5133	22.9094	21.7606	23.9989	24.2216	24.4424	22.9021	22.1183	23.2673	22.0771	244	580.309	7.94717
24.9219	27.0649	24.6557	23.498	23.2591	22.9755	26.1469	23.9744	24.085	23.6901	26.1606	28.1402	24.7095	24.9624	24.442	22.1754	25.7562	25.661	26.1266	26.3309	245	265.083	3.32477
25.4249	24.41	25.3835	24.1259	25.6424	24.9335	25.2375	24.8401	25.9526	25.9047	25.2775	25.1092	26.1467	25.005	26.7451	26.2265	25.5678	24.1298	25.9194	25.5855	246	282.083	3.29248
25.16	24.123	24.7466	24.7385	24.8977	24.9164	25.4571	24.2916	25.3721	25.2212	24.9898	24.7035	24.7407	24.7283	25.2242	24.4889	26.9222	24.5341	26.1297	25.1021	247	143.031	2.98041
19.0762	19.4594	22.3302	20.9283	21.269	20.1946	20.4077	18.9087	20.818	20.1604	21.038	22.7975	23.2541	23.2464	21.9744	21.7916	21.1177	21.0739	21.9794	21.6341	248	198.048	3.00786
25.8008	25.1672	24.6625	24.2727	24.9718	25.1723	25.7317	24.7179	26.4464	26.075	25.408	27.5544	24.6807	25.1672	25.26	25.6669	25.3208	25.7243	26.5356	25.8988	249	353.17	4.94778
22.1453	20.3221	22.1171	21.0867	20.9325	22.4158	21.5436	21.6886	21.6931	22.2485	20.2168	20.2213	22.2239	22.4197	21.6887	22.6405	20.8656	23.1879	22.9258	23.567	250	501.163	6.53815
25.455	26.7207	25.893	25.7253	25.1223	26.2869	25.0073	25.7061	24.1903	25.0654	26.5539	23.4626	24.7569	25.6299	25.4963	26.1014	22.6433	25.0209	22.9016	24.0435	251	207.978	4.98237
25.7271	23.2653	23.437	22.4031	22.5702	22.874	25.9757	24.8073	26.6029	25.9855	25.338	23.6326	23.2675	21.7512	21.0738	23.4567	26.0743	25.9241	26.2614	26.3945	252	409.103	5.07033
23.7478	24.0055	23.8867	23.6112	24.8584	23.0327	23.0459	23.7703	24.5482	24.0242	24.2831	23.7667	23.8624	23.903	23.6912	23.7161	23.9157	23.3722	27.5344	27.1149	253	267.175	9.5825
24.6416	22.9737	24.4245	23.6108	24.6351	24.173	24.864	24.5691	25.316	24.0586	24.9243	23.6143	24.8337	23.1235	24.3452	24.4843	25.0166	25.1541	26.82	27.733	254	297.222	9.87108
23.7988	23.5586	25.146	23.6078	25.0387	24.553	25.2166	23.5057	24.7353	24.4256	24.2049	25.2045	25.1022	24.4219	25.6051	24.5274	24.1847	24.0367	24.9346	24.7063	255	337.135	5.24478
26.0469	24.9345	23.5782	23.8648	23.8459	25.0649	26.2694	25.4553	26.1056	25.9014	26.2966	24.483	23.9228	24.6829	24.3884	25.3916	24.8198	26.7126	26.0462	25.7013	256	433.191	5.30536
27.7701	26.6292	25.7889	26.6213	27.8461	27.2837	27.8349	25.579	28.6719	27.6361	26.677	26.5876	27.0978	26.998	28.2965	27.5343	28.4902	27.386	26.7929	26.5474	257	129.051	6.16769
21.8621	23.4252	24.2315	23.8615	21.3413	22.0729	21.8022	23.529	22.8248	22.2285	22.1191	22.0491	23.0588	22.6892	22.0334	22.4292	22.6349	22.02	22.0773	21.0892	258	511.19	5.4774
20.2617	19.1766	20.9697	22.322	21.8784	21.0013	21.095	19.4206	20.7056	21.8718	20.535	22.0115	20.1099	22.9963	21.7791	22.1166	18.741	20.8873	20.0961	22.4501	259	751.392	7.23188
24.2426	23.4425	23.2889	23.3198	24.2382	23.3031	24.1602	24.1106	24.1791	24.0636	23.9293	24.4559	23.8874	24.7564	24.4861	23.6719	24.8208	24.8289	25.3047	24.7542	260	215.108	7.90942
26.2233	23.8747	26.774	25.5764	26.5717	28.8713	26.8404	26.9553	26.367	28.0834	25.8577	25.7339	25.528	25.0808	26.6024	28.4559	25.3715	26.6369	27.4276	27.0543	261	145.053	3.39903
22.5628	20.4426	22.422	22.349	22.5144	21.6172	22.5599	22.4212	22.6496	23.0678	21.8835	22.165	23.1501	23.4104	21.7206	21.7702	22.3432	23.176	21.9919	22.0155	262	588.093	3.1803
25.3359	24.0952	23.8118	24.0034	24.0619	24.1046	25.2353	24.7317	25.0732	25.449	24.9228	25.8506	24.169	24.8913	24.5932	24.3292	26.1841	25.3094	26.6488	28.0757	263	166.024	2.52781
24.1701	24.6751	24.3404	23.4827	24.4666	24.0084	24.0922	22.5234	25.1262	24.8703	23.5865	26.0226	25.3388	23.9522	24.5059	24.818	23.3085	23.524	24.1694	24.4875	264	349.171	5.4974
26.4213	27.0232	23.2302	21.6755	22.3979	23.7111	24.6926	24.7258	27.1958	27.8244	25.5653	30.4052	23.1353	24.4117	24.7111	22.7282	25.7564	25.8294	27.7253	27.5779	265	281.102	4.51346
23.9601	24.9184	24.4999	24.7805	23.9945	23.0498	25.828	24.537	24.3086	24.8746	22.5978	25.8871	26.3493	25.6682	24.7925	24.6302	24.7393	24.2209	25.1922	24.9198	266	476.275	9.20544
23.3546	20.5795	23.9383	24.0285	24.5665	26.1932	22.302	21.781	21.4843	21.7336	22.4763	22.4757	26.321	25.8088	25.0541	26.3946	21.3525	22.355	21.9562	22.8448	267	322.038	6.12975
20.2193	18.1534	21.4714	22.8184	23.4553	23.9635	21.051	19.3029	20.4872	21.2383	22.3974	20.7883	21.1381	22.7144	23.7191	23.9269	19.0845	19.4137	20.0918	22.072	268	741.21	4.12435
18.5949	18.115	20.2142	20.6105	19.6427	20.1668	19.0416	18.4954	19.2293	18.62	19.3222	19.9866	20.6386	22.3304	19.859	20.6815	18.2404	19.2555	18.8931	18.5511	269	839.421	7.34219
26.009	26.0879	25.9947	25.7009	26.0764	26.2051	25.8405	26.1052	26.0725	26.2107	26.3007	26.0727	26.1813	25.9815	26.1048	26.4333	26.2426	25.8589	26.2489	25.8747	270	88.9933	2.59094
27.4761	25.6639	25.2764	26.155	26.2791	26.9103	27.1422	25.657	27.3444	26.4006	26.7255	25.6301	26.3179	26.6804	26.7783	26.7506	27.7091	26.495	25.7955	25.788	271	87.0071	2.5546
26.8407	27.7075	26.0981	26.1966	27.1289	25.4494	27.0184	27.6357	26.1671	26.4299	27.2271	26.4105	26.329	25.9361	25.8732	25.9214	27.1955	25.6507	26.3604	26.411	272	179.054	8.79467
22.841	21.2341	22.5377	19.6628	20.6253	19.2045	22.528	22.5282	22.7305	23.2008	21.4811	23.794	24.2118	22.0473	22.384	20.5535	21.6535	21.6621	22.4147	24.2105	273	252.051	6.37606
27.6378	27.2628	25.9804	28.4887	28.9402	28.5633	26.6336	27.1672	27.0578	27.9582	26.9458	28.5981	26.9654	27.9741	28.4309	28.5244	26.5848	28.4522	27.996	29.3467	274	439.079	2.34071
22.4911	20.8544	19.9023	23.1446	20.6699	22.6007	22.1636	22.2633	24.6006	25.4961	19.8423	23.5281	22.4384	23.9604	21.741	22.3594	19.6565	23.2861	24.4313	24.3995	275	473.114	4.80022
23.6617	21.5405	22.0085	21.8791	23.7343	22.1001	23.2543	23.2188	22.684	23.776	22.3619	24.2662	22.6652	22.6044	22.5395	23.278	22.8211	23.193	22.6961	24.5858	276	507.146	2.80646
26.5282	26.7378	27.3363	27.5805	25.845	25.0133	27.1541	26.4992	27.9404	25.4971	26.7723	28.3931	27.228	26.8409	27.5579	26.496	25.626	26.5812	26.1616	25.9413	277	213.141	8.1716
28.0968	22.4692	24.7981	25.2295	25.9096	25.0265	28.3335	26.4109	27.1931	26.5208	27.5592	25.3686	23.9691	25.363	26.532	27.2983	27.4783	27.1132	27.9809	25.8179	278	367.13	4.95129
25.8351	25.246	28.9028	27.7703	27.6059	27.6128	27.0201	23.9341	27.5514	26.9517	27.3046	26.1175	25.8841	26.2614	28.2153	26.4551	27.1636	26.8873	28.7717	27.7248	279	325.143	6.92623
25.1364	25.2204	25.3415	24.5646	24.1155	24.8323	24.6536	24.5667	23.8299	24.5237	25.0785	24.8143	25.6421	24.0875	24.1603	24.5918	22.7259	25.229	25.2933	25.8444	280	264.984	2.61389
19.5103	21.276	20.7349	20.6843	21.2983	20.0374	20.9619	20.5791	21.6665	22.5705	17.7697	22.2086	21.297	21.4409	20.9227	20.1385	20.5495	20.656	21.28	22.2549	281	484.259	8.1652
24.5281	24.4429	23.5038	24.5353	24.9425	24.0718	23.5924	24.4035	24.165	23.6157	24.8464	24.0721	24.2699	24.5463	24.4292	24.699	24.9944	24.0869	23.564	24.1638	282	549.171	9.64364
26.3334	26.8385	26.5193	27.3063	27.7905	26.569	28.4758	28.554	27.3712	27.3175	28.5632	27.4064	26.2394	26.3187	26.4002	26.2055	29.1535	27.9055	28.2944	27.3788	283	174.995	5.42727
22.9842	18.9716	20.5329	21.1307	21.1565	22.4031	22.2285	20.6621	22.1034	20.7033	22.654	21.0856	22.6031	22.4912	21.517	22.0274	21.6816	20.9861	22.6941	22.3137	284	665.231	3.16114
27.0542	25.8596	25.3752	25.1873	25.0855	25.1323	24.8836	25.9795	24.6985	24.7619	25.6109	25.8209	25.8969	25.2097	24.6869	24.8023	24.8099	25.5926	24.8957	25.2931	285	145.037	10.2551
24.4359	22.7246	26.852	25.4533	26.2177	26.1565	24.7837	25.2884	26.4571	26.1585	24.9712	24.0062	26.4318	25.6717	26.7935	25.688	25.3324	25.2978	28.1378	28.0133	286	445.137	7.07557
25.2262	24.3976	26.3488	25.3523	25.3208	25.008	25.6565	25.5889	25.1841	25.5045	25.6737	25.0962	25.4184	24.3954	25.1672	24.9667	24.1979	24.1873	25.5132	24.255	287	329.087	4.12229
21.8122	20.5623	22.7992	22.3526	22.9087	22.766	22.0629	21.1624	22.3073	22.3187	20.5622	21.9966	23.0653	22.6897	23.7279	23.4732	21.9665	21.9894	21.4905	20.7843	288	661.196	3.58045
24.4932	26.384	25.2532	26.3614	24.9687	25.8234	23.8125	26.9069	25.6293	25.1038	25.9105	23.9367	25.9519	26.5208	23.9565	23.9187	23.4121	25.6616	24.6102	27.3441	289	174.993	7.43779
23.7445	19.955	20.9664	21.0026	20.7887	20.2243	22.168	21.8456	24.0025	23.8426	22.2009	21.2171	22.1699	23.2209	21.4698	21.5068	23.3643	23.7848	23.6942	23.4011	290	148.07	5.35827
18.5872	24.3435	21.3323	21.6288	19.4588	19.2727	19.2221	19.0214	19.3845	19.5629	20.062	26.1016	19.9331	20.685	19.6097	20.6616	19.0851	18.6245	18.6362	20.0477	291	595.166	4.34847
20.4661	20.037	21.2667	20.6818	20.7133	21.5141	20.8564	19.5581	19.4284	20.2176	21.409	20.8348	21.2602	22.5938	21.9372	21.6344	22.5042	21.3306	20.7768	21.8476	292	695.291	6.06022
24.9551	24.8012	24.9532	24.2119	24.6306	24.6313	25.0073	24.0668	24.9293	25.0849	24.7131	26.4321	25.1762	25.1781	25.2497	24.4493	24.7036	24.8164	25.2073	25.3289	293	351.158	4.75768
23.4404	22.85	24.6581	25.6824	25.0757	25.3945	22.5967	25.6854	23.4661	24.5652	25.4724	22.6257	25.4207	26.9375	23.1571	24.3568	23.0604	24.6503	22.2318	24.1685	294	174.989	8.41694
28.7327	27.6197	27.6503	28.0843	28.519	28.4965	28.2783	27.718	29.4819	29.1452	27.6254	28.6886	28.3757	27.857	29.1718	27.9952	29.2675	29.2639	29.9826	29.8858	295	343.221	7.55855
25.9916	25.6223	24.8936	25.0118	26.557	25.8318	25.8383	26.2936	26.7964	26.265	25.5789	27.8582	26.0955	25.8928	27.3491	25.5446	28.1108	26.8446	27.765	28.2876	296	159.021	2.76304
27.42	25.8224	26.4365	26.8484	27.8461	27.6279	27.9611	25.5468	28.7784	27.7505	26.4524	25.9921	26.9375	26.9132	27.9855	27.7218	29.7341	27.2405	27.5114	28.2984	297	129.053	6.20256
25.9019	23.9559	24.3371	24.8437	25.2995	25.053	24.3689	23.907	24.0648	24.2036	24.9558	24.1893	23.7716	24.1532	24.7654	24.5725	26.0017	25.5684	26.0628	26.0685	298	287.197	8.40989
23.3064	23.225	25.1208	23.0096	23.9662	22.4071	23.8763	23.7561	23.9762	23.8157	23.1032	22.0993	23.163	22.5415	23.3076	22.5422	23.5143	23.3444	24.8681	24.3205	299	269.179	9.40559
25.5808	23.9757	25.4622	25.2412	25.6981	25.483	25.157	25.6605	25.4137	25.5457	25.7554	23.3636	25.4176	25.1105	24.9046	25.4752	25.4217	25.6767	25.5682	25.7845	300	185.028	9.82205
25.7676	25.7065	25.5855	24.51	25.4914	24.7247	26.4541	25.0795	24.6753	24.0581	26.1514	24.1192	24.4101	24.4227	25.2476	25.1798	27.2573	23.6688	26.7455	25.2091	301	215.039	9.60868
26.9234	25.5136	26.1945	25.7251	26.572	26.6482	27.3401	27.0652	26.1747	26.2813	27.4489	25.2391	26.8534	25.4304	26.2397	26.0953	27.139	25.6083	26.0956	26.2336	302	225.064	9.78093
22.8191	20.1106	21.6327	22.0083	20.221	21.6297	22.503	22.3967	23.6085	24.084	22.0237	22.8628	21.7532	21.7216	20.5042	21.601	22.9092	23.3003	24.1609	25.9777	303	411.124	5.6587
24.3519	24.052	26.0267	25.7062	25.135	26.112	24.3728	24.2408	23.7504	24.255	24.2535	24.2004	24.6497	24.7037	25.4167	24.2099	24.2532	25.1097	25.0815	25.2252	304	171.069	6.26402
25.1184	24.3187	24.1985	23.9632	24.5427	24.0565	26.041	25.5237	26.1913	25.8241	24.8418	26.0541	24.2807	24.2119	24.9314	25.0358	24.9901	26.6776	25.698	25.9972	305	345.127	5.15508
23.6832	21.465	24.6009	23.6736	23.7553	23.3035	23.2247	24.5009	23.9899	24.5475	24.0719	24.4327	24.1049	23.6796	23.9338	23.6986	26.3357	24.3649	25.3375	24.8113	306	143.034	6.42613
24.4881	24.1762	26.1846	26.0249	26.2279	25.4653	24.905	24.6766	24.9027	25.1104	24.4721	26.1976	25.3208	24.8295	26.4728	24.4665	25.5742	25.298	27.6581	26.4103	307	243.145	8.06126
28.724	31.4909	27.7346	27.4371	27.5867	27.9089	32.3526	31.193	30.2068	28.7984	29.9721	28.1131	26.4149	25.5379	27.6864	25.4802	29.0581	27.8665	29.6965	29.2314	308	146.038	2.77697
21.9768	21.6961	20.7449	20.341	21.3226	20.8313	20.9822	22.3252	24.5509	24.2612	22.9025	24.0047	21.3695	20.9941	20.8585	23.4663	20.9733	22.0558	23.0569	23.0379	309	424.226	9.00465
22.9874	21.5348	21.3533	22.4875	23.0667	22.2109	22.8293	21.6181	22.9147	23.6842	22.116	22.3455	22.6183	24.1312	22.9606	23.3988	23.253	24.4066	24.4564	23.89	310	263.059	3.87043
24.2371	24.1213	24.2851	24.6698	24.0193	24.1267	24.633	23.9639	25.0377	25.2064	23.9355	25.6169	24.9151	25.3887	23.8814	23.9082	25.0993	23.7218	25.9103	25.2643	311	121.028	5.69651
25.4209	24.2245	23.7707	23.28	24.9298	23.6784	24.9891	24.0859	25.2178	25.4031	24.0319	24.1611	23.5851	23.7163	25.0913	22.9149	25.2239	22.4743	25.8476	25.6715	312	311.121	6.09311
24.5647	25.4744	25.4441	24.7836	26.636	24.384	26.2358	25.3792	25.682	26.0972	24.7743	27.4907	25.5869	25.2699	27.1276	24.273	28.8517	24.9648	25.6575	24.922	313	112.99	3.4385
23.8991	22.9424	21.0552	21.4608	23.001	22.2874	24.0779	23.6867	23.5352	23.25	22.3431	23.8187	22.8482	23.0004	22.2024	23.428	23.2652	23.9826	23.9557	23.8324	314	360.098	4.59453
22.9012	24.6293	23.935	23.8358	23.5475	23.9483	24.6213	23.9869	22.433	24.2175	23.7747	25.3677	23.4231	24.4195	23.9812	22.7761	23.2234	23.0285	22.673	23.9344	315	611.184	4.10085
28.0871	25.6542	28.3608	28.0409	27.8995	28.0999	26.5049	26.3303	27.3689	27.6612	26.909	26.6618	27.9725	25.8431	28.4268	26.7624	27.6508	27.9213	27.2919	27.1997	316	243.111	6.14702
23.8212	20.8604	22.7775	22.6358	21.6511	24.0859	23.0466	20.7303	24.4011	23.5513	22.4667	21.2554	23.4538	23.8566	24.3695	24.6965	24.9003	24.7128	24.2467	24.5986	317	190.045	4.1422
23.8106	24.2618	22.8595	22.1755	21.0973	22.5636	21.839	24.1716	21.786	22.8742	24.1234	22.0147	22.261	23.5829	21.9756	22.3153	23.043	23.1324	22.6865	21.9812	318	538.082	2.7681
26.7846	25.8827	27.2774	27.6034	26.6047	26.4363	25.8034	26.4728	26.6267	27.2284	26.368	26.7793	27.3552	27.4231	27.652	27.6317	26.9459	26.4639	27.5101	26.9448	319	161.045	3.51421
19.2229	18.2298	20.8138	20.8235	20.3619	19.714	18.133	17.3659	19.1188	19.391	18.6774	19.8154	19.7858	21.9176	20.7142	20.8958	19.3625	18.4705	19.8868	21.9949	320	723.207	3.13874
23.6773	21.8047	25.2627	24.8938	25.4127	24.7922	24.3967	24.3044	24.858	25.3523	22.178	22.673	24.5864	24.1378	25.4295	24.3831	25.3773	24.9826	25.6631	25.5525	321	287.087	4.29366
25.8566	25.4967	24.5203	23.3891	25.6277	25.5201	25.3164	24.115	25.8914	25.54	24.8412	27.3268	24.7535	24.0681	26.3428	24.8946	25.9808	25.0269	23.931	21.6932	322	344.042	3.64238
24.823	24.1752	22.7259	23.5513	24.3006	22.9348	25.0172	24.0389	25.9361	25.7302	24.4408	24.3775	24.1419	23.3981	23.6445	23.4009	25.8257	23.5757	25.175	26.0512	323	415.283	8.21062
24.4531	20.2004	21.9681	21.9485	22.3661	22.5701	23.0612	24.0474	23.8668	20.7649	22.706	20.5339	22.5503	21.6746	23.0411	20.3959	25.9721	20.6129	25.3592	23.7638	324	549.167	2.16793
26.0986	25.8722	25.2171	25.3174	25.8287	25.9463	25.6661	24.6095	25.8317	25.861	25.3526	27.9581	25.4153	24.9958	26.2383	24.8789	26.2047	25.5595	25.772	24.8461	325	305.005	3.13741
26.7081	25.58	26.6579	25.6946	25.4385	25.3592	24.4927	26.0734	24.8169	23.4745	26.07	27.5855	25.1746	24.829	24.4757	24.062	25.1568	25.5586	25.9918	25.9463	326	227.056	6.16364
24.2095	26.257	24.5522	24.8721	24.2787	24.7674	25.4132	24.7641	23.8605	24.3365	24.2094	27.0233	26.5229	26.4769	24.6472	25.3144	24.8095	23.9724	24.2867	24.0789	327	131.041	9.83708
23.0818	27.2285	22.5209	22.5185	24.963	21.4299	25.6909	23.118	24.8291	22.1369	23.548	28.639	23.0461	21.7551	23.264	22.7947	25.2394	24.1502	24.0404	26.169	328	563.132	4.75743
20.49	20.6459	22.6768	21.2684	21.5555	22.1711	20.651	20.1224	21.5879	22.0328	21.2323	21.763	23.4871	21.1588	20.9098	24.0602	20.6487	19.5223	21.4646	22.109	329	641.238	5.30218
23.5538	23.2627	24.3259	24.028	24.7797	24.8506	25.2062	22.6109	24.4202	24.7106	22.7898	25.3742	24.246	24.0688	24.576	24.9095	23.9024	25.0434	24.7858	24.8238	330	188.032	2.54259
26.1675	22.148	23.5838	24.1179	22.3307	23.1882	25.6824	25.0509	26.0243	26.4277	25.2867	23.2005	22.5797	23.7099	23.3871	22.6656	26.0843	26.2073	25.5177	25.4795	331	403.16	5.24314
23.9389	25.0978	26.7112	26.1768	25.6054	25.8005	24.8693	26.0118	24.8486	24.914	25.0553	24.7814	27.2132	27.2551	26.5501	26.1704	25.0982	24.1252	25.1518	24.0751	332	161.044	8.78046
25.7865	22.0146	23.5208	23.06	23.007	23.2293	25.4238	25.4101	25.6132	25.8874	25.2576	24.7484	22.8862	23.3902	23.6026	22.7498	24.9021	24.7996	26.3287	25.603	333	261.089	5.29665
21.5364	22.9378	20.8701	21.7094	21.0293	20.7483	20.7112	22.4024	22.1617	24.227	22.0376	23.9108	21.1254	20.6558	21.5511	23.0725	21.1413	21.4793	23.7256	23.1082	334	424.235	8.75611
21.1555	25.6396	23.8425	23.7276	22.9057	23.7314	23.7389	22.7137	19.9534	23.1632	22.1363	27.4666	24.3508	24.989	23.9617	24.3935	22.7537	24.2026	21.4579	22.4631	335	395.131	6.16265
24.5184	23.8312	25.242	24.1154	23.7477	24.2889	24.138	22.623	25.8113	25.0244	20.9732	24.5944	23.7768	23.9859	23.6816	23.7996	24.7813	24.9757	25.969	25.1173	336	204.079	3.70958
24.4484	25.445	26.0777	26.5434	26.6395	26.6014	24.6014	24.6802	26.8672	25.3773	24.4329	25.2595	23.9236	25.9398	27.6635	24.4967	29.3672	26.5411	27.1876	25.9967	337	215.039	2.8715
24.8376	26.2598	24.1585	22.4207	22.6879	25.0389	27.6008	25.9268	25.7476	26.0259	25.7061	26.5922	23.4717	21.6712	22.6086	19.7817	24.7318	26.4185	25.7961	22.615	338	721.399	8.58841
25.3958	21.2025	25.4775	25.6349	25.3502	26.0304	26.4077	25.8673	25.5481	25.2624	26.0311	20.5643	25.585	25.1028	25.1525	25.3151	25.0264	25.566	23.9592	23.7479	339	925.282	2.29714
25.5452	23.979	22.838	23.5469	22.8175	23.0146	25.269	25.1433	23.9121	24.1526	25.6716	26.3547	22.2598	22.1471	23.1463	23.0625	25.2912	24.6855	23.5699	20.7492	340	421.063	3.25998
24.4143	25.8909	22.4644	22.497	23.2326	23.6108	23.1769	22.5054	25.6865	24.7729	23.8828	26.3978	22.2362	23.2969	22.3987	22.6873	22.4363	22.1143	25.9516	25.0708	341	353.126	4.49259
21.8064	20.0353	19.256	19.7376	20.5726	20.6554	20.8882	20.6915	20.152	20.5616	21.168	22.7902	20.8254	21.8047	21.789	21.9216	21.0466	19.8583	20.6611	20.4622	342	571.158	4.45356
20.663	22.8555	23.3337	22.5233	22.0014	22.2901	21.4873	21.0808	21.3793	22.1105	21.3906	22.8257	22.4222	21.7147	21.4934	22.4383	21.4746	21.9019	22.6093	23.8535	343	529.293	7.84612
26.0268	22.0509	22.4719	22.2245	22.0288	24.0347	24.1429	23.1777	24.2018	21.8788	25.2571	22.338	23.6649	24.1165	23.2997	23.2163	25.9258	25.9474	25.5203	25.3681	344	403.031	3.3206
20.2402	20.5832	20.0223	21.8514	21.0227	21.9263	20.4181	18.873	20.8693	20.6912	20.5223	22.1942	19.6064	22.4271	21.2768	21.8628	20.0756	20.0952	20.0679	21.7079	345	753.396	7.01416
29.1189	23.9172	29.445	25.3954	28.4864	27.4577	28.2119	25.777	28.8769	28.2726	27.92	24.0382	29.5575	26.1013	29.0473	26.0611	29.4526	27.3148	29.1072	28.0201	346	343.195	7.14723
26.6016	26.4896	26.2075	26.475	26.2704	26.0963	27.1401	26.852	26.6433	26.685	26.5254	26.3797	25.6388	26.1867	26.5629	26.4611	27.0587	26.3497	26.9632	26.2293	347	161.044	9.81291
25.7152	25.7049	27.1149	25.7774	25.459	26.0393	26.401	25.8905	26.0671	25.944	25.4042	28.5392	26.7567	24.7261	25.133	25.1857	26.4352	25.2888	26.0826	25.2453	348	304.999	2.91852
24.0579	23.9216	21.023	21.3701	21.7036	21.5872	24.864	25.4853	24.0655	23.609	25.0602	23.517	22.8315	23.8626	22.7464	22.5339	23.0603	24.6903	25.3337	24.3046	349	539.115	4.88041
24.2367	25.3267	21.153	22.0991	23.0163	22.6833	24.7156	23.9244	24.3833	24.4774	23.8783	25.0114	21.733	22.3866	23.0648	22.8897	23.014	23.1262	23.975	23.2815	350	549.227	7.87405
22.3866	24.797	21.8837	22.9202	22.9709	22.8295	22.5599	22.5173	23.8468	23.8898	22.0499	25.4121	23.1232	24.0449	23.0711	23.1714	22.1204	23.5151	24.6575	24.8292	351	124.01	2.48226
26.7039	23.5685	23.8916	24.2301	24.7767	26.6255	25.6562	26.1732	27.398	27.8725	26.8955	23.7177	23.5333	22.5653	26.6505	26.524	26.9095	25.6292	27.1022	25.9001	352	601.132	2.9258
28.3883	26.932	23.5231	24.5284	24.7308	24.5262	25.2241	26.7981	27.1453	26.7813	27.8595	24.7067	25.0804	26.7522	25.1183	26.1498	27.9955	26.9006	27.8196	26.1877	353	159.034	4.4502
22.636	21.7951	22.7667	22.7089	23.0123	24.0055	22.6785	22.1053	22.7906	24.4399	22.9587	23.7695	22.4378	22.5414	22.8982	24.3377	23.7198	23.2558	23.1584	23.8025	354	417.122	5.2187
21.5515	21.509	24.8771	23.7878	24.2849	24.4555	23.3621	22.7768	23.2669	23.0998	22.7657	23.0404	24.3539	24.3851	24.7081	24.8876	20.6565	22.5184	24.2559	23.701	355	346.066	3.65396
24.8975	25.9144	23.8482	25.4271	25.5924	25.5473	25.0126	24.954	25.1637	25.0874	25.3534	25.7166	24.7925	24.7317	25.1868	25.3778	25.5473	25.9448	25.1365	25.0339	356	193.065	8.78176
23.715	23.1984	26.0424	24.0813	23.6301	23.8383	23.7344	24.4162	24.7658	24.706	23.6671	24.6694	24.8488	25.3892	24.8588	25.097	22.8882	24.7422	24.9041	23.3541	357	565.169	5.34057
25.8833	23.2351	24.4167	25.6742	24.8153	23.6075	26.3963	24.9672	26.1593	24.7625	25.2695	25.6291	25.7039	24.8841	25.5533	25.0665	26.2448	25.5635	24.6856	23.641	358	449.223	6.6039
20.1986	18.9816	19.8306	19.4755	19.5247	19.3784	20.1146	20.5083	20.5021	21.5736	19.2619	20.2914	19.5381	21.1014	19.3194	19.1756	19.7786	20.7767	19.5872	20.8725	359	663.283	6.71106
20.6912	23.9945	22.3953	21.0712	23.6045	22.1812	24.5521	21.5029	21.8692	22.168	21.6239	24.1307	24.5339	25.7618	23.1864	20.7592	21.65	22.2348	23.5693	22.0961	360	452.261	9.37757
27.5343	26.0105	26.8057	26.4311	26.9986	27.1041	26.9814	26.3974	26.6667	26.6886	26.892	28.4032	27.3142	26.3329	27.3601	26.5764	27.4442	26.4526	27.0312	26.8429	361	227.128	7.94217
25.2418	25.9161	25.4438	26.6639	26.7255	24.865	28.027	26.4699	26.1032	25.4519	25.5606	24.0632	24.7679	24.523	26.187	26.9075	26.2904	25.8328	25.7861	25.1791	362	225.067	2.80457
25.7537	22.8274	24.8976	24.8043	25.0842	24.7414	24.7776	24.3908	28.6163	27.2238	24.5454	23.283	24.9783	24.6457	25.6036	25.3399	24.7515	27.6057	27.685	28.9391	363	305.108	8.01892
24.8534	24.7973	24.7821	24.2158	24.7315	24.8813	24.8885	25.6044	23.6993	23.7979	24.2388	24.2758	25.2843	24.6166	24.5127	24.9464	24.9183	23.3467	23.8394	24.5354	364	134.893	8.37752
23.1733	23.6632	20.4316	22.1947	20.083	21.987	22.4321	21.4889	21.7906	21.4007	22.288	27.9432	21.3537	22.3196	19.9662	19.412	23.035	22.2821	22.6484	22.8354	365	426.03	3.33323
24.6047	23.8125	25.4159	24.9515	24.6102	25.8351	24.7122	25.0563	25.2297	25.0305	24.2902	23.5016	25.4513	25.1386	25.2447	24.9989	24.4098	24.4261	25.882	25.9788	366	134.893	10.1659
19.3537	19.5579	17.9723	17.3135	18.6204	18.8174	20.3516	17.8289	18.3466	18.8159	19.91	21.668	18.601	19.8243	19.1541	18.46	17.5842	18.3448	17.3391	18.4021	367	757.332	4.70036
21.9627	21.3622	21.3304	21.966	21.4985	23.0827	23.463	21.468	22.3681	22.2348	22.7342	23.5377	21.5039	22.3123	22.2191	21.5231	22.3382	22.0604	22.2503	23.0647	368	339.031	2.64678
18.8964	20.7473	23.6382	23.3302	22.5633	22.8082	20.1518	20.9853	20.0349	19.8749	20.2531	20.8253	23.5587	22.9798	23.3563	23.525	21.5739	19.7083	20.2437	18.5971	369	573.293	7.9945
22.514	22.9889	23.1184	23.5915	23.6966	23.2518	23.3156	24.0942	22.8512	23.8644	21.3078	24.803	23.8871	24.688	23.3184	22.4569	22.3537	22.9618	23.5772	23.6974	370	134.894	8.36913
23.0039	26.0661	22.7447	22.9739	22.2872	23.3557	24.5363	23.8277	24.4837	25.2085	24.5186	26.862	22.7619	23.6615	22.6164	22.8939	23.972	23.3215	23.9847	23.2134	371	393.124	5.22957
24.2273	23.4347	21.2376	21.0742	21.4151	21.0702	24.8765	25.4954	24.0964	23.609	23.0157	23.5467	23.0174	23.7595	22.5581	22.899	23.995	24.7264	25.4437	24.551	372	539.113	4.85829
22.8558	20.1307	19.3293	20.1015	20.4157	20.188	21.4353	20.9323	19.3804	20.504	20.9844	20.2212	20.6071	21.9734	20.4212	20.8022	23.1754	21.377	21.8647	20.2655	373	695.212	2.43526
24.5671	24.1452	25.6027	23.9835	24.8986	25.2472	24.3524	23.8267	25.0752	24.0152	24.4637	25.2816	25.5725	25.9076	24.7034	25.1725	24.9207	24.8765	23.9564	23.3429	374	191.032	8.93215
24.9477	26.2881	26.5657	26.6904	24.7895	25.4326	24.7391	26.4098	27.562	27.1641	24.5676	23.8567	26.2044	27.3571	25.7573	26.1191	25.3462	24.961	26.3417	26.6622	375	131.031	3.23285
24.9512	23.4715	25.7134	24.8482	24.9284	25.8879	25.0643	24.3971	25.28	24.776	24.5272	23.4404	24.7672	24.2777	25.5444	23.8619	24.8682	25.8438	26.0862	25.7117	376	189.075	5.87309
25.6297	20.5996	23.1155	22.2569	21.8443	21.9638	25.0568	24.3034	23.4613	23.8614	24.6427	23.006	23.6728	22.9713	22.5592	22.8731	24.5417	24.0268	24.3978	23.6978	377	155.013	2.33784
25.1922	25.1465	25.1852	25.1618	24.8105	24.6067	26.2237	25.1719	25.6671	25.4663	25.8743	22.4136	25.1123	25.0772	23.9373	24.1815	23.8617	25.3714	25.7898	25.5741	378	89.0226	9.86999
24.2362	20.7851	21.7228	21.1819	22.2044	22.3564	24.5101	22.5193	23.5941	23.3829	24.0453	22.6466	20.5301	22.8094	21.7051	22.189	22.2404	23.7238	20.1032	20.0379	379	669.315	5.35935
24.5721	24.645	24.6608	24.2212	24.9106	25.3509	25.443	23.98	25.8891	26.1452	24.4708	27.2516	25.3306	25.0462	25.3444	24.8266	24.1491	24.8451	25.4746	24.8064	380	337.167	7.01491
25.1465	24.9391	24.393	25.7731	24.173	24.3825	25.1975	25.2583	25.0537	24.6844	25.21	24.3896	24.2371	25.3623	24.6028	24.9983	24.1249	25.1113	24.7946	25.297	381	185.033	9.79258
26.3936	26.8785	24.5984	26.1366	26.1382	26.4675	26.5304	25.2878	26.0168	26.1409	25.5319	28.0398	25.5676	25.3186	26.3469	23.7908	26.5647	25.3892	26.1561	25.3613	382	305.029	3.8331
20.0706	19.4579	18.9095	19.8913	20.7031	20.1038	20.6732	18.3127	18.7758	21.3056	18.0023	19.3184	18.7637	20.5768	19.6166	20.1189	19.4734	19.5667	18.8793	19.1778	383	787.28	4.02024
26.8375	27.0717	25.8251	25.2633	27.0555	25.8749	26.9637	26.6451	26.5339	27.3414	26.3315	27.4502	24.7853	24.3248	26.3065	24.9101	26.4901	27.4317	26.3341	24.6188	384	145.019	4.96278
20.1993	20.9097	20.1708	21.2931	20.0608	20.8384	20.716	20.4948	20.2692	20.5487	21.5415	21.5305	20.9518	21.6046	20.9177	21.378	23.0742	21.4962	20.7749	22.1689	385	695.321	6.66578
24.0435	25.8696	23.7604	25.0309	24.7277	22.8319	24.693	24.1161	24.8739	25.8071	22.9378	25.0854	23.0688	23.8626	25.084	23.9075	25.7972	25.5794	26.0952	25.9805	386	341.122	4.82881
27.3656	23.8828	22.4199	23.4746	23.6548	23.4226	25.6143	24.8164	24.1257	23.7058	25.139	23.8617	24.3666	24.0024	24.1768	23.2038	24.5394	25.4573	25.3826	25.3777	387	173.091	7.41858
27.1822	23.9157	23.9095	25.3059	25.9883	25.4763	24.0114	23.6999	24.8353	24.5837	26.0875	25.0392	22.5563	24.4139	25.3172	24.5279	27.1826	26.8757	27.9345	26.093	388	187.118	8.15838
24.439	25.9273	25.9925	25.7932	25.945	25.6701	25.1496	25.5971	24.1008	25.0335	25.3123	23.5177	25.7163	24.9781	25.3872	25.4924	24.3574	25.0585	23.658	24.2929	389	207.949	6.23664
20.1898	18.7786	21.4364	21.9345	20.7092	20.6001	21.0088	19.5683	21.2857	20.6211	20.7422	20.8558	21.1229	20.0296	21.2728	20.4464	20.0897	21.3291	21.8896	22.3557	390	545.279	7.91301
27.3398	25.029	24.7439	24.8315	23.8777	25.1039	29.8421	26.6812	28.5045	27.6524	29.018	27.1563	24.3898	25.5049	25.8695	24.3659	29.2	27.5932	28.6501	28.5174	391	216.977	2.56608
22.332	23.2364	25.9259	25.1893	24.747	24.6169	22.4226	23.1057	22.1777	22.8972	21.8124	22.7362	25.1537	24.0184	24.7012	23.7997	23.7239	22.5219	24.8382	23.9247	392	275.102	5.46382
24.5767	23.2378	25.5007	24.1878	24.3181	24.4496	24.3057	23.9385	24.1895	23.7964	23.3544	24.6014	24.521	23.2642	24.8006	23.4129	25.6829	24.7293	26.3276	25.3472	393	229.126	8.02937
24.2692	25.3325	24.4178	24.104	24.307	23.8605	23.9384	23.5764	23.8387	23.7443	24.3671	23.6525	24.0348	24.3864	23.927	24.4573	24.4891	23.4507	25.5546	26.0043	394	388.142	9.3401
22.1869	21.0461	20.2861	22.2824	21.1247	21.7352	20.9585	21.5789	23.1392	23.6029	22.3581	20.4546	22.3535	21.932	21.8793	21.3206	22.2568	22.4169	22.9273	21.8909	395	603.159	2.62799
24.7284	22.2166	23.2634	22.5677	23.4544	24.1504	24.6096	24.285	26.6856	25.9862	24.4413	23.798	23.0234	23.2638	23.482	23.6513	24.5047	24.1886	26.1812	25.713	396	409.155	5.42718
23.4574	22.0803	20.9031	21.692	21.437	21.4017	24.2892	23.1316	22.0818	21.8101	24.1035	23.3587	20.4326	21.6384	22.2734	20.998	25.0643	23.64	24.3576	22.8367	397	176.045	4.89967
24.3272	23.1628	22.4885	21.8173	22.1205	22.7625	24.3998	23.6831	24.3845	24.495	23.8852	25.0865	22.6313	22.7953	23.0051	22.676	23.2146	24.3528	24.5228	24.1537	398	485.163	6.67449
21.9596	22.2768	24.2444	25.3369	24.5263	24.3356	25.0619	23.5826	23.6685	24.0151	25.7973	20.0674	23.91	23.6917	23.0731	22.7354	20.1094	22.9639	21.6337	22.1885	399	235.995	7.89841
24.5737	23.7783	24.9342	25.3309	24.5995	24.1962	24.7325	23.9246	24.4014	24.2045	23.7513	24.7761	24.3078	23.9041	23.0797	24.3303	24.2732	23.9235	24.9293	24.9472	400	137.02	4.65965
21.1693	22.7779	21.871	23.3238	22.2815	21.6451	23.797	20.5973	22.0809	20.8181	21.2223	23.7666	21.0144	23.4454	21.4092	22.1226	22.853	21.2451	22.1535	23.6715	401	595.277	7.93926
25.7487	21.8361	25.5517	25.1543	24.9034	24.9671	25.3908	24.0063	24.8054	24.9098	25.1358	22.9222	25.3723	25.4367	24.5797	24.7165	24.65	23.6177	24.1677	23.6794	402	525.16	5.54591
23.7495	24.6659	22.3616	23.3869	25.0165	24.2707	24.3304	24.1182	23.4599	22.9151	23.9652	24.4522	23.0869	25.7192	24.66	24.4517	24.6165	23.5949	24.8978	24.1703	403	315.181	8.10665
17.396	19.7371	18.871	19.1413	19.2437	18.7987	19.5035	19.2737	19.557	20.7257	17.0473	22.0134	18.8038	20.3214	19.4764	18.2389	18.5664	19.1478	21.1719	21.6339	404	807.462	8.53853
23.8483	27.2478	21.6178	20.851	21.5242	21.2993	23.4921	23.0481	26.2946	25.0573	22.7314	28.0911	21.0583	22.4936	21.5151	20.5928	22.1469	22.9562	25.5456	25.1312	405	437.141	3.55447
21.4213	24.165	26.3065	24.6732	25.3279	25.5793	22.3786	21.108	18.7601	19.1675	21.9021	25.6698	25.6284	24.993	25.5869	25.2342	20.5419	22.7819	23.157	21.3861	406	455.037	4.77718
26.7033	24.6619	25.242	23.7137	26.0581	25.8994	26.4103	26.969	27.0124	24.4355	28.4427	27.5546	25.0565	23.442	26.2408	24.0531	25.2767	24.1014	26.9657	26.7748	407	215.061	3.67209
22.7313	22.0545	22.9135	22.7313	22.3049	22.1362	23.2751	22.5148	22.9836	23.6486	22.3274	23.432	22.9712	22.6899	23.3902	23.3365	23.7542	23.5974	24.8998	24.7026	408	233.081	4.056
23.1621	24.8144	24.8921	25.1524	24.5401	26.1429	23.3346	24.0593	23.8236	24.845	25.0836	23.2653	24.9652	24.7551	23.8224	23.8603	23.2569	25.2826	23.044	23.619	409	282.977	2.63567
21.7912	20.5892	22.0817	21.549	21.0336	21.6211	20.8824	20.814	20.45	20.779	20.5552	24.4714	21.5108	19.8462	21.3411	22.5937	20.6814	21.4444	21.8708	20.5818	410	553.212	7.02111
25.5069	26.9048	24.5382	24.4268	24.6567	25.1816	23.9269	24.4359	25.0806	26.3231	23.7457	27.5488	24.411	24.573	25.7055	24.877	24.3333	25.1558	25.3636	25.109	411	337.124	5.05933
23.8951	25.1643	25.3643	25.8605	25.8387	26.1838	24.3442	23.3655	24.116	24.5926	23.65	24.8294	25.5028	25.3502	25.2701	26.5042	23.3164	24.4876	23.6321	24.41	412	301.084	3.97846
27.1229	24.896	24.8284	23.6879	25.4387	24.9899	27.3374	24.9239	25.796	25.3154	26.0969	25.941	25.4586	24.4149	24.5234	25.2771	27.2735	26.1339	26.73	25.3225	413	365.19	7.37414
24.1723	23.8589	24.5216	24.3647	24.4981	23.9331	24.5293	24.0183	24.616	24.6311	23.8108	24.3812	24.2802	24.3201	24.9202	23.9979	25.6548	24.2062	25.22	25.533	414	121.028	6.10875
24.8344	24.8589	23.4191	23.324	23.3114	23.4393	23.8368	24.7851	25.5029	26.7712	24.516	24.9227	23.575	23.5939	23.7938	23.4595	25.0317	25.7145	26.074	26.2152	415	391.173	5.16126
23.0904	22.3833	23.8389	23.5136	22.1955	22.5597	23.4218	23.5453	22.0732	20.5682	23.8132	23.5743	21.9657	22.7496	21.9588	22.3627	21.5976	23.2194	20.8634	20.6175	416	613.196	4.72971
22.8342	19.7892	22.0232	24.2008	22.7679	22.5669	22.1571	21.5505	22.6521	23.1089	20.7143	20.0022	21.7252	23.9272	22.9274	20.7806	20.6511	22.067	22.0657	22.0158	417	463.145	3.64241
21.707	21.0724	23.3739	21.8915	21.7055	22.2574	22.4044	21.5493	22.7381	22.8152	21.6218	21.8107	24.1499	23.4461	21.4838	22.4553	22.4174	22.1337	23.2377	22.724	418	170.044	3.73721
22.3034	23.7237	23.1146	23.3425	22.9792	23.2241	23.1648	21.019	23.746	22.7766	22.2419	24.2391	22.5246	23.5421	24.555	23.3396	25.3474	22.8691	23.6534	23.1337	419	291.084	3.43752
26.5333	26.0701	23.8459	26.8519	27.5966	25.5101	25.4724	25.3296	25.6339	25.8151	25.4709	25.8518	25.566	27.2701	26.8266	27.0968	27.5745	26.2776	26.6565	26.771	420	461.23	8.03012
24.5112	24.6343	23.118	22.2082	24.2799	23.391	25.2449	25.2914	26.5965	26.5766	25.4167	24.5295	23.362	24.5591	24.8329	24.377	24.1089	26.9765	26.9358	25.5454	421	209.044	4.98128
24.5096	27.8458	24.6437	25.5202	25.2151	24.7231	24.0997	23.7393	27.1271	28.6601	24.4558	28.519	24.0055	25.3555	25.0503	25.2183	23.9957	26.0234	28.4611	26.8779	422	379.141	5.26666
22.8505	21.7943	23.4314	22.258	23.0445	22.7656	23.5843	23.4795	23.414	24.2203	22.8155	24.6718	24.2179	22.4523	23.0944	23.8682	25.6481	25.4609	25.356	24.8964	423	239.085	5.35042
23.4304	24.0332	22.9879	23.5142	23.9293	23.1418	22.8472	23.8119	25.1684	24.758	24.4316	23.1683	22.206	22.1679	23.1592	22.4379	25.2657	24.1389	24.9189	23.8979	424	333.178	8.10164
30.6752	29.8824	27.7224	29.7052	29.9352	29.4792	30.7373	30.995	31.5094	30.9865	30.1218	29.7538	29.1589	29.3004	30.3115	29.9438	32.4009	30.8443	32.023	30.7533	425	329.232	8.29634
23.2298	23.2879	23.4379	22.6288	22.5584	23.4857	21.9828	22.4861	23.1942	23.3862	23.1302	23.6163	23.9624	24.1995	23.9413	23.768	22.7471	23.4298	22.7845	23.2486	426	307.997	2.9265
25.6572	23.687	25.8412	24.5117	24.5008	24.5822	25.9111	23.7133	25.7134	23.1952	22.9675	25.1856	26.447	24.7581	25.3142	24.6644	25.6353	24.2069	24.8558	24.19	427	246.09	4.95701
26.0737	25.8298	24.8717	23.9631	23.9213	23.9871	26.5269	25.2442	25.6612	25.9715	26.2288	27.2836	24.6956	24.9596	24.9918	23.4512	26.1409	26.0737	25.4762	26.4838	428	295.123	4.58085
24.738	23.6001	24.4189	25.2691	24.9645	25.4319	24.8064	24.6696	25.0556	25.1957	25.0722	22.9246	24.6591	24.3713	25.063	25.5209	24.4154	23.9593	25.0603	24.6516	429	377.1	9.6927
24.1565	27.2669	25.5733	28.5056	28.6599	28.4057	24.6118	26.6209	26.2938	26.6694	27.4964	26.786	26.4077	28.6688	27.4057	27.295	25.9474	27.0191	25.9988	26.9069	430	289.09	4.29382
26.3573	27.0054	26.928	25.5194	26.8184	26.6816	27.2579	27.9502	26.0084	26.6119	27.9688	22.3639	28.3343	27.2676	27.3607	27.7816	26.8095	26.3505	26.2497	25.3099	431	225.089	7.52584
25.8663	23.5078	25.5881	27.0799	26.3059	27.362	25.0432	24.3449	27.4155	25.5295	25.9877	24.5874	26.6705	26.4161	27.2973	25.9798	24.564	26.445	26.0677	25.1526	432	241.07	5.46078
23.8584	24.6198	23.3019	23.6226	24.1715	23.5209	24.2809	23.2891	24.1922	24.1024	23.1078	25.932	24.1398	24.0982	24.1209	24.1193	24.575	24.7214	24.8177	25.2178	433	188.033	2.41673
24.1912	23.8041	23.5438	23.3644	23.638	24.0303	27.0685	27.8039	23.1893	26.2355	26.9173	24.6261	24.2949	22.5373	23.5233	23.7786	25.6656	25.5338	29.5466	21.7142	434	377.103	3.56316
25.7311	24.3443	25.2122	23.8746	23.2859	24.1435	24.3611	24.7545	24.0564	24.9918	25.8366	24.4184	24.3205	24.5488	23.5349	24.467	24.6175	24.5744	25.5575	24.7063	435	221.032	3.12719
21.6256	19.5334	22.0663	23.5429	23.6958	22.902	20.6935	19.9162	19.5193	19.8044	19.2275	22.4735	23.7868	23.8335	21.2146	22.7328	23.417	19.7964	21.5581	21.4769	436	512.274	8.59541
23.2641	23.1767	22.1244	22.006	22.901	22.4398	23.2005	23.642	23.1764	23.6189	23.004	23.2926	23.7403	23.3553	22.988	23.0382	24.1474	23.3879	23.5394	23.5414	437	122.023	2.10991
26.353	22.7759	23.9279	24.3091	25.3048	25.3294	25.0729	23.4786	25.4064	26.2822	24.6275	22.9927	24.209	24.2608	24.0954	24.6482	26.5279	25.5609	24.6057	25.2089	438	549.119	2.94775
27.5238	25.0645	27.8871	27.5016	27.4412	27.0842	27.2473	26.418	27.7961	27.5116	27.2826	25.214	28.1004	27.5641	27.5837	27.9357	27.9023	26.4423	30.4549	29.5966	439	293.204	9.86495
22.5966	22.1829	21.5338	24.4724	23.5153	24.0247	22.4561	23.2621	23.9981	24.0035	23.8462	23.7236	22.8481	24.0477	23.1348	23.9659	22.2132	21.5244	24.0249	22.257	440	533.217	6.6823
24.438	21.6355	25.0642	24.38	24.3994	23.8692	24.0251	23.4157	24.4881	23.5112	23.8973	22.6017	24.9756	25.0791	24.2299	25.0192	24.1528	23.7194	24.1377	24.3846	441	319.11	5.50213
25.6395	23.5298	24.838	23.9555	22.8961	23.1145	25.3562	23.5186	25.8657	25.3159	25.9531	25.5516	27.4258	25.811	24.8841	25.8061	25.2208	24.8472	25.9584	24.0976	442	433.152	4.72824
23.6373	23.8692	23.4686	22.8277	21.8553	22.6123	23.7775	23.4424	24.1717	23.5511	23.7713	24.4922	22.9797	22.8162	22.7189	22.5052	23.1754	22.2631	24.8146	23.043	443	393.184	7.81497
25.2157	23.4264	24.0902	23.581	24.6814	24.1284	24.3348	26.2237	25.2143	25.3988	26.0906	22.2184	24.4961	23.8549	23.9469	23.0833	23.5656	24.9597	24.8766	25.0608	444	89.0226	9.63744
22.8208	23.82	22.83	22.8738	23.1596	22.8983	22.9189	21.4922	24.5628	22.9918	23.629	26.8877	22.7435	23.3385	23.6599	22.7164	23.3352	22.955	23.6086	21.7834	445	364.161	7.36585
25.3823	25.2533	24.7283	24.5024	24.668	24.5104	25.5686	24.959	25.2725	25.0333	24.9376	25.6677	25.1236	24.6986	25.1304	25.0204	25.4306	25.4374	25.7791	25.6454	446	317.079	3.81721
23.6377	27.0359	22.5504	23.2015	23.3032	22.3594	23.4119	23.6982	23.3776	23.8414	23.1037	29.6669	22.2101	22.4673	21.9113	22.7498	23.7875	23.2242	22.7076	23.2149	447	477.129	3.99284
24.7705	20.8427	21.5679	23.0453	24.829	24.9038	23.7308	23.6021	23.7747	23.424	22.2891	22.5439	22.4341	22.743	23.5575	22.8699	25.0136	24.2438	24.3177	26.5904	448	446.217	8.41348
21.0777	25.582	25.8185	25.1996	21.4646	24.8306	21.7124	21.1676	22.3855	21.2294	21.2949	25.8314	24.5069	24.1208	21.9134	23.3844	21.0305	21.0634	20.8718	21.2337	449	593.154	4.8117
26.3218	23.1581	29.4612	27.5265	26.6707	26.2805	25.0099	25.1994	25.7515	25.1981	25.7133	23.3099	27.7164	25.887	26.3477	27.6453	24.4374	24.5206	26.019	24.8116	450	339.209	8.67256
23.2442	21.7516	23.1022	23.4499	22.2799	22.5351	22.6177	21.2717	22.0087	22.1231	22.3719	21.976	23.5455	23.5167	23.1169	22.6278	22.5244	22.4927	22.6458	21.5797	451	188.953	8.81196
22.021	22.3189	22.6926	22.0652	22.2036	22.0375	23.7855	22.6861	21.8183	22.2495	21.1763	22.819	23.1685	22.3659	22.3311	21.5326	22.4733	22.7825	23.6986	21.2479	452	551.271	7.36113
23.661	23.2461	23.7874	23.1252	22.8494	23.4764	23.898	23.2218	24.5613	23.7092	23.4564	23.133	24.1765	24.3662	23.7958	22.3482	24.624	24.5174	25.4664	26.7759	453	253.108	7.51968
26.1429	23.9769	21.8854	23.118	23.0776	23.3383	25.5575	23.3565	24.6685	23.5196	23.3343	25.127	22.0757	24.2976	23.4959	25.1753	23.9617	24.2886	23.7848	22.4786	454	326.926	2.06875
25.1351	22.4517	23.0697	23.1933	23.8201	23.2965	25.8498	24.9575	25.489	24.8933	23.7358	23.7021	23.1658	22.542	24.4519	23.0171	25.1649	24.8804	25.6666	25.7868	455	241.079	3.80981
21.8363	22.417	22.8656	22.0667	22.4516	22.2777	21.0819	21.7863	21.1267	22.1989	21.9525	22.5838	23.1357	23.0836	23.5681	23.1161	20.9733	23.5273	23.9833	23.433	456	280.082	5.836
29.281	28.3446	27.4512	30.6788	27.2715	26.5746	28.2455	27.6974	30.0209	30.0176	27.2202	29.2367	28.4475	29.6767	29.4468	27.4306	28.8305	29.617	28.0007	26.3947	457	309.202	8.81594
22.4862	22.6631	22.9846	22.3242	22.6	22.5869	22.3527	21.6064	24.257	23.6725	22.4933	23.6924	24.7869	23.3843	23.8556	23.5712	25.651	22.6602	25.3607	24.2259	458	362.095	4.06273
22.5537	22.4666	26.2392	24.8665	23.559	23.8075	23.1332	22.7147	23.6398	23.2648	23.0375	23.9026	23.6185	24.257	23.589	23.4928	24.0309	23.493	23.8215	22.9488	459	575.309	8.02299
22.2199	20.4209	20.6825	20.6871	20.3509	20.538	21.7045	21.7774	21.9485	22.7778	22.307	20.1288	22.1595	20.7352	20.9523	20.4206	21.7556	22.4328	23.2046	24.7518	460	517.243	7.3319
26.8425	25.0252	24.4027	25.3791	25.0161	25.4795	25.5612	25.112	26.766	26.332	26.8243	24.8342	24.1769	25.2214	24.9143	25.3447	25.9431	25.4154	26.6613	27.9225	461	101.022	3.7166
25.9172	27.0072	24.0875	24.1961	24.3424	25.4011	27.8547	26.2387	27.0591	26.8591	26.0888	30.3949	24.1352	24.7708	24.9419	24.5479	27.3277	26.2883	27.4034	26.6546	462	281.124	4.80264
21.8276	22.1748	21.6482	23.3374	21.9736	21.9517	24.184	22.1989	22.5629	23.5812	21.946	23.1973	23.0847	22.1883	23.1273	21.5166	24.5273	23.1399	23.4425	23.0288	463	186.083	4.79332
25.9019	22.9771	23.8885	23.405	23.4947	23.4844	24.0797	24.0943	24.1995	24.7577	25.0043	23.2534	24.0801	24.4717	24.3372	24.4984	24.8347	25.3091	25.6329	26.5648	464	309.116	3.80363
26.055	26.1744	24.2756	25.6679	26.3041	26.6366	25.79	26.2343	27.2917	27.6231	25.5185	25.2826	24.9419	25.2081	26.9227	23.9698	25.9951	27.4765	26.7334	26.7273	465	129.003	9.3793
27.3996	25.0941	23.9766	25.1437	25.3586	25.7442	26.6481	25.6801	25.7374	25.2487	26.4549	25.2501	24.837	26.9695	24.6014	26.2141	25.2396	26.7419	25.0637	25.5859	466	173.078	6.62396
23.6548	22.6885	23.3603	23.7562	24.2147	22.3319	23.7668	22.6826	23.4552	23.5329	23.6087	22.0822	22.0709	23.9126	22.9609	22.5523	24.1131	22.7524	26.4188	26.3139	467	358.114	5.32164
22.4615	22.8005	22.2102	22.2298	23.0193	22.2941	23.255	22.4711	23.0371	22.8564	22.6606	23.2692	23.035	22.9628	22.7876	22.1333	23.2876	23.7143	23.5874	25.485	468	285.172	8.97492
26.3468	23.6302	28.8647	27.5462	27.4698	26.5508	26.0614	25.5452	27.1246	25.7002	26.0435	23.725	27.4239	26.9334	27.7377	27.2946	26.3021	25.8883	27.6293	26.7936	469	307.175	8.55313
24.6725	24.0551	25.1937	25.7534	26.0514	25.0565	25.9696	26.1154	25.7908	25.9253	25.6071	24.5716	24.9358	25.1103	25.904	25.4074	26.7149	26.0586	25.9211	26.4669	470	89.0047	2.61773
25.4054	26.8019	29.9898	25.6369	27.4407	24.0096	26.3513	27.6498	27.1469	24.6682	27.85	27.5115	26.3744	23.2801	25.7486	25.844	28.0954	24.9696	28.3371	26.5768	471	341.158	7.17438
24.2538	24.7334	26.1412	24.4519	26.2453	25.3897	25.1694	23.7698	24.805	24.6481	23.3442	26.1236	24.0282	24.9143	25.7725	25.1105	25.2546	26.0849	25.1854	26.4305	472	147.039	3.36176
22.9081	22.0799	22.8621	22.3089	21.7327	21.5766	23.0013	22.626	22.8313	22.6111	22.5117	22.8797	22.2657	22.6189	22.6289	22.1653	23.1559	23.019	23.4798	23.6672	473	138.05	4.56536
23.9841	19.242	21.8508	21.4085	21.3904	22.1772	23.8444	21.6072	23.0827	24.2368	23.3644	21.6382	22.4603	22.5222	21.8263	22.1161	23.1225	23.6605	23.5559	22.9848	474	222.051	3.42121
24.264	19.9399	24.5597	23.0465	21.3454	23.9978	22.9808	23.5538	22.6079	22.3315	23.8845	21.9418	23.6161	23.174	22.9519	23.7122	21.5301	24.2552	23.5537	23.9081	475	861.286	8.36988
24.5892	26.0284	25.2078	25.7054	26.2346	25.9808	25.3066	25.6807	23.943	23.4205	25.8321	23.3639	24.7987	25.3952	24.2287	25.4048	23.7165	23.1085	23.2588	23.6804	476	235.967	6.38307
23.6012	23.9359	24.4547	23.9967	24.3097	23.0562	23.9933	24.6331	24.3313	24.271	24.5273	24.089	23.4969	23.5502	24.5923	24.3823	24.5398	24.1948	24.5778	24.6406	477	312.095	3.00605
24.2191	26.6285	25.6547	25.3469	25.6543	24.9674	23.2511	23.8576	24.8019	22.6732	23.9731	25.2825	24.3074	24.9308	25.9893	25.8059	23.3086	23.9624	25.5471	25.8181	478	137.015	6.50603
24.2325	24.1115	23.108	22.2391	23.1155	23.7928	23.7462	23.5236	23.0789	25.3828	23.5942	24.873	23.2956	22.315	22.7977	22.9501	25.8211	23.5605	26.0832	26.273	479	279.097	6.47869
26.4614	26.0781	26.1917	25.1684	23.3801	24.9062	26.441	24.3536	26.6381	26.5068	24.482	25.3924	25.7664	25.1098	25.6624	24.7636	24.7138	26.4583	25.9263	24.7304	480	407.165	4.31478
19.1714	18.6456	16.7992	19.6362	18.9457	19.4221	18.9277	18.4756	17.0341	16.7161	18.0852	19.4749	17.0159	20.317	18.6336	19.2776	16.444	18.9081	17.49	16.7103	481	897.406	7.6573
22.4608	18.2971	19.8955	19.6515	19.6065	19.1426	23.1222	21.3221	21.9583	21.3597	22.7489	21.6784	20.0119	19.0568	20.0112	19.3115	22.3846	20.9934	21.8863	20.5884	482	492.121	4.5663
22.2477	22.6026	21.5393	20.9442	23.2354	20.8722	22.2688	22.8617	22.5784	24.6133	21.322	22.8241	21.0442	21.3514	22.0777	22.1305	22.0784	23.9898	22.9645	23.284	483	487.126	3.55691
25.4504	25.6419	24.912	23.9053	24.2516	23.7951	27.0264	24.495	25.8401	25.9998	25.3803	26.3186	24.8673	24.7452	24.8267	24.7914	25.9668	24.8351	27.0289	25.4335	484	379.176	7.43707
18.1036	20.181	21.2022	21.2209	22.2031	21.4312	20.9352	21.8186	19.9033	21.5478	19.8932	22.591	20.8721	21.5898	21.0955	20.2771	20.6618	20.9622	20.9136	20.3827	485	635.126	3.69625
27.0067	27.5109	25.2851	25.8012	26.3916	26.4453	26.0693	25.8672	26.0991	26.3694	25.8969	25.2864	25.2487	25.9743	26.5963	26.0287	26.9764	27.8081	26.5548	26.8429	486	176.932	2.25882
26.1251	26.3611	24.5962	25.8552	25.1093	25.0041	26.6042	25.6886	27.3931	26.3319	26.6876	26.4802	25.0818	25.8351	25.5173	25.902	26.3708	26.1193	26.8614	26.9059	487	101.023	3.03041
21.5996	22.3446	22.2182	22.4553	22.0113	21.4967	22.801	22.1723	23.3176	23.9187	22.9957	24.2996	23.1615	24.0328	22.7747	22.5919	23.8293	22.9363	24.0144	23.7033	488	277.08	6.25332
23.0142	24.8883	23.6478	25.3957	24.7488	23.4876	21.3901	24.6919	25.0179	25.2878	22.9655	24.5765	24.7362	25.126	26.0749	25.5946	25.2748	25.715	26.1579	23.7148	489	275.052	3.45713
26.0069	24.5283	24.3192	23.9784	24.0553	24.1006	24.2021	26.2123	24.0623	25.2322	26.5102	24.6298	24.2173	24.4284	23.7066	23.241	23.2185	24.9858	23.9106	24.9904	490	101.018	7.51565
24.5318	25.0889	24.7317	24.0614	23.901	22.921	24.5921	22.9535	25.0431	24.9468	25.6526	25.1222	25.1347	25.2251	23.8757	23.1336	24.381	24.749	25.8608	24.5394	491	187.059	4.11366
24.3546	25.8597	23.3936	24.4387	24.5651	24.9883	24.3222	24.3875	24.8364	25.6536	23.8176	25.9426	23.9395	24.7946	23.5782	24.1065	25.1135	24.7981	25.9338	25.3877	492	431.212	7.27995
23.4133	19.647	22.2602	22.3362	23.5801	22.0626	21.9447	22.4067	23.0024	22.9287	21.1701	20.4257	22.6034	23.3252	23.284	22.8516	23.9203	21.8061	22.9008	22.4887	493	638.198	2.28876
24.1363	21.9271	21.7366	22.2353	22.6077	23.0124	23.8228	23.3804	23.5545	24.784	23.3528	21.1321	21.6647	22.3249	22.3198	21.9336	24.1793	24.0889	25.0162	25.8596	494	253.091	4.06209
26.958	23.7592	23.7603	23.6434	23.8922	24.3254	26.7946	26.5103	26.4478	25.2079	26.5694	25.2526	24.3253	24.3028	24.4234	24.2718	26.5493	26.1777	26.2163	24.5722	495	345.117	4.47992
23.1402	25.0275	23.4616	23.9635	25.0424	23.5883	24.2365	23.8395	23.5646	24.6405	23.9911	23.2879	23.5907	24.5242	25.0925	23.2751	28.6669	23.1475	23.6552	24.0565	496	113.031	4.84566
23.8797	22.6891	24.4524	23.6045	23.6452	23.6524	23.9196	22.0729	24.5346	23.1596	23.0248	23.1675	25.1506	24.1595	24.708	23.6799	24.3526	24.2911	24.5434	24.5791	497	232.074	4.2944
22.4777	23.7322	21.9375	21.3537	21.6403	21.7785	22.985	22.5974	22.626	22.3379	21.7825	23.3459	21.9287	21.9035	22.2055	22.8456	23.5734	23.0346	21.3863	22.4938	498	149.033	3.34442
23.9905	27.377	25.1688	23.2682	22.9841	25.0008	25.0448	25.8684	24.3937	24.0759	26.8321	25.3103	23.2725	24.7819	24.8329	24.4893	23.1043	25.5355	23.3582	25.0545	499	134.043	3.54121
22.8682	24.6577	23.8054	23.8116	23.6526	23.3692	23.4937	22.8779	23.6212	23.8852	22.5713	23.7091	23.8974	24.5337	24.7927	24.5974	24.5817	23.5544	25.9274	25.7664	500	144.057	4.10612
22.6025	23.6149	22.2242	22.0907	22.9174	21.9393	23.0472	22.4568	23.2677	23.2757	22.2332	24.9923	22.4463	22.1602	22.9801	22.4545	24.5518	22.7395	25.9813	25.835	501	151.046	7.99646
26.5861	24.0032	28.7788	27.5896	27.2172	28.1218	26.0071	25.6396	26.3179	26.7936	25.999	25.8968	28.3517	27.4613	27.8037	27.58	26.634	26.6218	27.9229	26.1461	502	307.18	8.77669
27.3347	26.0474	24.2803	27.1357	25.883	26.1721	25.7285	24.7685	23.5346	22.8632	26.6576	25.7715	26.8993	27.8826	26.8041	26.094	24.4685	25.004	23.0927	23.4719	503	192.034	4.34424
27.2133	26.8161	26.6392	26.0637	26.3019	26.187	28.1589	28.4833	28.403	27.7198	27.9202	27.0969	26.8478	24.2707	26.4298	25.8991	26.7861	27.3487	27.9391	27.5199	504	245.045	3.66376
22.9164	20.7931	23.0211	21.2197	22.4585	21.8705	22.9393	21.1516	22.2717	23.5192	22.4876	22.3358	22.7188	22.2866	21.5475	22.6584	21.1777	22.1516	20.9211	20.768	505	743.24	5.49318
22.9826	23.8644	24.4022	23.9923	23.9732	24.8356	24.7388	24.1065	24.3492	25.0858	22.8511	24.8537	24.6635	24.8301	24.5279	25.2636	23.7585	23.3616	25.1303	25.2404	506	409.202	6.36305
28.4861	23.4124	26.2158	25.9167	25.5841	25.3169	28.1682	27.548	27.8432	27.3343	27.9344	23.6091	25.254	24.4847	25.5173	24.5084	26.1266	27.1495	27.9714	26.5937	507	245.105	6.39819
18.9707	19.2142	18.7605	19.8328	20.1312	20.0348	20.1809	18.1507	19.3441	20.6241	19.0714	19.9176	19.4704	19.5467	18.4142	20.3232	19.7096	18.9091	18.8388	19.1309	508	787.344	4.38032
24.5868	27.178	25.0517	24.1427	24.0599	24.5987	24.4794	23.6961	24.9873	24.6411	24.181	27.5956	25.1882	24.6702	23.988	24.0544	25.0957	24.6103	25.5482	24.7213	509	317.077	3.10036
23.8923	22.5015	22.7055	22.0451	22.518	22.4758	23.2655	21.9395	23.1845	22.5535	21.8915	24.0809	23.863	23.4591	23.3685	22.3117	23.5104	23.4574	23.4134	23.2533	510	216.082	4.95647
28.3367	27.7801	24.1052	25.1855	26.2033	27.259	27.6736	27.3206	25.9738	26.1073	27.8792	27.3793	24.594	24.757	27.2664	25.5576	26.9095	28.378	27.2248	28.36	511	111.006	4.21742
23.343	25.2112	24.6594	23.8656	24.305	24.3242	22.3973	23.0351	24.8848	24.1607	22.8872	26.1347	24.6585	24.7871	24.7218	24.4681	22.7439	24.637	23.9507	24.8138	512	647.217	3.43549
25.118	24.4221	24.4817	24.1702	23.9135	23.9198	24.5398	23.8342	24.1918	23.5268	24.9645	22.1428	23.6729	23.6745	23.8037	23.5986	25.2646	24.4913	24.9631	25.0671	513	207.051	9.4592
20.8441	21.8424	21.7136	20.8043	20.8852	20.4523	18.8048	17.8039	20.7415	20.2814	19.065	23.0302	21.5503	20.6873	19.6011	19.5288	21.3759	20.3781	20.4367	21.7971	514	725.294	6.38601
23.6297	24.508	23.1852	24.7194	24.698	25.0633	23.346	23.3417	25.3367	24.3515	23.3049	26.2675	24.348	26.382	24.399	24.3929	24.0412	24.5491	25.6531	25.9364	515	158.081	5.18338
25.8369	25.4306	24.6883	24.8249	24.5347	24.3437	25.666	23.2798	25.2984	24.9816	24.0061	23.5405	24.3562	24.5598	23.9456	25.2303	23.924	24.3194	24.1772	24.3709	516	380.227	9.9534
21.939	22.9269	22.8594	24.7314	23.4305	23.5355	22.6338	21.4558	22.695	25.0223	22.4641	23.7256	23.4014	24.8604	23.0772	24.1335	21.9485	23.6887	23.292	25.1855	517	380.229	9.71803
22.2177	22.4156	19.2623	20.4706	19.5259	20.1661	20.7376	20.741	19.4336	18.8669	21.2653	22.9766	18.8475	20.9125	20.6226	19.1939	19.4372	20.2716	19.9153	19.3863	518	569.21	5.52948
23.6132	22.6227	22.7575	23.4605	23.5274	23.4927	25.1483	24.174	23.0123	24.2399	24.0383	22.539	22.9031	23.3513	23.6612	23.1499	24.7903	23.6212	24.4432	24.0927	519	291.108	3.76882
20.7172	19.657	24.4598	23.1931	23.0605	23.7278	21.6133	21.3905	21.1656	20.0294	20.8051	19.8284	23.9666	23.7282	23.8103	24.1785	21.6283	20.5304	21.3863	20.2032	520	614.324	6.88684
26.2872	26.1225	25.401	24.4338	26.4498	26.0084	24.6986	25.3038	26.2396	25.1055	25.8953	24.8594	23.6213	23.5184	25.3837	25.5732	24.5988	26.3772	25.5146	25.2167	521	115.002	5.43866
22.1063	20.9601	25.0773	23.6209	23.5842	24.558	22.0114	21.3509	22.5464	23.1394	22.0903	22.0183	24.2802	24.0935	24.3442	24.6448	22.4902	21.6534	23.4433	22.2606	522	623.184	6.23501
25.1176	25.5768	25.2896	26.2468	24.3732	25.3899	24.3912	24.0474	24.0639	24.189	26.4676	25.7806	23.9917	25.6155	23.4953	24.7363	25.3296	22.9589	24.1723	24.2681	523	505.248	7.90904
25.1618	25.4435	25.5729	25.5793	24.7438	24.9806	23.5955	23.957	25.1574	24.4898	25.1767	25.6248	23.0752	24.9698	24.2651	25.2494	24.3631	23.9806	23.8857	25.0309	524	505.246	7.89922
24.1539	23.3564	24.0757	23.3306	24.4874	23.9794	23.5714	22.927	21.9752	23.4734	23.6388	22.4354	24.1944	25.0865	23.4718	24.6763	22.7717	22.7149	22.9804	22.6816	525	579.089	3.45498
25.1584	27.029	24.8755	22.6571	25.9182	27.1052	25.9036	23.9976	24.7432	24.0408	25.8786	26.3609	23.603	24.5455	26.1523	24.0503	25.0101	24.9047	25.2082	26.0928	526	277.065	3.18204
24.4339	23.2992	22.7643	22.3379	23.1778	22.8576	25.0385	22.4884	23.4981	23.0176	23.1112	23.9265	24.4133	23.435	24.1698	23.3925	24.7876	25.53	25.4699	24.783	527	202.089	4.29736
26.202	23.8165	24.5574	26.6118	26.6859	26.7293	26.2443	25.0671	26.5276	26.5556	25.5866	24.7959	25.94	28.0148	26.9965	26.8872	26.0318	25.6566	25.572	26.9843	528	463.252	8.51429
25.9789	25.3675	22.3285	23.139	23.5106	22.9838	24.0821	24.6438	26.7468	23.9453	25.063	25.3684	23.7534	23.5482	24.2228	23.1463	29.387	25.8814	28.9996	26.9418	529	177.055	8.46669
25.1352	22.1726	23.7387	24.2527	24.1477	23.4984	24.5116	23.858	24.5956	24.4839	24.0212	23.2473	24.6246	24.5967	25.1615	25.0462	26.7689	24.6631	26.8195	25.4977	530	361.189	6.18869
26.1759	26.0115	24.8007	23.8198	25.469	24.8948	24.9373	25.7904	28.9258	29.1606	25.0172	27.5845	23.8233	23.1732	23.8629	24.2738	25.043	26.9022	27.7637	27.628	531	439.122	4.97061
23.7079	25.1515	23.0795	23.0448	21.4538	22.5114	23.363	23.3724	24.341	24.2261	23.927	26.2603	23.1243	23.2781	23.1329	23.0635	22.8904	22.9247	24.5703	22.9104	532	393.177	6.53383
20.5269	19.4134	17.8339	18.9621	18.2722	17.6187	18.5069	20.6463	20.6608	20.7841	19.5542	21.2068	17.7345	20.1557	18.7485	18.4027	18.3726	20.0728	19.1943	19.068	533	627.215	4.74814
23.9688	21.8207	22.0815	22.1238	22.7803	22.695	23.4894	22.6485	22.8797	22.7639	23.0839	23.387	22.4974	22.6367	23.3252	22.8014	24.1412	22.6799	25.1531	26.3612	534	487.204	6.77747
26.3234	26.369	25.6022	24.9491	25.2381	25.1325	24.9862	24.4962	26.4591	26.3211	25.1249	28.9721	25.4877	25.232	25.5117	25.1988	26.2877	25.5871	26.6886	25.1867	535	363.19	8.11569
22.3928	23.9302	22.1364	24.183	23.8352	22.3791	22.6262	22.7304	23.8328	24.2356	22.9777	23.0552	22.2524	25.353	23.083	23.8536	23.6202	24.8577	24.5025	24.3158	536	195.043	5.76805
25.8798	24.9452	24.6219	24.5156	25.2612	25.0163	25.553	24.7567	26.9604	25.0276	25.5367	29.0583	24.2028	25.5917	25.1178	25.8456	30.8744	25.2333	28.3643	26.4434	537	163.037	7.40993
25.4116	24.363	25.1482	25.1958	25.1554	24.8322	24.6617	25.0098	25.5595	25.4578	24.7325	24.337	24.7597	24.8371	24.814	24.9044	23.9094	25.8929	25.4971	25.687	538	134.893	9.17391
31.0055	26.9616	25.4721	25.3817	27.5671	26.1524	31.1363	29.1368	30.8296	30.5779	30.6949	29.4739	27.965	27.1699	27.9182	27.0497	31.0972	30.7986	30.6582	29.3534	539	205.019	3.98958
25.6364	25.405	24.7385	24.4145	24.7415	24.3495	24.2679	24.8561	25.4229	25.6131	25.9878	25.3911	25.0063	24.6624	24.7234	24.81	25.6575	25.6148	24.5608	25.0335	540	168.979	3.36365
21.715	23.092	23.9789	23.8436	22.3082	24.4093	23.4131	21.5519	20.9094	21.8137	21.2841	23.6454	24.6851	22.9723	21.6954	22.4046	22.1424	24.5038	24.1369	24.2137	541	562.317	8.79987
24.9363	24.3539	24.2589	24.0668	23.7134	25.1389	22.3181	24.5649	24.4126	24.3556	24.8492	26.5755	24.5514	22.1882	23.692	24.0371	25.4442	26.0772	26.7676	26.8035	542	343.062	3.06708
23.1471	22.708	24.3185	24.0173	23.5944	23.0664	22.0804	24.1302	23.7535	23.9579	24.2841	21.5376	24.1624	24.2368	23.6514	22.463	22.4558	23.6865	23.6879	23.8508	543	200.112	9.59101
22.8949	23.7353	23.767	24.1384	24.0991	24.0398	23.3931	24.1074	23.9875	24.0175	24.3701	21.8128	23.9785	24.7151	24.058	24.489	22.8272	23.4902	23.1081	24.0906	544	200.112	9.19179
24.5168	23.7168	22.632	22.9964	24.6956	24.0341	23.7068	24.709	24.2722	24.3487	25.1404	24.3796	23.0964	23.5764	24.383	24.4745	23.9469	25.0662	24.3356	23.9486	545	201.134	8.71899
23.3021	23.2912	22.5002	22.8013	22.5691	21.0218	22.2455	22.1122	22.8318	24.381	22.7999	23.0499	21.9567	22.3599	21.5803	21.2858	25.5415	23.4368	26.4495	26.4812	546	181.072	10.0997
22.9141	22.9334	21.7596	21.7415	21.382	20.9288	22.9413	22.4311	23.3518	24.1671	22.9832	24.6787	21.9534	22.0844	22.8478	23.0403	22.925	23.3333	23.8459	24.1929	547	703.186	2.42528
23.9937	25.3669	24.7312	23.519	24.4255	24.5733	25.9793	26.4544	24.8806	24.6921	24.4576	26.591	24.251	23.4512	24.4768	23.2075	25.0187	24.6734	24.6297	25.4261	548	359.088	4.00094
23.5685	24.8805	24.788	24.7956	24.2986	23.9704	25.4909	23.6851	23.2603	23.2637	25.3385	24.0158	24.0344	24.503	24.5655	24.0458	24.2154	24.1699	23.7907	23.4633	549	101.015	8.78323
20.0632	18.9784	20.294	19.9664	20.3082	20.0234	19.5614	19.4402	19.5768	20.6046	18.8054	21.7472	19.9224	19.3306	19.5622	19.3129	20.8308	20.4208	20.1563	21.3797	550	649.2	3.90951
23.9675	24.8526	24.0573	24.4155	24.3752	23.8558	24.4662	23.8116	25.112	24.8855	23.5674	26.6022	24.466	25.105	24.4467	24.7816	24.6905	24.1865	26.8935	25.2268	551	363.18	6.57234
23.5169	23.8376	24.1985	23.3638	23.8524	23.3761	23.361	24.3117	22.8975	22.6304	24.4118	22.9227	24.1155	23.1645	23.0844	24.2076	21.9532	23.9065	21.7477	21.456	552	248.083	7.5335
23.3681	21.4328	24.3856	23.848	21.5722	23.3858	22.9958	22.3151	22.5163	23.7666	23.0446	20.1887	23.9432	23.5749	21.7066	23.6535	22.6843	22.8414	22.4174	22.2743	553	604.089	3.22226
22.4764	22.4799	22.0397	23.4031	22.8161	23.0817	23.3367	22.0891	23.549	22.2112	22.2841	25.1549	22.7195	24.3387	22.5599	24.141	22.1983	21.7519	21.4726	20.9915	554	515.081	5.20396
28.8719	26.4887	24.746	25.0515	25.4802	25.2142	29.9034	28.1064	28.2021	28.5906	29.0791	27.8174	24.8173	26.2886	25.6824	23.2655	29.2611	28.764	27.9312	28.7144	555	217.053	3.21919
25.4505	26.3479	27.3058	27.176	27.2247	27.3323	25.3024	24.14	26.7263	25.739	25.5603	28.7346	27.2362	26.0157	27.9612	27.611	26.0935	26.0931	27.1262	26.3821	556	227.131	8.27028
22.8476	23.9816	23.1258	23.3814	23.6288	22.5717	22.8502	23.208	23.7656	23.3798	23.0351	26.516	24.5478	23.5398	23.2486	22.8729	22.6677	24.0869	25.0518	24.8299	557	214.133	8.30582
22.6925	23.4302	24.2944	24.2184	23.2555	23.983	23.7829	23.8152	23.6242	23.5708	24.4082	23.3748	24.4399	24.33	23.8298	24.7917	23.9122	23.086	23.97	24.0349	558	289.975	2.9078
24.931	24.3459	23.7192	24.0238	24.7011	22.8876	25.7889	24.2877	25.9776	25.4773	24.3965	25.8758	24.335	24.1698	24.2734	23.3321	26.4357	25.5929	25.8687	24.9488	559	365.167	6.24278
20.4782	20.2904	22.8257	23.6359	22.886	23.964	21.0382	20.6622	20.6592	20.5356	21.0051	20.705	23.2263	22.6029	23.8693	21.7389	20.6023	20.0706	21.5011	21.5099	560	384.101	4.26155
23.6846	27.076	25.8043	25.4171	24.5666	25.1236	24.7534	23.7846	26.3186	25.4485	22.9558	29.1581	24.8404	26.2159	25.7343	22.991	26.1829	25.6388	27.4378	26.8366	561	351.125	4.66132
22.8675	20.0016	24.6033	23.5655	22.7163	24.3747	22.8728	22.6307	23.8556	22.8082	22.2122	21.3754	23.123	23.6694	24.251	24.2913	23.874	22.9502	23.8881	22.6847	562	492.267	8.11519
24.8035	25.0529	23.6721	24.4396	24.3725	24.5493	23.3802	23.5825	24.9855	25.1941	23.0582	27.4668	24.1112	25.2608	24.3762	23.8589	25.2736	24.6736	23.5976	24.532	563	349.177	6.48975
20.7828	23.814	23.3008	22.9581	23.1078	22.9645	23.958	21.6536	22.4568	24.2147	22.5824	24.0981	24.5007	23.2225	23.5642	22.8311	22.8019	23.098	23.0797	23.5511	564	465.159	5.3346
23.0194	22.5116	24.988	22.3468	23.1378	23.8014	23.5469	22.6253	23.0715	23.3726	22.6145	23.6059	23.5165	22.8892	24.0361	22.7744	23.8236	23.5621	24.3355	24.1109	565	257.158	8.7794
24.13	22.4941	23.4933	23.5703	22.5525	22.0498	23.6579	22.3073	23.3541	23.9176	23.5448	23.437	23.1892	23.9088	22.5399	21.3711	23.9587	23.1874	23.8552	23.5633	566	199.052	4.27483
24.6228	23.8977	22.982	22.7987	23.1468	22.2053	24.046	23.8437	25.2515	23.9986	23.7304	24.0098	23.6803	22.3086	23.5049	23.5106	28.0541	25.2871	26.0178	24.8432	567	177.053	7.92571
24.6182	23.2302	24.2803	22.9495	23.8609	23.4112	24.8876	24.3227	25.6635	25.5852	24.3174	24.7421	24.5095	23.8489	22.7715	23.1973	25.0559	24.9421	25.5589	24.4595	568	373.125	4.83035
20.577	22.6834	21.0373	20.8337	21.1111	19.3537	20.5272	20.8423	20.2383	21.0563	20.4879	22.0899	21.5003	21.2763	21.0428	21.263	21.3529	20.8594	21.461	21.2522	569	198.005	7.10843
25.1987	23.9311	23.2287	24.4242	23.648	23.4863	25.3854	24.6157	24.4915	24.8142	25.0302	25.228	25.0853	25.2046	23.7401	24.7743	24.3116	23.2794	24.8235	24.301	570	372.101	4.8629
27.9399	22.6433	22.0361	21.3141	21.9244	20.8743	28.6642	26.9863	27.7533	27.8073	28.4677	21.9697	22.4587	22.5982	22.216	22.398	26.8635	27.5209	27.759	27.3553	571	235.058	2.90357
27.2401	25.0119	24.5197	24.731	25.356	24.8332	25.5383	24.3428	27.1786	25.8588	24.2415	25.4586	24.9962	25.5953	25.4332	25.1924	25.7641	25.6259	26.8124	27.4783	572	101.022	2.54526
25.1718	22.7671	22.825	22.0337	21.6135	22.5544	25.7901	24.0082	24.8287	25.5135	25.2713	23.5118	22.5939	22.5203	22.9762	21.4181	25.9542	25.8528	25.7789	25.9233	573	249.067	3.90702
19.7064	20.0191	19.5425	19.6785	19.3672	19.9016	21.6437	18.4956	19.6198	20.2509	20.7848	21.6401	19.6481	20.8228	20.4521	20.1255	21.9027	20.7027	21.9675	21.4555	574	500.142	4.33968
20.4213	22.4656	22.0902	21.8437	23.7258	22.8828	22.1072	21.9629	23.3967	21.4897	21.5063	22.3445	22.7832	22.6901	23.7803	24.2719	22.4126	21.5365	22.8429	22.283	575	99.0123	4.52269
21.4729	21.5562	19.6879	20.3345	20.9197	21.3784	21.0294	20.7423	21.7032	22.5797	21.1161	23.4679	20.6974	23.245	21.6684	21.2897	22.9229	22.0138	22.0682	22.4051	576	689.176	2.32895
19.4441	23.2487	19.3239	18.5835	19.1402	20.0644	21.5355	18.4331	20.6578	18.5635	20.1076	25.6386	18.4521	19.9524	18.1042	19.7323	23.3619	24.7517	26.4442	27.0975	577	326.986	3.13639
24.1817	23.096	23.8634	22.978	23.2634	23.8956	24.885	24.1317	26.0817	25.9641	23.8652	23.8351	24.2209	25.6472	24.4992	23.7892	25.5891	24.0036	25.6237	27.0127	578	351.158	6.69735
17.5825	16.2751	16.8886	18.3501	18.4779	18.7914	18.6661	16.9886	16.7909	15.7759	16.339	17.5809	17.2197	19.4363	18.9648	18.5978	17.7409	17.2456	16.3086	15.8771	579	983.474	7.45413
23.0924	24.5761	23.5354	23.2031	23.8484	24.4048	23.2315	23.6025	25.4676	25.2839	23.438	26.5308	23.8818	23.9099	24.0012	23.1832	21.5289	24.8542	26.1986	24.8777	580	316.082	3.37115
21.579	22.6847	22.1706	22.8106	20.1596	23.7078	23.0141	22.0387	22.1089	22.7282	18.8037	24.4617	24.103	23.3895	23.1326	19.5963	20.851	21.3974	21.9767	22.5905	581	566.327	9.23364
24.1305	19.1977	22.3747	21.4283	23.3412	21.9479	23.6157	22.4021	21.9141	21.2982	22.1145	17.8793	24.7888	22.6609	22.8079	23.2869	24.7064	20.3503	23.1093	20.0316	582	794.296	2.75451
25.444	26.4544	23.7865	22.6662	23.2842	22.9287	25.3917	24.5932	24.4838	25.1527	24.6441	26.8389	23.9414	23.6024	23.5089	22.3502	24.1212	25.2295	25.1607	24.2429	583	365.122	4.39153
24.8266	21.3387	22.5343	22.1109	23.5134	22.7455	25.8903	23.5283	24.6008	22.6079	23.6654	21.1393	23.5687	22.5726	24.1538	22.5322	24.5918	23.0602	23.5918	23.7611	584	216.064	3.42529
21.5441	21.0306	20.2687	20.9612	19.5164	20.788	21.1628	20.0519	20.107	20.2156	20.1156	21.9047	20.2416	19.3799	19.0539	19.7653	22.2382	20.9548	20.4173	20.9975	585	679.264	4.58491
24.2423	23.0617	23.9115	22.7489	23.3982	24.8504	25.266	23.6129	25.1046	24.6369	24.5668	23.7865	24.2108	23.7472	23.8715	23.6538	25.0754	25.8128	25.9773	25.6913	586	189.074	4.28143
26.5364	24.1096	22.9562	25.0157	24.8247	25.3624	25.3551	24.8962	26.219	25.0693	25.7858	25.2982	23.823	23.0284	26.1429	25.2542	25.0067	26.6902	25.672	27.0292	587	277.097	4.31756
22.4644	24.8952	23.418	23.3123	23.3276	24.1339	24.4716	23.0474	25.4311	25.2731	23.1008	29.6276	24.5495	25.2864	23.4464	24.3058	22.5578	24.0811	25.1051	24.3907	588	395.174	5.61116
25.911	24.7938	24.4737	25.1218	25.5839	24.8577	26.4981	25.8678	25.793	25.7265	25.7043	24.1594	24.2699	24.7802	24.6219	25.4066	26.1698	25.3985	25.7921	25.6259	589	101.014	9.77874
24.8533	23.4845	24.9454	24.4762	24.3598	24.4002	25.5211	25.0565	24.364	25.1914	24.809	25.774	24.8222	23.9065	24.9802	24.3084	25.779	24.4231	25.8961	25.4025	590	345.097	4.26059
24.3625	23.6069	25.006	24.6065	23.7403	24.3725	25.0835	23.4591	24.8624	24.8195	24.4692	23.9095	26.3326	26.7221	26.1325	24.1539	25.2554	25.9137	25.475	25.6119	591	157.048	5.13916
22.9878	23.1939	23.764	23.899	23.7101	23.095	23.1019	22.4166	23.0436	23.7186	22.7884	24.7207	24.6239	24.1351	23.0637	23.4426	22.9269	22.8078	23.0578	22.5419	592	465.197	6.15355
23.3137	22.6934	23.2172	25.147	22.9033	22.6143	24.2099	23.375	25.5168	23.4932	24.1057	23.326	23.589	25.0507	22.6154	22.3619	24.5376	22.4656	22.998	22.9613	593	159.07	6.03707
23.6015	25.6388	22.9374	23.0289	24.1207	24.3848	24.5086	23.6605	23.4333	23.9952	24.0031	24.8525	23.1154	23.3417	26.0809	24.6064	23.2699	23.1091	26.1435	23.5921	594	146.04	4.87116
24.7162	24.2013	24.515	24.9632	24.6172	24.6109	25.8268	24.6597	25.1321	24.9687	24.7194	25.0218	24.7392	24.6377	24.6087	24.4217	25.2883	25.0518	25.2082	24.2879	595	143.033	3.91295
23.7767	23.3443	23.5428	21.7079	24.004	24.4758	24.5301	24.4547	26.7246	26.5108	23.2021	25.4326	23.0327	26.3589	24.1437	23.9795	24.5631	27.268	24.4465	26.0842	596	273.032	3.86832
20.4433	20.0415	24.329	22.797	21.4022	21.3306	18.4637	19.4612	19.7249	19.887	20.0356	21.0143	24.5344	23.5944	20.469	21.9238	18.8029	19.91	18.9988	21.0994	597	506.144	4.48061
23.0114	21.291	23.827	23.2212	22.8016	23.942	22.4875	22.2293	23.0657	22.5992	22.3935	22.953	22.6748	22.2877	22.4833	22.3967	23.5111	23.5721	24.5554	23.5264	598	211.048	7.04539
24.5375	24.0164	23.0076	25.1743	24.6158	23.447	24.936	23.5888	25.9872	26.5147	24.0045	24.3201	25.0378	26.5225	23.5355	24.5964	25.4741	25.6124	25.6266	27.188	599	172.075	4.26442
20.9319	20.2749	24.9099	23.7533	23.4788	24.0744	22.1717	20.1722	20.9726	21.5887	22.4982	23.1203	24.4219	24.9206	24.3247	24.2069	19.6715	20.7475	20.2902	21.3228	600	741.198	5.12892
24.6195	20.0186	18.9329	21.702	20.1104	21.1121	23.349	22.2514	23.451	23.034	23.7809	19.8736	21.2713	23.3115	21.0386	22.934	23.4437	20.9461	19.2293	19.3291	601	811.267	2.87598
19.9486	17.7003	18.4034	17.7886	17.8648	18.2473	19.2868	16.9261	18.7893	18.1088	18.991	20.5303	17.8943	18.0972	18.1849	18.5016	18.7079	18.9831	18.691	17.9486	602	694.27	6.10409
25.3482	24.134	25.9103	25.4379	25.4916	25.6944	26.1166	24.3231	26.0832	24.7628	25.343	24.7998	25.4301	25.793	25.7252	25.5605	27.3557	25.5185	25.7627	24.8222	603	130.076	3.06413
28.7892	24.1549	26.188	23.6016	24.2977	24.097	29.0576	25.3822	26.4775	28.8665	25.474	25.4014	25.8771	24.3288	24.8206	24.953	27.0642	26.5303	28.2954	27.4909	604	331.086	4.46644
18.6241	20.5882	21.2375	20.336	20.6458	21.42	19.6023	17.7442	19.7493	19.4859	18.3224	21.0682	21.3111	20.6845	21.1141	20.7828	20.5634	19.3016	24.0682	22.633	605	270.087	3.48247
27.7218	25.3385	23.8108	23.4515	23.2409	24.1552	22.1697	26.9546	24.949	23.8805	22.6611	25.3469	23.8785	24.1755	22.6538	24.2217	23.8634	25.8861	24.884	25.8901	606	297.104	4.01231
22.0702	19.2045	23.2628	22.299	23.5206	23.2826	22.4115	21.5157	23.2892	22.3379	21.5099	25.9232	23.384	22.0818	23.7005	22.6523	24.0305	24.0904	26.0884	26.6441	607	285.136	6.88654
25.6684	25.3059	25.4932	24.8193	26.1688	24.6077	25.6651	25.6251	26.7266	24.1088	25.2329	24.6075	24.2998	24.0909	23.6875	25.6287	26.9189	26.8557	23.8725	26.2467	608	115.002	5.86465
24.7042	22.3039	22.9414	22.7483	23.2779	23.0616	23.1846	23.2226	23.1444	23.9163	24.0464	23.8112	23.7924	22.5252	23.6803	22.3908	24.2305	24.9092	23.8722	23.1686	609	375.184	6.77299
22.9739	24.2693	22.7225	22.4787	22.8716	23.6927	22.9664	23.1071	22.4306	23.0259	21.7701	23.5799	23.6295	22.4272	23.7236	22.7186	23.898	22.6424	25.7191	25.7648	610	285.15	7.34331
21.9905	23.3111	24.3561	23.361	23.7284	23.5059	22.8027	22.4006	24.9892	26.1512	22.9342	25.3454	24.0228	23.3558	23.4062	23.3645	22.7751	24.3454	23.7136	22.9509	611	407.09	6.93213
21.2564	19.925	21.0311	19.2882	17.3599	20.1868	21.0477	21.3871	19.3917	21.0512	21.315	20.5531	19.9444	21.306	19.2369	20.1041	16.7957	21.331	15.6481	16.6224	612	854.186	3.27358
18.2521	15.4371	16.2676	17.0747	18.028	16.725	16.46	16.1349	17.3477	17.5576	16.2095	16.1597	16.5245	17.4583	17.6363	17.4126	17.5339	17.3972	16.6317	17.9031	613	908.294	3.96914
24.9132	26.4737	25.1271	24.8101	23.9447	24.3054	24.4758	24.0383	24.9079	24.6617	25.0153	27.6736	25.313	24.2429	24.5686	24.2799	23.4918	24.2926	25.4688	24.9236	614	299.078	4.39338
22.1097	21.3008	22.5117	21.829	22.0985	22.1696	22.6808	22.3452	22.0225	22.1939	22.5204	22.6906	22.3717	23.063	21.8071	22.0162	22.7473	22.0932	23.5111	23.108	615	200.984	2.41497
20.7004	20.5976	23.3084	23.774	22.1004	23.2164	21.6041	19.5357	17.3549	18.2954	20.7312	19.3624	22.9926	23.809	23.871	22.1376	20.8385	18.9597	17.3834	17.6599	616	92.0336	7.95682
21.4654	21.8318	21.3887	21.0084	19.866	21.9317	21.791	21.0182	22.9061	23.8477	21.3292	22.3687	21.5073	20.6596	21.9086	20.5939	21.9818	20.1803	25.5562	25.0624	617	471.081	5.57865
27.3858	27.3782	24.9128	25.3036	24.5817	25.1406	27.0225	25.4412	27.4432	24.6919	27.6247	27.4659	24.6001	25.1981	25.6036	25.3527	26.4437	26.6753	27.4133	26.7847	618	367.156	5.7577
27.7867	26.719	27.1638	27.2004	27.1738	27.0485	26.6478	25.7847	27.5054	27.3215	26.2607	25.9172	26.275	26.8417	27.8908	27.1716	27.9512	27.5299	27.7925	27.4246	619	115.022	3.94665
25.9371	25.8087	24.8115	24.8131	25.167	25.2797	26.2448	25.9103	25.3451	25.3384	25.8388	25.2754	24.5886	24.8284	25.5713	25.5168	26.2284	25.5381	25.2957	25.0122	620	207.052	9.73118
22.9317	23.8966	24.1034	23.1268	23.3406	22.0048	24.9213	21.5695	23.3162	25.7137	21.5982	25.2629	24.3472	23.699	22.226	21.2541	24.7262	24.3631	27.1447	27.4978	621	151.052	10.2563
20.4661	22.4085	22.3918	22.6339	22.0121	22.03	21.6126	21.2309	21.4203	19.8534	21.9678	21.278	22.0377	21.7135	22.5146	22.7692	21.9029	21.9606	21.5581	21.2697	622	304.112	4.34547
24.5175	24.0859	22.6637	24.654	24.0942	24.411	25.4711	23.8152	24.7246	24.8126	24.7854	27.7132	23.3175	23.7443	25.3565	23.0101	24.9213	24.4124	25.2558	25.5498	623	165.018	6.57558
20.0094	20.3063	20.5939	20.7009	20.9761	21.3078	20.6154	19.3832	19.1119	20.3696	18.0936	21.5252	21.1885	22.433	21.3084	21.9685	18.8252	21.3882	20.2509	18.8555	624	695.271	4.97726
24.2319	22.8388	21.2005	21.8617	22.287	22.1392	24.3092	23.0557	24.4647	23.2953	23.8898	23.7118	22.0392	21.2641	21.6258	21.8687	24.6329	23.4835	23.5384	23.0745	625	491.136	3.28509
22.4158	22.8388	24.6534	24.587	24.2169	24.6686	23.2142	23.1306	23.0456	23.439	22.1914	22.9291	24.1361	23.6412	24.4993	24.8788	23.6058	24.1328	23.0156	24.175	626	591.297	7.22518
24.0449	25.7095	23.15	22.2986	23.8794	23.7534	25.0737	23.4992	22.9543	22.2743	23.5786	25.9484	22.6521	22.939	24.3868	25.0162	24.8365	22.8223	22.6575	22.1004	627	83.0229	10.4765
24.7898	22.9704	23.1672	23.4805	23.3524	22.6288	25.0263	23.7307	24.9214	23.6009	24.1788	24.8064	23.5009	24.0858	23.1422	22.5641	25.4171	23.8898	26.5419	25.522	628	187.029	3.31741
26.1245	26.9693	25.6703	26.1238	27.148	26.4102	27.9577	26.5806	27.311	28.2972	24.8914	27.2574	25.7748	26.3895	27.6825	25.6923	28.9058	27.4251	28.8378	29.0681	629	343.217	7.63732
20.2333	21.3421	21.7072	22.7667	21.5851	21.6899	21.2772	20.6616	21.5671	22.6091	22.4508	23.6025	22.1882	22.1888	21.8286	21.6359	20.0704	21.0049	20.7214	20.5759	630	741.241	5.58699
24.2351	24.0897	23.1598	21.8104	23.3443	23.6667	25.4703	24.3749	25.1626	25.2383	23.9759	26.6347	21.9668	22.0863	24.2961	23.7182	25.0704	25.6508	27.5938	26.0778	631	343.111	4.63163
28.6677	28.7667	26.9606	27.2844	28.327	27.9612	28.0019	27.2748	28.8679	28.1243	27.9538	29.2766	28.3609	27.5348	28.8664	27.9048	28.9704	29.3135	29.5619	30.3092	632	343.245	8.97812
23.2627	23.8196	21.6981	20.8099	22.0987	21.6469	23.8692	23.3431	22.7049	21.7625	24.1581	24.4793	21.9016	22.2752	22.8051	22.0075	22.6398	23.5449	22.5939	21.7126	633	405.076	3.73691
23.5943	22.9001	23.1923	23.5064	23.4797	23.7272	23.2596	22.7404	24.3037	24.0195	22.6447	22.4933	23.3331	24.0671	24.1643	23.1566	25.0951	23.8236	25.0488	26.1433	634	144.05	6.33202
24.1435	25.735	23.6658	22.7986	21.6349	22.3601	22.4588	22.457	24.527	24.6594	22.4383	25.3019	21.4234	20.7858	23.6382	22.1371	22.4816	23.6889	22.8852	22.4128	635	408.146	5.02849
19.4643	18.1289	19.9525	19.5734	18.2084	17.7165	18.8568	20.1123	20.593	19.4454	20.4025	21.4454	17.9543	19.288	17.7044	17.4155	18.7807	20.0303	19.0003	18.4105	636	658.236	5.55936
20.3689	27.4977	21.0543	20.2206	20.5757	20.5889	20.5154	19.8305	20.148	19.5722	20.9133	28.3411	18.7838	21.2477	20.3487	20.0131	20.9534	20.8017	20.5667	20.0222	637	436.998	2.36874
23.9463	23.1174	24.0662	23.5882	24.4214	23.8324	24.1448	23.5396	24.6735	24.8	23.7065	24.5163	23.4987	22.4905	25.2675	24.484	23.7719	23.4486	24.1433	23.5603	638	335.159	6.40453
23.3917	22.5251	24.2028	23.4368	23.4939	22.9268	24.1018	22.2172	23.0436	22.682	22.7308	23.7796	24.7867	24.0543	24.6203	23.4152	24.0787	23.4431	23.6192	23.5223	639	232.066	3.87676
29.2282	28.5255	29.7759	29.1937	29.802	30.2779	28.9031	28.7062	29.5185	28.5219	29.1803	25.4599	29.2613	28.3172	29.9197	29.405	29.4436	29.2856	29.0157	28.8323	640	192.022	3.14551
24.4691	23.0202	24.5821	25.2653	24.813	24.0849	23.9678	23.7349	24.637	24.2298	23.6949	23.7805	23.8663	25.1888	24.8003	24.8922	24.2007	24.8189	25.4272	24.6103	641	319.104	6.00736
23.1208	23.4204	23.2353	22.3843	22.9957	22.5833	23.5355	22.5978	23.5924	23.3298	23.342	24.5159	23.5149	23.1197	23.2138	23.292	23.7193	23.1337	24.1768	24.6588	642	125.022	3.3609
22.6011	19.3312	24.174	23.6428	24.1699	23.4689	20.9129	21.8675	21.7929	21.4483	19.9205	21.4796	23.8758	23.4994	23.5313	23.1344	21.4176	22.5701	21.8385	23.0196	643	134.052	6.28769
28.4344	26.1711	22.8262	23.2205	24.9259	23.9175	25.5969	24.0051	28.3439	28.823	25.6603	27.267	24.1428	23.4738	24.4633	24.7753	25.3326	25.6639	25.5809	25.6941	644	379.151	6.52277
22.2723	23.2554	27.736	28.1939	27.2593	29.1329	22.493	22.18	23.7635	23.5804	22.1913	23.8276	26.9003	27.2335	28.6252	28.7272	24.5363	23.8242	23.515	22.4249	645	355.091	4.22084
25.6583	24.5684	22.8283	23.2982	24.1152	24.4219	27.1707	25.5668	25.9645	25.5729	26.4522	24.3656	22.5892	23.4608	23.6584	23.777	27.5482	24.8616	26.0507	25.7288	646	281.085	2.83613
26.6226	20.8789	23.8998	26.1367	24.4557	24.9535	26.7861	25.8935	26.6815	26.8744	26.636	23.6857	24.3975	25.0102	25.0757	25.6517	26.7121	26.363	26.3723	26.4467	647	453.089	3.99862
20.0288	19.5481	25.6681	23.8827	24.6159	23.8522	20.3992	20.7669	20.1147	21.1511	20.2261	20.0613	24.3501	23.2831	24.3477	24.2821	20.2164	20.4655	20.2341	21.8591	648	384.1	4.54607
25.9523	22.8033	26.3079	25.8158	25.5073	25.5977	26.0107	25.116	26.1021	25.2898	25.124	24.2918	25.0308	24.3256	25.9595	24.8702	26.6377	25.069	25.4148	24.2259	649	231.07	6.23838
24.5983	23.0271	23.7703	22.6669	23.6195	23.0342	23.5744	23.4453	23.2491	23.6041	22.693	23.2144	23.7993	23.6249	22.9694	22.674	24.3543	23.9259	23.4547	22.9705	650	389.171	6.10153
23.8122	21.914	21.0932	24.0937	22.7179	21.991	22.8527	21.9131	22.6985	22.9085	22.4519	23.7834	23.3445	23.4731	22.1428	23.5456	22.5469	23.2269	21.7948	22.2059	651	489.158	3.91881
24.895	22.7349	24.4674	23.913	23.3807	22.8404	23.7519	24.3967	24.1803	23.9367	23.6592	24.1185	24.4264	24.3952	23.8902	24.7168	24.7873	23.6401	24.3387	24.723	652	321.065	3.90937
27.9478	27.3695	27.3208	26.9993	28.3037	26.7473	28.3823	27.963	28.3053	28.3617	27.6276	27.8238	25.9582	27.2205	27.9554	28.1705	28.461	27.8566	28.2964	28.5852	653	179.051	2.42149
26.3698	25.3173	21.1227	21.8991	22.1034	21.8205	26.4882	24.192	26.6598	26.4156	24.2024	26.1498	22.1541	22.6401	22.8883	21.5052	26.8533	23.8534	26.7481	26.1569	654	391.083	4.03359
21.0718	24.2674	20.9619	20.9697	20.0424	20.7039	21.9968	20.5793	22.1541	20.9073	19.7728	27.1465	22.0021	21.5295	20.8455	21.4198	19.8383	20.5587	22.4786	21.4103	655	478.223	7.33705
26.7772	23.6781	26.941	28.2817	28.2597	28.0835	26.5118	25.8235	26.0152	24.8124	26.2781	25.1206	28.8689	30.2412	27.4906	30.4643	25.3789	25.5358	26.3755	26.0311	656	289.091	5.87539
19.6375	17.4057	15.9256	15.912	17.037	17.2025	19.9242	18.1937	19.1228	18.7024	19.8514	20.3426	16.504	17.2715	16.9257	17.8999	19.4479	19.01	17.7188	17.7072	657	847.331	7.68817
21.5669	22.8349	21.4833	22.6097	21.3812	21.8799	20.99	21.7137	22.6358	22.8023	21.2451	21.7838	21.8382	22.2386	21.8746	21.794	23.4562	23.2229	26.0639	28.3742	658	151.029	2.4638
21.7969	21.2853	23.4831	23.3189	23.3357	23.4729	23.4851	21.3452	22.8096	23.6835	20.8965	22.4846	23.5112	23.6192	23.8656	23.4013	22.3785	22.8355	24.7807	24.2614	659	269.116	5.70526
26.9289	22.6331	22.5952	22.6797	21.9718	22.4058	25.9361	24.9812	26.1357	27.4844	25.5696	23.5364	21.7292	21.4168	22.5676	21.7586	25.883	26.9922	26.9705	26.5376	660	313.091	4.23824
19.3933	18.4937	25.4893	23.941	23.7891	23.93	20.74	21.293	20.7147	20.7898	20.212	19.901	24.5122	23.9069	23.7155	23.5991	20.6444	20.9956	21.5021	20.9507	661	384.107	5.42871
20.8206	23.1963	23.774	23.0232	23.5846	24.2938	21.9952	21.9647	22.8094	23.1357	22.0275	22.7244	24.8349	23.8646	24.2762	23.6703	24.0654	22.3997	23.8424	22.7455	662	209.105	7.87838
21.5347	19.7472	21.7738	22.0089	20.4648	21.8946	21.4219	19.2573	19.3926	21.1825	19.1361	21.5701	21.7471	22.4387	20.6268	22.2438	24.2157	19.6931	24.2481	24.3459	663	561.195	5.1568
19.6521	18.6303	17.9122	18.1518	18.312	17.8743	19.4083	19.1766	19.6241	20.2995	18.3002	20.3976	18.2733	19.8142	20.2377	20.5887	20.9517	18.5707	20.7351	21.6707	664	619.188	3.40693
18.5366	19.1787	21.251	20.5028	20.0964	20.7662	19.3923	18.9253	20.045	21.2339	19.4797	20.6253	19.456	20.1226	20.6275	20.0631	20.521	21.0131	20.9483	19.943	665	691.364	7.58156
23.6882	22.224	23.8364	23.8176	23.7863	24.0678	23.6022	22.6692	23.6642	23.0785	24.249	23.9406	24.1788	24.4136	24.2814	23.8184	23.7787	23.0756	24.1183	24.1332	666	202.069	3.43595
25.0856	25.7794	23.2568	23.7342	23.7388	25.6555	28.424	25.4741	26.1348	27.138	24.8664	24.5095	21.2121	24.8096	27.023	23.0035	27.8036	25.354	26.3594	24.5172	667	284.047	2.22556
25.3062	22.1511	25.2701	24.9546	23.6918	23.296	24.293	22.7884	23.8155	24.0064	22.8313	23.447	26.4955	23.3589	25.0389	24.7156	24.4886	24.926	25.4294	25.0656	668	459.237	6.92502
19.393	20.3646	21.5569	20.6336	21.246	20.4109	20.1453	19.8538	20.7364	21.4257	20.1697	23.4945	20.3153	21.327	20.5807	20.1991	19.6636	20.9095	19.9913	23.4128	669	520.259	8.83272
25.3606	23.9423	23.856	23.7329	23.5871	23.8611	25.5857	25.047	26.6914	26.926	25.5967	25.182	23.7123	23.5775	23.6775	23.3814	26.6256	26.8595	27.0363	26.5507	670	391.142	4.77013
24.6502	23.2346	25.0808	26.0628	25.9333	25.7511	23.7212	24.1057	24.6557	24.0796	23.9934	24.9819	24.7627	25.8763	26.6193	25.8715	25.7584	24.461	25.0603	24.016	671	239.094	9.36602
27.3608	24.5765	25.8435	24.538	25.551	25.7473	26.5736	25.4845	26.1348	26.4127	26.9099	26.6568	25.2392	24.1444	25.9547	24.1075	27.4207	26.7671	27.4122	26.5511	672	359.186	6.6554
27.1086	25.997	27.7886	26.7372	27.093	26.8965	26.3974	25.7583	26.014	26.265	26.2485	26.0826	27.3662	24.4887	27.9027	25.8726	27.052	26.5103	27.9249	26.7923	673	171.097	7.2263
22.4044	23.2389	24.0191	23.5158	22.7948	24.1111	23.1887	22.835	24.5449	24.3327	22.5488	24.1368	24.0849	24.2737	23.8754	23.7097	22.1329	23.2457	23.1493	22.3207	674	419.189	6.34909
21.488	22.8166	21.6404	20.7039	22.4443	21.3066	24.6025	21.486	22.7088	24.2423	21.042	22.3819	22.0856	21.5316	22.3502	21.5303	24.4249	23.0392	25.9404	27.125	675	151.05	9.65388
20.2957	17.8342	22.6971	21.5985	21.2477	21.5197	20.1941	18.8486	21.1633	20.2148	19.2645	17.5298	22.4153	23.1656	22.0158	21.924	21.4861	21.0967	19.8637	19.7312	676	628.352	7.40652
21.9594	22.2041	25.0927	25.1994	24.4703	23.4798	22.365	22.5982	23.3584	22.9979	23.1428	23.8312	24.6043	24.5943	23.8466	24.9651	23.1439	22.797	23.1813	23.6401	677	346.065	3.38137
23.9537	24.9367	24.9662	24.234	24.4484	24.5896	23.1215	23.365	23.3617	24.3092	22.9234	24.5948	24.1853	24.1387	24.5094	25.1156	23.8995	24.7674	23.8595	23.1804	678	283.034	3.43604
25.5167	23.1574	24.505	25.1649	24.9941	24.9649	23.9023	24.8002	25.7186	25.0377	24.8191	23.192	24.522	25.2251	25.7478	25.3105	25.4665	25.3325	26.088	26.5826	679	287.108	4.57143
22.4958	22.006	22.7495	22.0285	21.8363	22.0121	23.2158	21.7859	22.6923	22.1982	21.8694	21.2516	22.6871	22.5544	22.7772	22.1084	21.4176	22.1729	22.8375	22.5453	680	138.043	5.54752
27.4439	23.8629	25.6534	24.9785	26.5198	25.6	27.4202	26.3641	25.7145	26.7044	26.804	25.3416	25.6607	24.8732	27.1328	25.5552	27.3888	28.1041	28.1511	27.7104	681	345.185	6.77062
17.1469	16.795	18.3362	17.0466	17.0505	16.8998	16.7567	15.8494	18.8662	17.791	17.331	19.352	16.8631	18.5793	17.2916	16.2721	16.333	16.2013	18.4053	17.8427	682	789.357	4.32301
22.1611	20.5107	21.7316	20.5279	19.7429	20.8476	22.2174	21.1606	19.7009	20.9511	21.638	21.6107	22.0809	20.4571	20.4837	20.8741	18.2568	21.6384	21.7071	22.1145	683	639.31	7.3581
23.5863	22.7167	23.1272	22.855	22.5672	22.8947	24.5594	23.3232	23.8913	24.3524	23.4429	23.9541	23.3082	23.4828	22.8967	23.1496	24.1376	24.7195	24.4644	23.7885	684	155.004	2.90287
20.7427	18.7656	21.7197	21.5508	22.0403	21.4281	20.8915	21.0915	22.676	20.0961	21.6913	22.3422	21.3226	21.369	22.5561	20.8536	21.058	22.561	22.3724	22.7515	685	350.108	4.82246
24.7512	24.4075	25.1635	23.5745	23.9324	23.991	24.9643	25.462	23.7569	23.9615	24.7275	23.2007	24.3284	23.4838	24.5607	24.5523	25.0379	24.1046	24.695	24.1484	686	207.043	2.17746
26.106	26.0618	23.958	24.9174	24.2033	24.2873	23.4834	24.4197	25.8952	26.8316	24.4919	22.4969	23.7032	24.209	24.2438	24.2867	25.7085	27.0324	27.8932	28.6191	687	267.078	6.10375
25.8392	23.0679	22.7042	22.8089	23.0455	23.143	25.463	24.3931	24.4617	24.8614	25.1171	24.9649	24.0551	23.8439	23.8193	24.2639	25.287	24.7979	24.2751	24.8572	688	429.19	6.57924
23.9375	24.2073	23.0954	23.1614	23.9933	24.1158	25.0502	24.0151	24.5453	24.2009	23.4418	23.9677	23.1188	23.9319	24.1257	24.3318	25.0664	23.4953	24.6814	24.4219	689	213.024	2.8108
24.5768	24.2736	22.5784	22.4444	22.8359	23.2034	24.4211	24.8057	24.108	25.0099	26.0589	23.177	22.8655	21.6518	23.2066	22.9994	25.8604	24.9705	24.1263	24.637	690	443.223	8.34307
19.1155	19.5603	17.6174	19.8519	20.0811	19.2109	16.8982	16.5588	17.5844	18.4916	17.6977	22.0636	17.7945	18.1597	20.5267	18.8265	17.0231	17.4671	17.9525	18.0202	691	823.309	5.67476
29.5434	25.4335	24.4784	22.471	24.9966	22.6877	27.526	28.2637	28.1255	28.6709	29.6246	27.3389	23.7837	22.5023	24.9914	24.7031	26.3524	29.4123	26.2309	26.9245	692	413.174	7.28184
19.6817	19.8477	19.3176	19.5413	19.5154	19.2122	19.7951	20.2244	19.6456	20.1337	20.2817	20.9929	18.9985	20.2398	18.9807	18.672	20.4467	20.5211	20.7386	20.2586	693	737.133	2.62795
25.8916	24.7762	26.8951	26.2679	25.1053	25.7075	24.8069	26.2665	26.5053	23.7052	24.2928	28.4314	27.2873	26.2624	25.5148	25.2735	24.5739	23.2038	26.1821	25.4475	694	213.123	8.16684
23.2387	23.0752	23.293	22.7448	22.5678	23.6645	23.7285	23.1955	24.2507	24.4939	23.2868	21.3053	22.5201	23.2012	22.4586	22.8821	25.5207	24.5074	27.1703	26.5723	695	253.092	6.15088
20.0984	25.6432	25.2529	24.9773	23.3261	22.4506	21.016	20.0881	22.3006	21.2393	20.9936	26.9835	25.1829	24.3189	23.9169	24.2202	21.7685	21.4767	22.5701	22.4127	696	593.164	5.37384
23.2469	26.5597	24.1704	24.3044	23.9358	24.109	25.1891	24.5774	25.6301	25.8915	24.0788	27.679	24.9441	24.047	25.1053	25.397	23.8933	24.1179	25.4374	25.2878	697	447.16	4.84512
21.0587	21.16	22.7469	22.262	22.5202	21.5557	21.4618	21.7602	22.4985	21.1255	21.6966	19.643	22.5597	22.7152	22.7479	21.7018	24.1826	22.3631	25.8222	24.5295	698	251.126	8.84591
24.6712	23.4668	23.772	22.936	22.2529	23.7921	24.0059	25.1666	26.0833	24.697	24.0799	21.2039	24.3837	24.3357	23.0883	24.4032	23.5581	23.5809	22.9694	22.7543	699	645.183	4.58982
18.6955	17.93	18.0809	19.3297	19.9672	19.1521	18.6562	20.2134	21.3622	19.7559	21.4634	19.6358	18.4751	19.1157	18.3413	18.4134	22.271	20.8367	21.3793	21.0146	700	556.188	3.80823
17.3879	17.8081	17.0808	16.336	18.0458	17.9276	17.9242	16.811	17.9146	18.5814	17.6739	19.3464	17.3789	19.2007	17.7691	18.8015	18.3524	17.0198	18.9485	19.4316	701	831.316	3.46
22.1392	20.2807	19.6054	19.5151	19.3221	19.5345	22.8176	20.7643	21.7519	20.4624	22.605	21.1724	19.4702	21.0113	19.965	20.8946	21.149	21.2031	20.639	20.0306	702	670.274	5.73615
19.1875	19.5205	20.278	20.5056	20.2794	19.8138	21.4739	20.0717	22.9418	21.491	20.5878	21.8454	20.4044	20.5552	20.6869	20.0199	20.2492	20.7439	22.9377	22.4657	703	681.284	6.4684
22.8036	19.1388	23.9369	23.3277	21.4931	21.8043	22.5355	22.0274	21.6966	20.4514	22.7095	21.1457	23.506	23.3157	22.6505	23.269	22.7849	21.1084	22.2894	21.1569	704	819.267	8.01871
25.2106	20.9823	22.5971	21.8458	22.4969	21.2541	24.1506	24.1259	24.6573	23.6146	24.1379	21.8631	23.0483	22.7449	23.2775	22.923	24.3285	25.3505	22.9825	23.1723	705	555.178	5.28087
26.5927	22.2945	23.8998	22.5412	23.232	24.9181	25.8663	25.3797	25.7701	25.5891	25.6889	26.2657	24.1331	22.413	23.7246	23.0987	25.6486	26.5944	24.9369	24.9723	706	443.141	5.4831
22.3786	19.3449	22.3902	22.2188	22.0343	21.2981	21.7111	19.9369	22.1345	20.7838	20.7503	20.8488	22.6355	25.0705	21.6616	21.9956	23.5999	23.0251	22.2013	20.4669	707	531.241	6.94512
21.4721	21.9498	20.9973	21.3698	22.3756	21.8785	21.4913	21.6364	21.3698	21.0807	21.9537	22.5584	21.9625	22.3585	22.3119	22.2626	21.3434	21.8062	22.8113	23.9392	708	195.121	8.80733
23.6067	23.5209	23.9955	23.5859	23.7141	22.6027	25.1563	23.7069	24.7985	23.9803	23.7985	24.0522	23.7981	23.6753	24.5832	23.8664	25.3427	24.2002	25.2452	25.02	709	219.072	4.13931
22.5885	22.9874	24.5167	23.1765	22.6121	23.3698	23.6313	22.1954	21.9398	21.868	22.5259	23.816	23.8252	23.8698	23.1151	24.3781	23.2059	21.97	23.0892	22.6386	710	593.26	7.60372
24.018	23.686	24.4427	23.939	23.8136	23.4012	24.4088	23.7411	24.0543	23.0837	22.8284	23.7061	24.6505	24.632	23.5659	23.6583	24.0769	24.2829	24.2997	24.4407	711	156.065	3.72047
22.3641	23.2645	23.553	24.2985	22.0238	24.4662	23.8573	23.1258	23.7287	24.0702	23.2931	25.5316	22.9677	23.2607	23.4141	23.9127	23.4831	23.8274	25.0571	24.585	712	259.911	3.04722
26.0914	25.1974	23.84	22.9931	23.2981	23.682	24.8215	25.416	26.5836	25.431	25.1439	24.7698	24.2355	23.7324	24.3322	23.3107	26.7215	25.3115	25.9549	24.4823	713	365.161	5.74186
19.6321	20.7704	23.238	22.7318	23.127	22.5201	18.5093	18.6045	20.2806	19.4944	20.6579	23.0827	23.7642	23.3335	22.8664	22.6036	19.5628	19.334	20.6482	20.1625	714	596.3	7.88092
21.2484	23.1576	22.8616	22.0982	21.343	22.1836	20.7456	21.8396	20.6381	21.1631	21.5395	22.9533	20.9549	21.7425	21.7919	20.8174	18.8894	20.8094	20.7842	20.954	715	330.863	2.37391
23.165	21.337	22.6148	22.187	22.6833	22.619	22.9783	21.6684	23.0119	22.682	22.9161	24.1316	21.8411	22.7586	22.4888	22.6213	23.9476	23.7256	22.8213	22.9997	716	489.177	4.7647
21.7592	24.945	22.696	23.0274	24.0833	24.2203	24.3031	22.2837	21.3588	21.2444	23.1263	26.4494	24.4239	22.7156	24.3762	23.2076	22.1357	22.6059	20.9946	20.2121	717	455.049	5.87603
23.1935	23.6949	24.2705	23.9892	24.8167	23.3252	23.5415	23.5085	25.2149	24.6145	23.1289	23.7871	26.3065	26.252	25.2269	24.1632	24.8055	23.9435	26.0524	26.4444	718	121.021	6.02746
23.6158	20.7715	22.6557	24.7175	23.4283	22.2725	24.2275	21.8317	24.4527	23.3917	22.3417	23.4006	23.7369	23.3822	23.3669	25.0475	25.1318	25.2842	25.037	23.679	719	701.2	2.35077
23.0108	22.7164	21.58	20.8319	20.3971	21.5887	23.0168	22.5858	23.6828	23.6824	22.5836	24.0289	21.7251	22.1526	21.1115	21.9848	23.3661	23.2969	24.5775	25.0468	720	605.19	2.74324
22.2606	25.5671	23.9862	23.2902	24.5243	22.2858	21.1001	20.9428	23.1029	23.8028	21.979	26.5866	23.9497	23.4613	24.5654	24.3191	23.851	22.0197	23.1741	22.4203	721	381.139	4.30579
23.6655	26.5322	24.9265	23.7901	23.3631	21.905	24.7781	24.5033	26.012	24.9994	24.5132	27.8759	24.8853	24.3707	24.0719	23.314	24.1152	25.2279	27.1597	26.5156	722	299.069	4.04655
23.0616	22.1679	22.9889	22.2607	22.2578	20.7479	22.984	22.415	24.0579	24.3312	22.9616	21.4041	22.1399	21.9629	22.8098	21.9954	22.7462	23.3535	22.7487	24.1158	723	481.174	4.6078
26.9766	25.5431	27.1281	25.6983	28.5086	26.6982	26.9476	27.6339	26.8829	26.9721	27.3148	24.2516	27.2814	26.2909	27.7564	27.7515	27.0792	26.9974	26.6074	26.6836	724	259.035	2.8165
21.5492	24.0885	21.987	22.1429	23.0787	22.2863	22.7531	21.0215	22.3159	22.4618	20.5399	23.2234	22.401	22.0757	23.1903	22.1621	22.3041	22.6217	25.3488	25.5001	725	318.079	3.38719
21.0607	21.9727	22.2598	21.3993	21.7022	21.7882	22.5568	21.4139	22.1782	21.9476	21.1124	22.5503	22.0812	22.6076	22.6742	21.8431	22.7475	22.629	26.2281	25.3848	726	318.057	3.57187
22.9416	22.4356	24.2497	23.0549	24.1652	22.8805	22.9473	22.0034	22.8202	22.7528	23.2969	23.4298	23.9523	21.9051	23.8475	24.7942	21.6105	22.1017	22.7173	22.5035	727	338.147	6.20126
25.5619	23.1477	25.1513	25.3375	25.374	26.255	26.8582	26.4414	22.0214	21.7628	27.701	20.5442	25.5935	26.074	26.3947	25.1951	27.1558	25.4366	21.9366	22.3427	728	91.003	8.62511
25.4968	22.5878	23.7227	23.3733	23.1173	23.1226	24.9036	24.4058	23.6058	23.1326	26.0807	24.3482	23.6706	23.5021	23.6259	22.9997	25.9539	23.8876	24.2921	23.7272	729	247.061	4.47965
24.3579	24.0151	24.239	25.2128	25.1763	24.844	25.3167	24.5837	25.5444	25.1205	25.5685	25.6214	25.2462	24.5851	25.1307	25.0889	25.1488	25.2682	25.723	25.1109	730	237.058	3.78983
23.6622	23.5898	23.1057	26.0672	25.2035	24.395	23.6798	23.2566	24.7553	23.764	22.2169	25.8368	23.9917	23.4646	25.6497	23.8906	24.6308	23.8058	24.7605	24.7987	731	301.095	5.18985
23.9415	23.194	24.9112	23.8567	24.0489	24.1315	24.8472	24.4271	24.8355	24.7265	23.9905	23.7748	24.5529	23.2555	24.8421	23.1856	23.8831	23.1509	24.6282	24.4158	732	180.063	2.87386
23.1431	22.5867	24.6847	23.8699	24.5582	24.2877	21.9579	23.4631	23.3024	22.7401	22.417	20.6346	23.4472	23.6295	24.4094	22.0963	23.0881	23.4346	25.0613	26.5918	733	271.215	9.3398
24.3727	22.2292	25.4367	25.7152	26.3777	27.3356	25.0602	24.4983	25.6292	25.3194	25.0086	24.427	26.7629	25.4694	26.6117	26.116	24.9178	25.7242	26.233	25.4767	734	323.199	8.95055
26.1058	23.0088	27.2117	25.0438	24.5855	25.5785	22.258	23.2267	25.6306	24.7538	23.2964	24.5934	26.3829	23.5111	25.3176	25.4673	25.0293	24.7505	25.6735	23.4205	735	342.188	7.31741
23.8202	21.4955	23.8809	23.4914	23.546	23.8524	24.4127	22.5226	24.0196	23.125	21.112	22.7813	23.46	23.7248	22.8778	23.1953	22.5517	23.5154	24.4015	22.6206	736	211.11	7.98705
26.6597	23.7392	21.1659	20.428	21.697	21.0854	26.8575	26.9819	26.6031	25.9677	27.1419	23.7663	22.5666	22.5391	22.0378	21.7522	24.0848	26.8312	25.0516	25.4736	737	414.123	5.03025
24.5405	27.0297	24.7425	28.6741	27.7839	29.3757	27.4528	26.4407	29.435	28.4976	26.3838	25.9188	24.5628	29.7571	28.2839	26.5862	25.1562	29.8952	29.6189	28.0718	738	209.03	2.11362
23.0804	22.4393	21.5635	22.9414	22.0624	23.8092	23.8704	22.0955	21.7577	22.1677	21.1079	23.5058	20.8388	22.5122	22.3961	24.7897	22.9327	24.0834	23.212	24.1635	739	587.184	3.20486
28.5093	26.2441	23.4029	25.8054	25.2052	24.3114	27.5163	27.1408	27.8537	27.0833	27.5914	25.8694	23.9262	25.6996	24.8601	24.7167	27.7043	28.2559	25.9479	28.1395	740	267.07	3.01128
22.2333	20.4627	23.5899	22.405	22.4329	20.7825	21.7525	21.2746	21.628	21.3803	20.1189	23.9966	23.298	22.0595	23.4721	22.2853	22.1357	21.4934	23.4801	21.6905	741	228.152	7.69538
25.7196	23.1357	22.7343	23.2189	22.9402	23.9652	22.1439	22.2373	22.9804	24.0269	23.516	22.1939	24.7294	23.1332	23.7127	22.8632	23.9607	24.5302	23.8483	25.0293	742	167.011	3.10201
18.9401	23.3979	23.1896	21.6554	21.5539	23.2681	21.0711	22.1325	20.6799	21.5581	22.3536	22.6573	21.3789	22.0623	20.6616	21.2457	18.8195	21.4756	19.2898	19.4899	743	346.822	2.57758
22.8334	21.2747	23.2237	22.5638	22.9712	22.9389	22.9921	23.0586	23.7061	23.9156	22.5169	22.8713	23.1471	23.1052	23.293	22.8786	21.9669	24.4507	22.8675	23.4525	744	485.079	6.14356
22.2978	19.7677	22.5484	21.7431	21.1687	22.1125	21.8587	19.9783	22.1675	21.8962	21.1841	21.8659	22.7219	21.3113	20.6423	21.3052	20.397	19.0215	21.6108	20.9517	745	559.26	5.92368
23.8095	23.8806	22.9689	23.0713	23.4689	23.6227	23.8301	22.8139	24.7001	25.5173	24.2151	23.7204	23.7633	24.2255	23.9835	23.2947	23.5592	24.7725	23.2807	21.2847	746	316.041	4.63521
20.9151	16.9805	20.587	20.7022	20.0461	21.1173	18.9084	18.5102	19.8146	20.288	19.5261	20.0625	21.4024	20.1122	20.989	20.5848	19.4694	18.7382	21.5713	20.9557	747	649.339	7.78396
20.6966	21.058	21.8737	22.2568	20.7709	21.1903	20.1822	18.2811	19.7621	19.9165	18.6945	20.8924	21.8575	22.3567	21.4238	20.2281	19.6187	19.8606	22.1099	21.7044	748	530.293	9.24841
22.149	22.2328	23.5437	23.1785	22.0353	21.8992	23.5471	23.5451	23.9356	22.3128	22.3117	23.4394	22.938	22.1231	22.9998	22.5899	26.4247	22.7137	24.5641	23.6957	749	119.008	8.25225
23.909	23.3485	22.891	23.8733	23.3986	22.867	24.8552	22.9603	23.14	23.6893	22.4956	24.0864	25.368	24.1604	22.9263	22.8484	24.6765	24.7013	25.1138	24.7797	750	184.964	2.95706
23.3458	21.7576	21.8078	20.9797	21.6005	21.7661	22.941	21.5515	22.0465	21.6258	21.8537	23.6078	23.2164	23.2281	22.1926	22.1313	23.6208	23.272	22.1419	21.8788	751	364.157	4.41027
21.8785	22.1932	21.8589	22.1509	21.265	21.0328	22.262	21.088	22.1812	22.1863	19.0725	23.3684	22.2313	22.8429	22.7425	22.0555	21.143	21.5481	21.682	20.9139	752	478.247	8.77583
23.3686	23.2905	25.3497	23.1765	24.1569	25.0585	24.8657	23.4929	24.1971	23.3158	23.7332	24.9719	26.316	25.2885	24.7422	24.0828	24.4911	26.7718	23.4404	25.0291	753	213.12	7.64169
26.7967	24.9827	23.7225	23.2829	23.6265	23.2961	26.8331	25.5404	24.8714	25.8333	24.3763	23.1286	23.8821	23.8151	24.0081	23.3145	25.3265	24.879	25.4904	25.6315	754	147.029	4.57644
23.4738	20.7829	23.727	21.7159	22.3252	22.255	21.4884	21.2999	23.1292	24.5032	21.3606	22.5822	22.4289	24.2526	23.2598	22.5821	21.6736	25.3855	22.4723	22.1085	755	525.149	5.13948
26.1469	23.2562	26.4097	25.7358	27.368	24.5939	24.942	25.0558	24.8751	26.5394	25.2426	24.3491	25.9845	24.3628	27.5454	25.3334	26.5887	26.9493	26.9227	26.5248	756	241.088	6.78701
24.2071	21.8692	22.5258	23.164	22.2624	23.5214	21.4696	21.832	24.2861	24.1032	21.0049	21.0171	24.9548	25.737	22.4191	23.0167	25.2215	23.2341	26.9537	26.6295	757	362.133	4.88066
20.7905	21.2	22.1117	22.0461	20.8509	20.4873	21.2313	20.9051	21.5886	21.8086	20.8895	21.921	20.4732	21.4051	21.6359	22.1219	23.756	22.4573	25.6263	24.7991	758	519.137	3.94392
22.3299	21.9747	22.3853	22.4055	22.9608	22.4338	22.7899	22.3669	22.0632	22.0214	22.2931	22.2937	23.1619	22.8956	22.5394	22.2548	22.4988	22.7971	23.3228	24.2011	759	285.201	9.52044
20.7961	19.509	21.5938	20.6797	21.5573	20.6458	20.9317	20.4127	21.566	21.2004	19.6574	20.2196	21.0731	20.7213	22.4984	21.8218	21.9054	21.2206	21.9491	21.4542	760	545.205	5.40856
26.631	24.3116	25.4336	25.4901	25.5725	25.3797	25.4799	25.3302	22.9596	22.8843	26.1326	21.8659	25.2548	24.9816	24.8958	24.4881	25.9299	23.9071	23.4989	22.8574	761	91.0025	9.11175
21.7812	20.0903	23.6468	22.3858	23.1067	23.5686	22.1177	22.2975	21.8255	23.1132	21.8552	22.3901	23.6902	23.3834	22.9294	23.0351	22.8708	20.4305	21.5977	22.6694	762	607.165	5.76041
22.4559	21.4151	21.4048	21.5379	20.4204	20.3645	21.9823	20.2424	21.1202	21.9474	20.5378	22	21.2761	22.5312	19.6554	20.1183	20.8939	21.0926	22.8954	22.6507	763	444.027	2.86959
25.0348	24.0731	20.7044	21.1948	21.0655	21.7449	25.1791	22.7708	23.4542	22.7625	25.053	25.5487	21.2586	22.6281	21.9602	18.7893	24.1668	23.5886	25.7229	25.1699	764	328.004	3.27953
23.319	23.2418	23.1403	24.8995	24.9477	25.3961	24.4764	22.9153	23.6701	23.2321	23.7346	24.4807	24.2686	25.047	25.4474	24.5491	25.4988	24.0043	23.5925	23.5569	765	153.026	4.9322
21.9862	20.0157	21.369	20.3324	20.0165	20.2486	23.4164	22.0317	22.9711	22.309	22.625	19.9808	22.0377	21.6402	21.2514	21.0559	22.7585	22.9789	21.8608	22.1487	766	410.133	6.64034
19.4661	18.8548	18.3442	18.9755	19.4892	18.2103	20.3979	19.9731	20.7992	19.877	19.5891	21.3002	19.2022	20.2478	19.1093	18.9849	18.8692	20.0494	19.3916	18.1795	767	686.221	4.30162
25.074	21.9661	25.9092	25.1005	24.2178	25.5802	24.6922	23.257	25.6883	22.6961	24.5393	22.1157	26.3764	25.1907	26.1438	25.6992	22.6696	23.7873	22.5161	22.6596	768	541.268	8.04693
22.0911	21.3177	22.2256	21.6185	21.7792	21.5064	21.7733	21.8032	22.0224	22.1992	21.817	23.8795	22.8916	22.3509	22.1843	22.3472	22.8552	21.6031	21.8247	21.6488	769	643.217	6.34655
23.4862	23.7254	22.0681	21.6697	21.8663	21.5095	22.8399	22.9976	24.8937	24.8423	23.7592	24.1882	21.9343	22.4997	21.8185	23.7815	23.1863	23.8505	23.8454	24.1222	770	423.156	5.16947
20.8038	21.6341	23.9937	22.5036	22.8578	22.3272	21.1539	21.6491	24.2171	24.108	21.3875	22.5966	23.8072	22.0108	23.6923	22.6859	23.2621	21.6067	25.0758	24.2255	771	471.147	7.54522
21.7027	22.2571	22.1649	22.1964	22.2801	20.9609	22.0406	20.6604	21.912	22.1278	22.787	23.4207	22.9705	22.6725	22.3934	21.2683	22.2681	21.8461	24.6703	25.3183	772	181.057	5.41089
21.3076	23.6127	21.4752	21.6305	21.9653	21.646	22.5933	21.1026	22.7795	24.2704	20.5562	23.5078	21.5329	22.2193	22.5861	21.6748	25.3038	23.3086	26.4543	26.3639	773	151.048	8.96539
20.5226	20.1375	24.7477	25.8448	25.397	25.2233	21.0835	20.6769	20.4935	21.3594	21.6854	20.1927	22.8694	21.7687	22.066	23.1111	20.6476	20.207	21.5243	21.5187	774	384.101	4.19081
21.9664	20.0432	21.6152	22.1732	21.7684	20.9352	18.4067	21.1013	22.3276	21.7509	23.0914	24.0953	21.582	22.0617	22.7918	21.8388	20.2242	22.793	22.6401	22.5893	775	350.108	5.60974
23.0956	20.5906	21.7286	23.7957	22.0485	22.0251	21.9971	22.0521	22.5151	24.0231	22.5348	21.779	22.9258	23.9923	22.7422	21.8139	20.3013	22.3511	22.2079	21.5804	776	857.283	2.78751
23.3799	22.6552	24.7818	24.7714	24.7377	25.0125	22.3145	24.7494	23.5833	24.2949	23.7052	24.2004	24.2294	23.5385	24.5417	24.0994	23.1826	24.9612	25.7276	25.2969	777	241.12	8.21204
21.9092	23.2889	23.9069	23.9995	24.585	25.8939	21.2524	23.517	25.1307	23.0237	24.5988	23.2287	25.3021	23.6347	24.3964	24.4014	25.3184	23.0355	26.3303	26.1479	778	289.128	6.92856
24.2211	21.4242	22.8346	20.8815	20.1686	21.7998	23.6469	22.5836	24.1099	24.0474	21.9785	22.7677	19.4661	20.5361	20.5922	19.5275	22.2626	22.3219	23.7738	23.3196	779	585.213	5.22375
24.0221	27.9629	25.1215	26.0461	25.3811	24.1516	24.5394	24.5041	24.5557	23.7187	24.0055	28.9093	27.0104	26.7302	24.8403	24.2847	24.2824	24.3712	24.8962	25.122	780	131.047	5.06498
23.2314	22.2561	24.1105	24.0851	24.3258	23.7044	23.9858	23.9886	22.994	23.2503	23.4812	22.4178	23.7917	23.6146	24.4444	23.3729	25.0701	22.6623	24.5364	23.1453	781	143.042	8.68201
27.0458	27.3714	23.4064	23.4934	24.0914	23.7873	23.3282	22.3116	24.5892	25.9315	26.2354	28.274	23.1449	24.1407	24.2826	24.6435	22.8619	25.8868	22.7642	25.4582	782	337.057	6.21666
23.7756	20.167	24.7283	24.5508	23.5759	25.8078	23.322	23.3079	24.4695	25.3996	24.0581	21.9731	25.8786	25.05	23.8165	23.4391	24.5095	23.2871	24.1051	23.2079	783	467.191	6.14821
24.7806	25.6684	27.0006	26.4032	25.9107	26.536	23.3445	24.9277	23.8289	25.1102	26.4875	23.2654	25.5799	25.8095	27.464	27.2881	25.8188	23.5233	25.5521	24.6604	784	227.109	6.55428
24.0564	26.2375	24.8971	23.2944	23.4201	24.0983	22.4561	23.8689	22.7236	23.2782	23.9604	26.3293	22.9571	24.7033	23.7549	23.0991	22.9314	24.0711	22.9813	22.8012	785	232.918	2.48714
25.9776	24.379	21.9563	20.411	20.5247	21.9739	26.1589	24.7535	26.1796	26.3824	25.0171	26.2031	23.0176	21.9566	21.9504	21.8979	26.4303	25.4937	25.5839	24.8413	786	435.134	6.64957
21.121	18.8894	20.0386	20.6161	19.7867	19.8319	20.5894	19.8949	19.2215	20.2364	19.7371	20.6003	22.2579	21.6669	20.7532	20.6439	21.4371	19.9516	19.8973	20.1243	787	799.267	2.64863
21.9525	24.2503	25.8185	23.5094	23.1166	24.6679	21.909	22.2775	24.3362	22.2233	21.4967	25.7729	22.9631	23.9231	23.5077	23.8544	23.7066	21.7298	23.5428	24.2277	788	593.217	6.85308
25.6864	22.5515	22.4731	22.2965	22.9253	23.6474	25.6142	24.0739	25.6404	24.673	24.0868	23.7809	21.8922	22.6124	22.6105	22.6988	24.0169	25.3266	24.3583	24.5295	789	491.135	6.64947
21.871	21.5308	22.4813	21.6988	22.4923	21.6234	20.582	21.2972	21.4391	21.5043	21.9411	21.4119	22.2839	22.0329	21.0124	21.1296	21.2913	21.8503	21.7346	21.8609	790	198.14	10.2347
23.4393	21.573	24.3041	21.9414	20.9882	22.5064	23.3998	23.0411	25.7188	25.9529	22.7671	23.7289	22.9498	21.8725	22.0452	22.6922	23.6278	23.6005	26.5116	25.0694	791	439.232	7.14951
24.5929	24.5698	25.6723	24.8225	24.4461	24.2474	24.8248	24.4312	24.5877	24.2643	24.3237	24.9749	25.3133	24.2688	24.6896	24.4728	24.9083	23.9468	24.4096	23.898	792	75.0071	2.50829
21.6503	22.1934	21.6095	20.5284	21.8853	22.1056	21.7106	21.4488	22.2655	21.9603	21.7969	22.1495	21.7062	21.7394	21.7696	21.7004	21.4495	22.5692	22.1751	22.1957	793	186.103	7.85044
19.3718	20.9204	22.3559	21.3591	20.3152	21.1739	20.2441	19.247	19.2302	19.4514	20.3537	23.2804	22.5558	21.1543	21.8384	22.4592	20.1079	20.6532	19.4203	20.3396	794	771.272	5.82587
27.7773	23.6089	28.6263	26.5291	26.1232	27.7384	25.2009	25.2611	26.5632	24.8421	26.6138	26.2667	26.7719	25.8567	26.6834	26.4731	26.6935	24.8271	27.0591	24.4684	795	342.225	8.9135
20.2187	22.1546	19.8203	21.6285	21.441	21.405	23.0306	21.6775	22.5842	20.2209	21.5502	21.6973	22.0422	20.3496	20.8261	22.8557	19.1991	21.6868	21.9355	21.1829	796	702.219	2.52047
18.633	24.1274	23.1349	23.71	22.4027	20.8116	19.1221	21.8299	21.869	21.7895	20.5287	25.0995	21.7305	22.3137	21.5164	22.9808	19.1217	19.0552	20.0053	20.426	797	448.029	3.20264
19.3168	19.1984	22.4521	22.6267	21.0041	21.0832	19.3726	20.3039	22.4614	22.5157	19.1872	20.9508	22.1891	21.2658	21.4687	20.6171	21.5572	20.1358	23.4194	23.8552	798	412.16	5.32267
23.2723	24.591	21.5623	22.5164	23.6762	23.4153	22.9383	24.2066	23.2673	23.2103	23.7459	23.6063	22.1258	22.8629	23.5129	22.3731	22.4962	22.9376	22.7547	23.8356	799	142.05	9.98579
23.1726	23.1895	22.3303	21.7758	22.1701	22.3166	23.3438	23.4572	23.8678	24.5766	22.9251	23.9302	22.8378	22.075	22.6314	22.4187	22.9516	23.4786	23.7906	24.2589	800	397.211	7.58487
29.4666	28.2387	24.191	24.4783	24.9128	24.5247	26.9366	26.5481	26.0401	27.6665	27.9543	28.9239	23.7899	24.2834	25.0646	23.8533	27.0594	26.2096	27.1328	29.1285	801	293.112	7.36227
26.2158	21.6231	22.2109	22.8268	22.9082	23.1253	25.4775	23.4253	24.1115	23.5041	24.3347	22.6804	23.6439	22.9684	23.4814	23.0335	26.327	24.5867	24.9634	24.0627	802	214.082	4.78621
24.3149	22.9167	23.7747	22.7472	23.1894	23.4776	23.5156	22.5842	22.1091	23.3202	23.3209	24.3859	24.1437	24.0027	22.4618	23.5798	24.451	23.0165	24.1359	24.4269	803	157.049	10.2234
21.9879	22.5008	24.036	21.2556	22.6424	22.218	22.3086	22.1834	21.4196	21.676	22.1041	22.0807	23.6599	23.3329	23.0116	22.2213	23.1151	21.9317	24.5238	24.7386	804	195.06	8.21227
24.7385	21.3564	24.0014	23.7569	23.5603	23.5915	23.1026	24.6405	24.2853	23.8617	24.9093	22.3743	23.4721	24.1182	24.3097	23.9096	25.6565	24.3305	24.1174	24.6188	805	143.034	9.6827
21.2969	19.4664	23.3059	20.4221	21.8072	22.068	22.1192	20.8886	22.3666	21.2662	21.2984	20.2055	22.6511	22.6376	23.0968	22.097	22.8239	22.0077	22.4614	22.587	806	490.249	7.93131
19.3989	20.024	20.4009	19.683	18.4369	19.5143	19.9263	18.6307	19.2222	18.3948	17.6945	22.3143	19.0878	21.5129	17.555	19.1229	19.1816	19.7002	19.5657	19.1066	807	554.116	3.72103
22.1205	19.5868	20.9771	20.3411	21.0487	20.9765	21.8007	20.9594	21.7221	22.0943	21.7546	20.9678	21.613	22.1151	21.6737	20.971	22.234	21.3451	22.6403	23.1491	808	254.029	3.22763
23.3052	22.7322	23.138	21.4829	21.7498	21.77	23.2798	22.9162	23.7055	25.4621	23.1155	23.63	22.7419	22.0473	22.9257	22.6101	23.3335	22.8848	24.6109	22.6378	809	393.181	7.32805
21.9839	23.1897	22.5372	22.8679	21.9578	21.7494	22.9164	21.6063	22.5876	23.1308	22.0525	23.916	23.332	23.4436	22.263	22.1227	23.5508	21.3577	24.5268	24.804	810	181.077	6.44345
24.9004	25.9975	27.1053	26.0726	25.7718	27.2369	26.8866	26.1111	26.2164	25.3566	25.2928	27.4739	25.5589	27.1441	26.5695	26.0687	26.619	26.4924	27.1378	26.3708	811	307.164	8.00663
24.739	24.6467	25.0384	24.3583	24.572	23.9835	23.9601	24.0733	24.178	24.6864	22.3579	23.6226	26.0966	24.222	24.9346	23.7202	24.7411	24.812	25.3954	25.472	812	229.126	8.42519
24.436	22.5748	22.7064	23.7284	22.9955	23.5386	24.8331	23.4679	24.3411	24.3238	24.1841	23.0258	22.8436	23.4931	22.0473	22.7408	24.8769	24.8714	24.6057	24.8286	813	475.172	4.86159
26.6726	22.0026	24.8125	24.8416	23.8778	24.6099	24.4971	23.9537	24.7835	25.5704	24.7242	23.3159	24.8565	24.3019	24.4654	25.0278	25.9907	25.556	26.0892	25.0245	814	361.142	5.34956
22.5106	22.1266	21.6736	20.9325	20.5074	21.5951	22.6973	22.1346	25.0194	25.6017	22.2991	23.3075	21.6463	22.2478	20.481	20.8906	24.1792	23.9017	25.6823	26.2068	815	411.154	4.25893
25.3833	24.1103	24.2222	23.0556	22.6686	22.5679	25.0832	26.3249	24.7681	26.3524	23.7993	26.7061	24.8013	24.0826	23.6241	23.7024	24.669	26.2847	24.5957	25.0738	816	359.053	3.09507
21.2363	16.5938	22.251	20.7786	20.84	19.6799	21.7215	19.721	20.05	17.9385	21.2145	19.0747	22.9315	19.8089	21.7958	21.9009	19.6756	18.2439	19.8614	20.4242	817	544.175	5.83451
25.4243	24.7558	26.886	26.1	26.9586	24.7929	24.7223	23.6913	24.1752	23.8309	22.7863	25.5678	25.5186	23.8805	26.7684	24.5146	25.0098	24.5078	24.9142	24.5239	818	259.084	6.67816
22.8318	23.1898	21.9603	21.7918	22.156	22.4598	23.5097	22.9063	22.8233	22.8498	23.2649	23.6731	23.3639	23.9855	23.0318	22.5542	23.2256	23.0951	23.9792	23.299	819	159.025	8.70952
23.6362	21.1167	22.9699	23.242	23.1142	22.7872	23.5647	22.5803	23.0088	23.5541	23.4073	22.3153	23.5533	24.0021	23.4832	24.3199	24.336	23.6296	24.639	24.3316	820	291.112	5.46388
23.7831	21.3541	25.8962	20.9926	21.339	25.5112	23.4877	22.9271	24.2077	24.2776	23.3322	22.56	23.9316	24.2003	22.3674	22.2111	23.8718	23.7685	24.2056	23.6266	821	222.055	4.31726
19.103	19.2902	18.0437	18.8494	19.0928	19.0432	20.1589	20.529	21.0316	19.9408	19.7093	19.6087	19.4129	20.207	18.4719	18.99	18.8902	19.7415	20.2053	19.3205	822	686.226	4.5004
25.2285	21.6993	26.7255	25.1627	25.0115	25.4225	23.7097	22.9321	23.4783	23.4906	23.975	21.1756	25.234	23.0834	25.3011	24.5546	23.61	23.0449	24.5033	24.3129	823	257.159	8.55037
22.9063	19.6782	21.8466	21.1739	20.7227	21.2275	21.8071	22.8813	22.341	22.4108	22.021	20.7241	22.1303	22.3174	20.9133	21.396	22.6501	23.0689	22.5606	22.0443	824	103.027	6.25877
20.1206	21.591	22.2864	21.9758	21.9647	22.8891	21.1024	20.6082	21.202	20.501	19.7419	21.9884	22.2341	22.7934	21.5009	21.9615	23.2689	20.8002	25.0628	24.6571	825	561.18	5.76701
26.2734	22.0097	21.9671	23.2814	23.0059	25.128	24.2729	25.1869	24.0852	25.3423	23.4121	22.8226	22.5454	23.9104	23.8605	24.1925	23.4607	23.4324	24.5088	25.7455	826	481.242	7.76024
22.9546	23.7504	23.461	24.0791	22.9996	22.6338	23.9717	23.0008	22.6037	23.2759	23.0255	23.7483	23.3561	25.1426	23.9345	23.4636	23.5731	23.3871	24.7562	23.9327	827	319.098	4.79804
21.4647	20.0191	21.5005	23.9258	22.009	22.2727	20.9838	22.5651	21.9299	22.7537	20.4498	21.5227	22.9041	21.9168	22.1074	23.0564	20.6026	21.777	23.295	22.1782	828	566.114	4.54333
23.0617	22.3379	24.831	25.0266	24.855	25.1558	22.9178	23.7098	24.5437	24.1033	22.3843	23.9958	23.617	23.9669	24.5176	23.7277	24.2838	25.4371	25.938	25.7904	829	287.183	7.79438
21.8948	20.508	20.9481	18.8866	19.1433	20.025	19.9932	18.2395	20.1185	19.925	19.8575	20.9462	18.6179	20.4528	19.7261	19.5909	20.8039	19.278	21.2501	19.8913	830	693.336	7.27257
25.1286	19.3748	23.5538	21.4608	22.0498	22.5521	25.4689	23.3877	24.062	24.1228	23.0308	21.2607	23.5603	22.4543	22.4773	22.3962	24.5591	23.5404	22.9224	22.7675	831	615.211	7.1334
15.306	18.6558	16.519	14.7816	16.0126	16.0244	15.7961	15.7532	15.6346	15.3858	15.138	17.2119	15.3811	16.2821	16.4883	16.6429	16.3069	15.5274	18.5735	18.3235	832	856.265	2.99707
27.3295	25.0462	27.0861	25.1619	25.6806	25.6563	26.4009	25.9558	25.5644	25.7952	26.9482	26.4498	26.5975	26.7286	26.0924	26.6776	26.5835	25.1824	25.251	24.659	833	535.131	5.29706
17.182	20.3139	16.9665	18.1925	17.7829	17.5559	17.8933	17.3433	18.2794	17.6656	18.3452	20.8841	17.3598	19.0063	17.0504	18.7117	19.3142	16.7091	18.977	18.8133	834	819.344	3.97826
20.8135	21.4141	21.8809	23.0364	21.0124	19.6456	20.9484	21.4696	20.8452	22.1983	21.8678	21.4304	20.8428	21.9247	20.6341	20.8106	20.8492	21.0268	24.9858	25.0524	835	263.151	8.92959
21.1866	22.7012	21.4563	21.2181	22.3686	21.2976	21.8471	21.4278	22.1396	21.6067	21.6221	22.4765	22.4322	23.7817	22.4507	22.34	24.1348	22.3963	23.2006	22.7681	836	122.024	3.4707
22.4881	22.5753	24.1699	23.2146	23.4389	23.5204	22.4368	22.8731	23.27	22.4472	23.007	21.9229	23.5791	22.3634	23.6091	21.9606	22.0564	22.4919	23.8806	23.2403	837	358.236	9.19459
22.5242	22.2239	21.4116	21.7175	20.7736	21.1071	21.7953	20.8166	21.806	22.1537	21.981	24.4905	21.4082	22.4444	21.9118	22.0651	22.5474	21.3462	22.4212	21.0662	838	499.11	5.92819
20.5126	15.1411	20.2214	19.2655	18.9194	20.6991	20.2473	20.395	18.9136	19.1592	20.1886	16.26	20.8484	20.8378	20.0774	20.2619	20.6432	18.9066	18.9082	19.3266	839	910.207	2.98361
25.0533	23.7936	23.1567	23.7077	22.8903	22.3499	24.4412	24.2693	23.5928	23.6937	24.7525	26.0473	23.7116	23.4962	23.8171	24.5939	24.6087	23.8696	25.1135	24.5301	840	321.131	5.22422
29.9169	26.3633	23.0388	22.8082	24.1108	25.2464	29.7197	29.972	28.41	28.747	30.0016	28.1457	22.4017	22.2871	24.5844	23.128	25.5373	29.4655	26.9863	27.0378	841	413.164	6.66675
25.147	23.5876	21.8982	21.6854	22.0774	22.0426	25.2941	24.3078	23.9286	23.6258	24.8158	26.2697	22.4998	22.2094	23.2408	22.6542	24.5946	23.1884	23.2909	23.418	842	251.076	4.60093
27.1467	19.5433	22.6085	22.6836	22.3588	22.8088	27.2038	25.0075	27.6298	27.0737	25.9548	20.1841	22.5267	22.1423	22.149	21.8299	26.7128	27.1842	27.8771	27.6389	843	306.063	7.36157
23.818	21.9189	23.361	23.0605	22.6601	23.0998	23.3379	22.9954	24.1158	23.6362	23.271	23.4294	23.2818	23.7506	24.0176	22.7022	25.0804	23.3851	25.1194	25.8532	844	199.098	7.26377
25.899	27.0033	24.5042	24.6122	24.2242	25.5107	24.9293	25.4116	26.325	26.2296	26.3876	28.2227	24.4899	24.5913	25.1089	23.6063	25.7922	25.3957	26.0381	25.3664	845	721.386	8.86601
23.0272	21.8895	21.8218	22.0385	22.0854	22.5552	21.9936	22.393	21.7252	21.8338	21.3972	23.1875	22.0282	21.8366	21.7069	22.9632	24.2086	21.8236	23.4107	22.4746	846	147.025	10.4102
22.9733	22.1007	21.6557	21.7554	22.3396	22.7978	21.9404	22.2906	21.4877	21.3882	21.8271	22.8868	22.3243	22.7106	22.0427	22.1476	24.1554	21.5102	23.4185	22.4638	847	147.018	9.86344
21.406	22.3586	21.6861	21.7208	21.2177	22.2297	22.8088	21.9412	20.8085	22.1217	23.3356	23.9767	22.2435	22.9154	22.0551	22.0726	23.4796	22.9091	25.3617	26.5597	848	397.184	5.13138
21.2388	20.2898	22.891	22.8943	22.4227	22.3317	21.299	22.1079	21.9379	21.3731	22.6727	18.5942	22.7799	22.5875	22.1228	22.4951	21.8268	21.5485	22.5931	22.2309	849	232.004	7.91977
23.9314	26.6838	23.2594	24.4777	24.163	25.3174	24.0541	22.9955	25.3476	23.1152	23.5691	29.7098	24.733	24.9057	24.6663	24.3266	24.8405	22.686	24.3648	24.1115	850	136.944	9.12739
25.5117	26.2664	25.5618	25.611	26.1803	25.5301	25.5032	24.7087	25.4515	24.8111	25.0255	26.3315	26.4056	25.1658	25.9958	25.5053	25.2973	25.253	25.7914	25.9294	851	229.138	6.70532
23.4409	21.2886	22.5873	22.7349	23.4864	23.3861	25.2395	23.5862	22.2069	23.6647	24.0343	20.0856	23.386	22.72	23.8089	21.9369	24.1681	23.087	24.804	22.7099	852	328.016	2.82901
18.1179	18.29	18.2831	19.3912	17.9195	17.9269	16.2787	16.8313	17.624	17.73	16.8264	20.0718	18.3179	19.7962	18.0012	17.0552	18.004	17.3337	17.5933	20.7513	853	767.263	4.73092
21.9706	20.9883	22.5266	21.9738	22.2519	21.2399	21.5915	20.2131	22.2864	21.6814	20.3471	22.4031	20.7344	21.2399	23.1151	20.0504	21.6891	22.2185	23.6341	21.4323	854	182.052	4.63139
22.3602	22.9618	21.8834	20.5521	20.7511	21.0903	22.247	20.8606	22.7839	22.1184	20.8686	21.2792	21.7262	21.6351	21.6767	22.5916	21.4236	21.6216	21.5333	21.0662	855	493.165	4.56233
21.6573	22.371	23.0886	22.8847	23.9157	22.6773	23.0809	22.1959	23.3868	22.97	22.7766	22.5075	24.2457	24.1874	23.8315	23.9062	24.3887	22.5463	24.1645	26.1981	856	144.056	4.87547
25.1804	24.0013	25.531	22.8643	24.1703	23.0182	24.8724	24.0742	23.9726	24.0211	23.9573	25.4427	26.1106	25.0649	24.6245	24.9758	24.2044	24.1016	24.125	24.0796	857	158.069	3.91374
20.3554	21.7615	23.0025	21.72	21.2179	22.2369	21.1726	21.2994	21.2504	21.6362	21.2148	22.7996	21.9202	21.5708	21.7882	21.9862	22.0052	20.4787	22.2492	21.4208	858	435.059	2.63185
22.2711	20.9888	22.128	22.044	21.8636	20.6732	23.2161	20.7647	22.4308	22.2346	20.767	22.2475	23.2701	23.418	21.4185	21.1047	21.3427	22.2331	22.9396	23.5656	859	170.042	3.56903
24.3606	23.8467	21.6025	20.7355	20.8451	21.1451	24.4461	23.99	24.5598	24.6199	23.9636	25.093	21.465	21.0149	21.4792	21.3837	24.9008	24.6688	23.2806	25.3556	860	472.165	4.20356
22.5275	20.6349	20.7992	21.4087	19.6294	19.5798	21.5913	20.2025	21.0077	21.1425	22.3229	19.9502	21.0742	21.7374	21.4116	20.6505	22.3082	21.7107	22.3449	23.9303	861	264.076	5.78082
24.8943	26.5437	23.0617	27.9271	26.2981	25.9493	25.3976	24.9268	25.2915	25.4965	25.0909	27.2698	24.911	26.3931	25.4039	26.1373	26.4561	25.3311	26.3537	27.4945	862	461.228	7.61671
27.866	25.8596	24.4129	25.2036	24.376	24.2474	24.0469	26.0554	24.2416	24.3398	25.3085	23.0253	21.3165	24.4558	24.4819	24.1791	25.2312	25.4385	26.3038	24.5969	863	297.059	5.16359
24.4547	22.1602	22.7888	21.3264	21.6092	21.9741	23.4666	23.2342	23.6087	23.7245	22.3855	23.3046	21.2928	22.2495	23.4232	21.9253	24.585	24.6685	25.4655	25.0272	864	459.17	5.35064
19.538	21.6868	21.351	20.0745	19.0277	18.3607	19.7481	19.4562	19.8323	20.021	19.2291	23.4871	18.7477	20.2431	20.2649	19.4702	18.9958	19.3504	19.523	20.3684	865	469.118	3.4451
21.3642	23.5945	24.8153	23.1565	23.0396	22.242	19.6558	20.0108	20.5788	22.6295	19.4721	24.8048	23.0925	22.5537	23.3223	22.923	20.858	20.7366	20.9796	21.2313	866	623.187	5.5245
27.665	25.9158	24.1665	24.1862	24.5806	24.9412	26.0715	26.0184	25.4174	25.9194	27.2563	24.9646	24.334	25.1212	24.9841	24.8148	26.2764	26.743	26.0495	25.4609	867	85.0269	4.4312
24.2401	25.1785	23.4273	24.1814	24.4718	24.5484	23.9837	22.3906	24.3711	24.5836	23.8839	27.5698	24.6323	24.2994	23.7896	24.1445	24.3714	23.9145	23.6068	25.0992	868	349.151	5.17211
21.7549	20.9965	24.9463	24.6404	22.5249	22.4175	21.167	22.5107	20.9109	23.0169	21.8249	20.7703	25.4689	23.871	24.4341	22.8295	24.501	23.3778	24.393	24.4704	869	204.062	4.81819
25.3596	19.4856	22.0181	21.5045	21.7404	20.9893	24.379	23.9633	22.6013	23.154	24.4845	21.9456	22.7057	21.107	22.4795	21.963	23.9539	24.6853	22.7707	22.0573	870	555.152	5.52954
26.4579	20.192	23.6779	22.4539	23.0919	23.0856	21.0456	20.8689	24.7246	23.4944	21.8587	21.8658	23.7566	23.841	23.5468	23.2861	21.4838	22.8267	26.1777	26.1547	871	214.131	7.13857
22.3243	22.5475	22.3881	21.7094	23.017	22.7552	21.3406	22.4934	21.2996	21.8887	21.9723	22.4919	22.1284	21.4865	21.9605	21.1839	22.0376	21.3795	22.5283	24.0048	872	268.995	2.05466
19.3962	23.1706	19.6901	19.5024	20.3126	20.2849	19.721	18.3693	18.8837	18.0266	18.2683	25.0072	20.1416	20.1288	20.688	20.5417	20.7333	19.3633	20.9938	20.5507	873	420.016	4.04922
22.5893	21.5306	22.0917	22.3059	22.1387	22.8227	22.5696	22.5196	22.8213	21.9288	20.9951	23.9571	22.8681	23.8996	22.9774	22.2281	22.2665	21.8457	22.8086	21.7991	874	306.06	3.65699
25.2739	23.2221	29.4343	26.1746	25.9253	26.0869	24.3111	24.8083	24.4053	25.1882	24.8202	21.1421	26.7845	25.1327	26.5848	25.54	24.7606	23.7352	25.5553	23.9155	875	339.21	9.39909
22.6117	21.2924	21.4085	22.3164	22.2601	21.4471	21.8638	21.3672	22.9193	21.6643	22.4092	21.2927	20.9186	21.8201	21.6708	21.0463	22.1602	21.9559	22.4784	20.799	876	341.964	3.05565
21.0895	20.8908	23.9952	23.921	23.8804	23.3796	22.4377	21.1219	21.7636	22.9521	21.912	22.4577	23.4693	22.648	23.6113	23.4096	21.1045	21.0794	21.4074	21.7079	877	420.137	4.91432
20.9831	24.4518	23.5711	20.7979	21.8353	21.9604	22.5905	22.5817	23.1879	23.4661	22.1119	26.7734	22.7958	21.9428	22.1687	21.1524	21.3956	22.2688	20.7884	22.918	878	643.232	5.64942
25.242	24.3009	24.8462	24.6714	21.1438	22.7453	26.7834	24.74	25.3256	23.5697	26.3932	24.2407	24.501	22.6998	20.6183	22.0456	25.2444	23.9782	28.181	26.2125	879	326.947	2.22765
22.5221	26.551	25.4342	24.8179	22.7193	22.7393	23.5181	23.371	24.5838	23.9214	23.3289	30.0069	25.5115	25.2295	23.6409	22.3786	25.2976	24.1753	26.1834	26.2688	880	281.087	5.82296
23.9647	23.4461	25.1848	25.4469	25.3206	25.9459	23.836	23.0919	24.9317	24.1241	23.9873	25.4092	24.8977	25.7561	25.0901	25.7333	24.3932	23.9744	23.4055	24.1666	881	78.9736	2.23891
20.1358	18.7291	18.9375	18.2251	19.6246	18.6529	19.4795	19.9732	19.7041	20.377	20.5382	21.1025	18.6899	18.6486	18.6935	18.0063	22.2479	22.3784	21.2064	21.352	882	515.287	8.91379
22.8449	26.5334	27.0386	27.3733	27.052	26.7363	25.2695	26.463	28.4386	28.3344	24.7489	29.3798	27.4542	26.7806	27.2161	26.7119	25.3135	26.5901	28.2942	28.1441	883	315.071	4.71944
24.023	23.7763	22.2773	22.0657	21.189	21.6816	21.3208	19.9125	23.1451	21.7549	21.1505	23.1178	22.5167	22.2803	21.7205	22.3323	20.869	21.7045	21.3899	19.7076	884	82.9637	2.33926
23.1986	22.0488	22.85	21.3401	21.1311	21.7818	22.668	21.8392	22.3112	22.2395	22.0636	22.5212	22.3849	22.4549	22.3493	21.8311	23.2547	23.1089	23.2558	22.9116	885	138.048	4.52327
21.0261	24.7585	22.3028	21.7921	20.8464	21.4846	20.5527	19.7036	22.0323	21.1088	20.0388	25.2008	22.0457	21.4847	21.361	21.3001	21.7479	21.1404	23.2064	23.9629	886	462.147	4.278
22.9778	21.2485	23.6167	23.1741	23.4804	22.7666	20.6545	23.3189	22.5299	23.6511	22.1958	21.102	23.4772	22.2976	23.4456	23.8937	23.6036	22.4331	22.8344	23.0431	887	409.194	8.8926
25.1096	23.1608	23.8639	23.7794	24.6779	23.9932	24.3611	24.1234	23.8198	23.9665	25.3217	22.7277	25.0429	23.8329	24.9929	24.0854	27.2045	26.0716	25.4139	24.8175	888	361.184	8.10903
26.5742	25.7131	23.5801	25.3014	25.1991	25.3802	23.5443	24.7415	26.1768	25.5113	25.1689	25.6436	24.3219	26.5233	25.6082	25.7227	24.5974	26.2696	27.7102	27.876	889	103.005	2.8768
26.999	23.3043	20.1931	23.0747	22.8714	22.8657	22.5825	21.2494	21.8514	21.778	26.0261	23.476	21.7527	22.2796	24.4844	24.3502	27.9538	20.9863	22.1518	19.9339	890	310.985	2.03947
24.6015	23.3966	24.1927	23.7771	23.9696	25.0528	23.7206	22.9832	24.1845	23.2387	23.6138	24.1084	23.2249	23.6857	23.8586	23.7515	22.1041	23.6956	24.6171	23.1324	891	211.112	8.21436
27.2978	24.7007	25.2967	23.8489	23.7219	20.9484	26.2726	24.5821	27.1188	26.8139	26.1288	25.7857	22.9736	22.0398	22.6446	24.1096	26.2092	25.9519	27.1272	25.2382	892	342.175	8.89844
25.6317	25.8127	25.3766	24.8153	24.8861	24.5779	25.911	25.1121	25.5042	25.9629	24.6809	26.5083	25.4062	25.3358	25.2186	24.9505	27.3695	25.3005	26.0134	25.6736	893	105.018	2.30147
20.3669	20.2796	20.5417	18.5017	19.7709	21.1472	20.2072	19.228	19.8722	20.3153	19.5825	20.501	20.5394	20.0978	20.424	20.0479	19.9766	20.4134	20.9616	19.2494	894	190.379	3.08844
25.6702	24.0801	24.2891	25.8159	26.5444	26.0653	25.4612	25.9807	26.1	25.9081	26.9347	25.463	24.1839	25.5458	26.4174	24.7137	27.106	24.9654	26.9345	27.4678	895	445.208	7.83348
24.7483	22.7565	23.7297	23.8533	23.262	23.9082	24.0502	23.7395	25.1544	25.6789	23.969	24.9075	23.7649	23.7967	24.2003	23.6569	25.1127	25.057	25.4928	24.9405	896	261.091	4.33753
20.8575	21.1431	24.8044	23.5545	23.3397	21.9779	21.0523	21.1231	21.9342	22.3751	21.8034	23.8961	22.8228	22.3195	22.311	23.1496	21.1088	21.6409	22.5333	21.8353	897	575.24	6.0941
20.431	21.371	19.0504	19.9784	19.5716	19.7616	18.5811	18.9191	18.6756	18.764	19.8658	19.4385	20.6264	19.6734	19.7786	20.3264	21.0996	19.7597	19.0853	19.5909	898	191.368	3.0701
24.3127	22.5805	22.2202	23.1727	23.4265	23.4615	23.369	22.4287	21.9557	21.7546	22.0508	22.8244	25.304	23.5655	22.0399	23.0916	24.0053	22.3206	21.3871	21.2309	899	132.038	9.60033
18.2958	22.0246	20.7452	20.4545	19.5245	20.8863	17.8035	20.0945	17.399	19.7878	18.3404	21.3175	18.4063	20.5092	19.9817	20.2468	17.2636	19.801	18.3352	17.9249	900	709.16	3.39021
23.6184	24.12	25.3276	24.1162	24.2102	24.0418	23.2218	23.0699	23.4602	22.9279	23.6477	23.9341	23.996	24.0328	25.5434	22.7671	24.3488	23.501	23.3436	25.2412	901	157.03	3.36399
23.2565	23.5824	23.3446	22.9186	22.6468	23.9068	23.2847	22.771	23.6114	23.9892	23.6761	23.3528	23.6949	24.0598	23.7685	23.2831	24.9047	24.1988	25.785	25.5246	902	189.035	2.93971
24.1489	24.1082	26.0019	26.9257	26.4664	26.4191	24.738	25.0476	24.5212	26.2342	24.0114	24.8313	26.1728	24.428	26.683	25.7804	24.8598	27.109	25.591	24.1364	903	209.043	4.27601
24.613	24.7605	24.6843	24.2959	24.5896	24.1656	23.8385	25.2353	25.8169	25.829	26.7317	23.8684	24.9891	24.2666	23.4711	24.0323	25.5305	25.6032	25.8849	25.8522	904	168.982	2.78344
22.5469	20.5951	21.5916	20.2246	20.7931	20.0516	20.8179	20.6505	22.8675	22.9251	22.06	22.0184	20.7776	19.7153	21.1593	20.3833	23.561	22.7729	21.8542	21.9197	905	681.451	7.89839
22.4079	25.2926	21.1473	23.5175	22.8127	21.2982	23.5563	22.874	22.7872	23.2431	23.091	25.9814	22.5801	22.4487	22.5854	22.2225	22.4761	23.5243	23.6051	23.4683	906	421.063	4.75061
21.4225	21.808	22.3668	21.6289	21.7247	23.4945	24.2587	22.5171	23.9874	23.6076	22.8668	23.2632	22.0593	20.5242	22.2668	22.6482	21.2305	23.1753	23.0583	23.0681	907	421.2	7.79129
25.4213	25.3488	23.7018	25.8025	25.5579	25.5811	25.4293	25.0675	25.9254	25.0729	25.0219	26.5357	24.577	25.2955	26.0105	25.5835	25.0513	25.8459	24.5757	24.5233	908	311.122	2.94027
23.1612	20.0006	22.2517	22.0341	21.0755	21.9503	22.9084	22.3057	21.1528	21.7682	22.6507	21.3215	21.8345	21.7965	20.8715	22.1461	22.2968	24.1162	20.4914	22.071	909	605.305	7.47478
22.9991	22.1155	24.496	23.5935	23.1337	21.8201	23.5122	24.1427	23.2289	25.2825	23.4428	25.0446	23.8056	22.4329	22.2989	22.6565	23.6593	24.2906	24.7686	24.8534	910	391.113	3.22472
25.398	20.8933	25.6609	25.1579	25.243	25.2203	25.4048	24.7224	25.6553	25.162	24.6002	23.4707	25.2915	23.7475	25.9438	24.4195	26.4991	25.1005	27.3965	25.7421	911	373.183	7.37648
23.2047	21.7433	23.9653	22.8135	22.8444	23.1788	22.6202	22.8555	23.3875	23.9184	22.1815	23.46	24.1727	21.839	23.1214	22.204	24.8091	24.3247	24.3839	22.9522	912	375.148	7.3075
23.5627	22.2435	23.0718	23.692	23.0363	22.9738	23.9992	23.6987	22.9015	22.9027	23.3574	23.6322	22.9421	23.601	22.507	23.1823	23.709	23.7343	24.8506	24.8446	913	249.112	8.57168
22.8343	20.9499	23.0359	21.6623	21.2447	20.6932	21.8965	22.3345	22.0216	22.3146	22.1816	20.9769	23.8794	22.0038	20.5817	21.5431	22.4775	22.9175	22.0348	21.9069	914	162.054	10.0979
22.4153	18.5616	21.6029	21.5694	20.8078	20.9774	21.6171	20.5851	21.9094	22.3427	21.4271	20.5938	22.1855	20.6057	20.7542	22.2343	22.9358	22.1541	22.8552	21.9168	915	685.364	8.0656
16.7067	18.9985	20.0114	19.2483	19.3553	18.3124	18.6322	17.0461	17.6443	16.5199	18.515	18.4074	17.9337	21.5457	20.2514	18.8016	17.5724	17.6138	18.4167	18.4241	916	824.508	8.84071
24.4655	22.0209	23.9799	22.4152	22.6799	22.295	24.475	23.6175	23.5621	23.5456	24.1992	23.1741	23.0099	23.8076	23.3399	22.9794	23.4083	24.409	23.6639	24.7034	917	403.128	6.80486
22.7384	20.3962	22.5346	22.1064	22.2116	22.9531	22.9606	21.9194	22.014	22.1638	20.811	21.2758	22.4245	23.6346	22.6138	23.2843	21.4621	23.5916	22.0967	23.6786	918	501.175	6.88675
25.6888	22.7721	22.4927	22.9881	24.9289	25.1851	26.4476	25.2576	25.829	25.4899	25.3474	23.2162	22.7381	25.5713	24.178	24.9175	24.9974	25.5041	26.1743	26.4714	919	445.142	6.3114
26.1331	25.1028	25.2851	25.923	25.8327	25.1586	24.8911	25.4315	24.9888	24.8934	25.1396	27.2589	25.8273	24.9961	25.9512	24.501	25.8746	26.0443	26.5964	25.8837	920	229.122	7.1159
14.5884	15.3924	13.803	15.6704	15.1622	15.1046	14.376	13.9042	13.8359	14.3105	14.172	15.7869	13.4653	20.2396	15.4881	15.9971	15.6646	14.0172	19.5404	21.5719	921	615.659	3.2759
23.8303	22.6429	21.7157	21.575	22.1588	22.4128	23.4738	22.7808	23.6368	22.8058	23.4458	22.6449	22.0316	22.7128	21.7297	21.0698	22.7148	23.8735	23.2481	22.6988	922	211.074	6.09408
23.3244	22.1395	22.8024	22.5376	22.4631	22.577	22.5744	22.6171	21.9804	22.0636	22.558	23.4903	23.5702	21.9077	22.7976	22.109	21.75	22.8548	22.2455	22.636	923	348.122	4.48851
27.3325	22.5325	25.9486	25.2399	26.1239	25.4387	27.6098	26.5016	25.7455	25.832	27.2148	22.9921	26.3814	23.8467	25.8917	23.8373	27.3237	27.1789	26.3582	25.626	924	217.021	6.9387
24.5179	22.6479	22.5462	23.2378	24.1043	23.5382	25.2553	23.9171	24.6635	23.7458	24.085	22.9711	22.5472	22.8164	25.0181	22.9683	25.9361	22.9344	21.9849	23.5116	925	360.127	5.80881
19.2326	20.903	21.038	20.358	20.8184	21.3072	18.7974	19.0566	19.727	20.3609	19.3443	22.0172	20.7867	21.0386	21.2156	21.1472	20.4959	20.029	22.363	22.2097	926	138.982	2.27837
27.8914	28.4228	26.824	29.4036	28.4989	29.465	28.6784	27.522	24.5482	27.5479	28.7996	29.4043	27.6001	26.9635	29.5002	28.1614	24.2469	29.6028	28.0053	25.9464	927	377.086	2.43391
20.2235	20.4081	19.5839	19.233	19.3265	19.4783	20.5997	20.0611	19.0575	20.0944	20.6306	21.0554	18.5752	19.1011	19.6386	19.3316	19.4202	19.6851	19.8839	19.43	928	805.305	7.67161
26.0582	20.4137	22.3973	22.4902	21.9285	22.1071	24.8986	23.9607	23.9606	25.1594	21.784	22.982	23.3658	23.4991	23.2601	21.5426	24.3102	25.4867	24.1404	23.9965	929	475.178	7.98872
26.5516	24.0854	24.2735	24.4009	24.8651	24.2055	25.9472	24.4855	26.1234	25.7046	25.2738	25.0555	24.8017	24.508	25.0083	24.8643	26.9123	25.9675	25.7446	24.6497	930	429.163	7.60658
23.5521	24.1023	24.8783	24.197	23.8275	24.0172	22.8039	22.6651	23.7605	22.9901	24.0314	24.0552	24.2942	24.4132	24.004	24.1221	23.6942	22.9802	22.3288	23.3268	931	505.2	6.62927
23.9017	23.0001	24.5285	23.3381	23.9106	23.7696	23.9471	23.6926	23.8469	24.075	23.458	24.8101	24.6547	23.9599	22.9986	22.7027	22.7104	23.6457	25.6715	24.668	932	201.089	5.55431
17.7883	18.252	24.1403	23.0301	23.1574	23.061	17.9715	18.9363	19.0208	20.0365	18.0337	20.0332	23.806	23.6172	23.3586	23.3973	17.7886	18.413	19.0219	19.5831	933	739.24	6.02935
15.9724	16.2073	16.4921	15.1044	15.8743	14.4982	15.3496	14.328	16.3245	16.7576	13.697	15.7185	16.375	16.7091	15.3765	14.5004	15.2492	16.3169	17.2022	15.5282	934	842.569	9.43852
24.8925	24.7252	24.4591	24.2857	23.3935	23.8806	23.411	24.2427	26.4064	25.7892	23.1811	25.3622	23.9436	23.4878	24.34	24.0472	23.2163	24.163	25.0561	24.8683	935	479.198	6.1464
23.2222	21.9955	22.4808	22.8962	23.3688	23.2305	23.4405	21.6442	23.819	22.8721	22.8009	22.3802	23.7271	22.4772	24.1761	23.6662	24.5386	21.9604	23.3942	24.1183	936	398.095	3.39956
27.2568	26.6146	25.4634	24.8795	23.8159	24.8855	27.4585	26.1146	27.7312	27.8244	26.903	29.9994	25.5693	25.6579	25.0671	25.8056	26.9319	26.9041	27.7834	27.4966	937	281.081	4.49035
22.3702	22.3094	20.8147	21.2545	21.7581	22.0084	23.5106	23.2742	23.4892	22.6707	23.1922	20.9677	22.1507	21.1692	23.2456	22.341	21.7013	22.5937	23.2294	20.964	938	539.209	7.22206
24.4394	22.4273	22.7329	23.2565	21.0839	21.8892	24.6812	23.3636	24.2231	23.6446	23.6932	23.0734	23.9354	23.816	23.0249	23.4053	24.7972	24.1339	24.5259	23.8568	939	475.202	6.61335
23.1732	25.2278	21.7828	20.9687	21.5238	21.7602	22.9808	23.4548	24.7991	24.592	24.2692	24.7774	21.9589	21.3188	22.1647	21.4286	24.113	24.9938	24.7607	23.5435	940	427.155	4.81526
21.2416	20.5104	20.2311	19.8703	19.5814	19.6149	21.0051	20.2617	21.3321	21.9551	21.0436	23.2247	20.9471	21.5951	19.6384	20.8856	21.6461	21.6334	20.8744	21.4379	941	547.176	6.58056
23.2216	19.9284	22.6255	22.5724	22.6527	22.0685	20.444	21.6344	22.5753	22.8901	21.5662	22.8501	21.9183	22.101	23.3258	21.7069	24.0627	22.1343	22.5664	20.8584	942	479.134	4.18545
24.7677	23.7724	24.6137	24.0468	25.3362	24.6679	23.8498	25.5191	25.1138	25.0452	23.7224	24.1518	24.5713	24.4368	25.3953	25.2443	25.6363	25.4818	26.1576	25.5592	943	201.115	7.78505
21.3188	21.5105	21.7847	21.5097	21.7636	20.821	21.1589	20.1316	21.4277	21.5312	20.5132	22.7779	21.1997	19.6952	21.0987	21.7217	19.4638	21.3664	22.022	21.8164	944	503.201	8.66279
19.5986	17.5235	19.9223	19.5903	19.4971	19.0703	19.5728	19.703	19.0764	19.5195	19.0824	18.0921	19.9116	20.0197	19.4291	19.411	18.5535	19.1315	18.6184	18.5466	945	899.229	2.74185
22.1945	22.2224	22.4823	21.3632	21.4395	22.1134	24.0364	20.9938	23.6537	23.8943	21.0954	23.2929	21.8955	20.995	22.6372	21.6028	21.1057	22.1749	22.4702	22.6103	946	421.21	8.71607
21.9166	20.2439	23.0303	21.8259	21.494	21.3006	22.0945	21.7304	23.2843	22.3236	22.247	21.8908	23.0848	21.5343	21.9773	22.4504	22.2529	21.6678	22.4482	22.098	947	635.341	9.4301
25.8064	28.4184	26.5866	24.7724	24.0232	24.8042	28.7705	27.4714	23.8321	25.1529	25.7047	27.7489	24.7283	22.0917	23.9949	26.1633	24.7414	26.3772	23.773	24.8571	948	563.164	6.30444
27.1416	26.5473	27.5298	26.8553	27.9643	28.2116	26.0718	25.5759	24.9436	26.9155	27.8696	25.4959	26.7265	23.9331	28.0569	28.1357	26.7057	27.765	24.6303	24.0667	949	385.11	5.05858
23.5253	21.7456	22.2209	21.5611	22.8306	21.5255	23.6787	23.3056	23.3334	23.3591	24.467	25.6575	22.9575	22.7378	23.7761	22.1763	25.3572	23.8932	24.5811	24.4056	950	251.072	6.85884
24.2611	21.1908	23.2314	23.8203	23.5907	24.273	24.2086	23.8173	23.4273	23.0984	23.428	21.8339	23.5606	24.321	24.1624	24.1065	22.46	23.0525	23.9373	23.2632	951	475.235	7.96492
23.382	23.8252	23.6799	24.7249	24.7579	23.8309	23.6082	23.6351	23.8308	24.2289	22.7817	24.2203	24.6204	24.2798	25.3576	24.8862	23.3594	23.8837	25.1637	26.045	952	121.022	4.92555
22.3319	20.9676	22.4579	22.8893	21.6971	20.9619	22.3433	21.0944	22.4037	22.2578	21.0331	20.446	21.5749	20.7111	21.0613	21.5374	21.9793	21.1886	22.3945	22.039	953	258.088	4.43941
23.9153	23.1749	23.822	23.2496	23.2371	22.6089	24.624	24.3616	24.4745	24.0057	23.5106	23.457	23.8976	23.5892	23.0867	21.8977	23.2436	23.9542	22.7642	23.4119	954	495.165	5.93748
17.5909	17.7372	18.0091	18.167	18.7394	17.8004	18.9935	17.2034	16.526	16.7181	16.8982	20.6745	19.9363	20.5414	18.387	18.6569	16.105	17.1442	16.8303	17.641	955	718.235	4.74729
21.9234	26.2137	20.3413	20.9288	21.2067	20.6434	21.6246	21.0788	20.3048	21.6657	24.9715	26.6347	22.11	22.8324	21.5859	19.2787	24.0173	23.3443	21.849	22.8548	956	423.093	5.15852
24.9926	24.9453	23.5994	23.8745	23.6299	24.5363	24.1245	24.2856	26.1457	26.4806	25.1322	23.9936	23.5596	22.8775	25.4493	24.3126	24.5558	24.2381	26.3559	25.4534	957	353.149	6.30378
19.7766	21.6441	19.098	19.5399	18.8318	18.5929	19.2062	17.832	19.767	19.4273	19.7751	24.0244	21.1546	19.5273	18.8498	21.3245	20.8975	19.5134	20.9092	21.4835	958	546.182	4.73691
22.9384	21.5374	23.4933	22.5279	21.5823	21.4853	19.9353	22.5625	19.6775	23.0025	21.6053	21.1829	20.2918	21.9258	22.4768	22.5453	21.3478	20.3548	20.7507	20.4956	959	566.133	2.69869
19.982	19.785	19.3677	19.0649	18.9674	18.484	20.1733	18.7425	20.2049	19.4264	19.7304	21.5229	20.3367	19.5986	20.4766	20.198	21.5667	19.7966	20.1318	19.7351	960	220.145	9.37343
19.5847	21.6737	22.0681	20.9295	21.0865	20.9767	20.7987	20.624	20.9313	20.8879	20.8163	22.1912	22.9226	21.5422	21.0242	21.1627	20.8701	21.185	21.5753	21.105	961	95.0006	3.01531
20.1937	21.9437	22.3058	21.7189	20.7881	19.7611	22.0515	20.3789	22.0072	21.986	22.8842	22.9676	21.5837	21.3804	21.6543	19.7815	21.3131	21.7805	21.095	21.5732	962	485.118	4.00026
21.2692	20.6038	20.3827	19.2395	18.5675	19.5201	20.6827	20.3454	22.0671	21.5192	20.2758	22.6005	20.6954	20.5947	19.1405	20.7741	22.4043	20.9509	20.649	20.3495	963	547.22	6.19452
20.3486	19.1148	22.2895	21.5969	21.4621	22.0011	20.3213	21.1746	19.9275	21.0215	20.7738	19.7801	21.6583	21.9963	21.4271	21.0539	20.5212	20.5601	21.1025	20.3408	964	617.944	2.62212
23.2151	23.6311	21.8129	22.63	22.7095	22.4084	23.5272	22.7455	23.3405	23.0791	22.6084	25.1695	22.7014	22.9594	22.7613	21.9642	24.0525	23.9155	24.6373	23.9815	965	167.015	5.34805
18.5429	21.0477	18.9897	17.8752	18.9399	18.1918	19.6929	19.3513	18.8218	19.2291	18.2687	21.7149	18.342	18.711	18.8613	18.3608	19.2303	19.0129	18.7946	18.9719	966	634.161	3.84437
26.628	22.2573	21.5794	22.9525	22.545	22.6068	26.7478	25.7212	26.6842	24.854	25.2926	25.7053	21.5063	22.2122	22.3165	21.6692	27.142	26.9296	26.7238	26.6521	967	391.068	3.60598
22.1315	21.2246	22.7848	23.3532	23.2406	23.4604	21.3673	22.071	22.5891	22.0568	22.066	21.7757	23.7619	22.3934	22.6607	23.2285	22.2766	22.9821	22.7722	21.9925	968	378.119	6.69048
23.5075	22.0699	22.0989	22.1743	23.3904	22.6486	23.5275	22.2252	23.1062	22.5976	24.1267	22.9578	21.7757	21.7639	23.6832	23.3225	24.2006	23.0639	23.8539	23.2046	969	383.151	7.29461
22.5447	23.9123	22.2109	21.5129	21.5015	22.2166	22.4554	21.493	23.1359	23.3985	23.1198	25.2856	22.3674	22.3458	22.0686	21.806	22.3034	22.7059	23.2171	23.226	970	380.154	3.77852
22.9995	22.3675	22.961	21.649	22.8495	22.0584	23.3577	22.9201	23.3971	23.6794	23.1159	23.4354	22.8441	23.1991	23.1314	23.2061	23.875	23.3662	23.8495	23.8355	971	125.024	4.1427
18.3265	21.3536	20.0438	18.4308	18.4151	18.4789	17.8292	17.8667	18.4802	19.2191	18.3445	21.198	19.2425	19.1564	19.1379	18.4859	18.3302	18.0432	17.8759	17.6125	972	709.227	4.56947
20.4709	19.7426	21.3804	20.7475	20.1363	20.8866	21.1905	20.5378	21.5791	20.8811	20.1202	20.3134	21.6144	21.809	20.9747	21.7889	20.4364	21.5057	21.4619	22.1845	973	418.134	5.98892
23.1983	24.1079	23.2158	23.4742	23.3102	23.6856	23.2722	23.6353	24.1801	23.4102	23.9309	22.9459	22.3829	24.4304	23.732	23.6588	23.6656	24.2376	23.4948	23.83	974	335.032	2.65505
28.8817	25.2119	24.6143	25.558	26.5888	25.3483	29.4423	26.5467	28.479	27.8322	29.5484	25.8766	24.324	25.9328	25.9141	23.4881	29.4597	31.1161	29.1308	25.8075	975	313.226	8.8681
22.8516	23.1893	22.4972	22.3101	22.229	21.7887	24.3491	22.716	24.0249	24.3799	23.3256	22.3882	22.314	22.5643	22.7782	21.9615	22.9892	23.4161	24.0038	24.0308	976	199.021	3.09912
25.1931	24.5112	22.7263	24.551	23.8135	24.248	25.2718	23.1049	25.1884	24.2219	25.0293	23.8666	23.2663	23.2147	24.3508	25.8079	25.7004	24.7247	27.4721	24.1081	977	163.05	9.215
21.5092	22.2742	21.524	21.2843	21.1882	20.6245	19.7073	20.9453	21.7898	21.598	21.2195	20.8866	19.9852	20.9391	20.6842	20.118	18.5349	21.7169	23.1221	23.2173	978	247.9	2.74909
17.9983	19.1075	18.0081	15.5692	16.9524	17.2454	19.2703	17.8441	18.511	18.3151	17.1393	19.3573	17.4845	17.1432	16.4524	15.6209	17.532	17.8038	19.5807	19.839	979	714.434	8.84536
23.1797	21.0614	22.9488	22.8513	23.4912	22.6667	22.5895	21.6432	23.8292	22.0548	22.1507	22.2047	22.7223	22.1047	23.7381	22.6573	23.7642	22.8229	22.5433	21.1854	980	398.121	3.61203
26.8113	23.0588	25.1074	24.5508	23.9703	23.6452	24.0749	24.8364	24.6623	24.5832	24.9951	23.2048	24.83	23.1951	25.4897	23.8733	26.9232	27.0861	26.1065	25.1322	981	361.189	7.6878
26.1489	23.0623	22.4717	22.4375	23.2685	23.2843	23.6966	22.3875	24.1743	23.4841	24.0656	24.0047	23.6213	21.9328	24.0895	25.0802	25.9028	25.9097	24.3162	23.7981	982	386.081	3.52312
23.589	23.2016	23.9925	22.3595	22.3751	22.4191	23.3912	22.547	21.6453	21.9935	23.0515	25.0855	24.796	24.5228	22.1231	23.2207	22.7328	21.5291	22.2342	21.8205	983	434.135	4.59407
22.5772	24.0471	20.795	19.6392	20.0523	20.5645	22.242	21.7632	21.5154	21.8042	21.8857	25.0677	20.4058	21.2313	20.0868	20.4491	22.8145	21.6255	20.7238	20.2371	984	597.194	4.64836
23.4062	22.8549	21.3783	22.1408	21.6218	21.6618	23.7741	23.0366	23.9346	24.7219	23.3751	23.6422	21.8828	21.9599	22.1797	22.537	21.0358	23.2106	22.4874	22.6533	985	421.17	6.46962
22.2441	22.3247	20.7624	19.5772	21.5355	21.1168	20.6139	21.0798	20.2554	20.4537	21.3613	21.6082	20.9877	22.4755	20.7976	21.0613	21.9392	19.6732	21.7058	20.852	986	197.936	5.64601
23.2041	21.5406	20.7807	20.8034	21.1033	21.259	26.6167	26.2652	24.3933	24.4697	22.4388	22.8962	20.5431	20.8629	21.8261	21.7569	24.8042	24.2106	23.9226	23.7319	987	235.101	5.04313
21.635	22.7858	22.1941	22.0616	21.6551	22.3481	23.1754	21.7889	22.551	24.1587	21.7287	23.4446	22.4448	22.5248	21.6447	21.6899	24.8161	22.6847	27.522	27.6027	988	151.039	5.03283
24.0463	21.4821	22.8254	22.6056	22.4387	22.5775	24.05	22.5119	23.1084	22.1421	24.736	22.4296	24.0992	22.6468	23.1957	21.6834	23.3782	22.8147	21.3585	21.984	989	526.226	7.40908
23.2733	24.271	23.3505	23.3077	21.3814	24.0561	24.3946	22.2924	23.9553	23.8844	22.7189	24.6931	25.142	23.7442	24.1312	21.5804	24.2509	23.4545	25.834	24.7987	990	474.259	8.74151
21.6208	22.5819	21.5004	19.9548	20.8743	21.2396	21.7369	21.3736	22.2154	22.909	21.5147	25.5385	22.008	21.8476	20.3112	21.1192	21.0296	22.5516	21.9641	21.9112	991	597.21	5.52988
23.755	21.3626	21.7142	20.0186	21.4893	21.2318	23.3579	21.916	22.7981	22.8902	19.0204	22.3215	21.715	22.4159	22.2617	21.318	22.5063	22.0506	21.7313	22.3455	992	662.149	3.72824
20.1907	15.5907	22.6634	17.9272	19.7407	20.1267	18.756	19.1465	20.0888	19.7426	16.9925	18.4062	21.012	19.3995	19.9962	19.884	18.6542	19.9052	19.4246	18.6445	993	630.251	6.27512
22.4611	21.5923	22.8462	21.9792	22.0923	21.2699	23.0881	22.7422	23.6839	22.7514	22.6321	22.4888	23.8847	22.6746	22.4045	23.6156	22.4126	23.3485	24.195	25.3481	994	533.158	4.85086
25.5755	23.7064	27.3968	27.5402	26.7448	27.3623	26.2526	25.836	25.2442	25.4296	25.7616	21.9161	26.4768	25.5663	26.8187	26.531	25.228	24.9002	26.0709	24.7156	995	339.213	9.2635
23.2543	21.9501	24.0198	22.8856	22.8847	21.7589	24.5588	23.0672	24.5814	24.3627	22.8385	21.895	21.9994	22.4363	23.0286	22.069	25.8737	25.7406	27.4049	27.3693	996	299.179	8.43288
25.1174	25.7739	23.6776	24.1837	25.0796	27.0409	27.4424	25.4443	25.7046	24.6481	24.8971	26.8342	27.3449	27.2029	25.2702	25.7094	24.9711	27.8926	24.8727	25.7543	997	132.029	4.97554
20.8247	19.5079	20.522	19.6584	19.9431	20.794	20.6272	19.4388	20.2304	21.2852	19.8334	20.7753	20.2664	20.927	20.1476	20.8946	18.5767	19.2575	19.778	20.2552	998	755.299	5.96048
20.2783	19.4801	21.0109	20.1798	20.9911	20.6132	18.8001	17.916	20.2336	19.8652	21.1168	21.2273	21.7566	21.9684	20.6437	22.1936	20.4167	20.5651	20.7191	21.5775	999	418.05	4.29239
22.1958	22.6803	21.9321	22.4533	22.3597	23.5232	22.1397	23.4097	22.2345	21.8546	22.704	24.3414	22.7275	22.9498	23.8436	23.5293	27.5221	24.2741	24.9849	24.568	1000	214.055	2.76578
24.1286	22.3542	24.922	23.4995	22.767	22.6257	24.701	23.9613	23.5569	23.7735	24.5462	23.2133	24.809	22.8724	23.4106	22.3386	22.0373	23.7638	22.981	23.5412	1001	375.157	5.19432
24.4153	22.7092	23.0514	24.3574	24.337	24.2368	23.5495	24.1117	23.7318	23.5748	23.5894	22.7503	23.0804	23.2667	23.8557	23.3397	23.6092	24.9159	24.0354	23.3734	1002	180.062	3.18713
23.3173	21.5344	22.2184	21.6295	22.5569	22.1449	21.1231	22.5446	23.0996	22.0684	23.6696	23.786	22.2336	21.8155	22.6316	22.5326	24.1214	23.2368	23.085	22.4245	1003	489.176	8.00937
19.8419	21.4205	21.5379	20.1392	22.8236	19.7695	20.4898	20.6167	20.8546	20.3668	19.8238	22.8149	21.2877	21.5814	20.7355	20.2848	21.8874	19.8239	23.1567	22.1142	1004	183.002	2.51402
23.5463	23.5495	22.2946	22.5034	22.5716	22.9896	23.0963	22.7555	23.3647	23.122	23.0002	25.3105	22.6781	22.3718	20.6582	23.2868	23.0746	23.7113	23.0819	22.7909	1005	485.159	5.25152
25.9331	24.385	25.3541	26.3543	26.7182	24.9494	25.1764	24.6068	25.2327	24.448	24.3441	25.6638	25.9857	24.8956	26.8099	24.7111	24.9992	25.3385	25.3505	25.6616	1006	259.094	6.1248
22.5798	23.3629	21.5397	20.5215	20.1059	21.0885	22.3288	24.0094	23.8166	23.4569	20.8531	23.8089	21.6491	20.7197	21.2976	20.9013	22.05	23.0327	24.2011	23.9313	1007	427.116	3.89084
23.4741	21.6132	23.3326	22.6315	23.1237	23.4274	23.9019	23.6875	22.3053	22.8167	23.9513	23.682	23.5777	23.3805	22.6286	23.1949	23.6809	23.5032	24.8501	25.2703	1008	249.115	8.82203
21.2768	22.1798	19.5279	20.1119	18.4201	19.2068	20.1227	19.0791	17.8537	18.5867	21.0208	23.3503	18.7588	20.2241	19.7342	17.8942	19.1517	20.0493	18.7488	19.3501	1009	569.149	4.83896
22.8915	20.2992	24.2486	22.7441	22.5748	21.8132	23.1405	22.8044	23.5402	24.4662	22.5746	21.7348	24.8551	22.2243	23.6716	23.3271	23.6458	23.8118	24.5469	24.5438	1010	457.213	6.5703
19.2991	19.6369	16.65	15.4757	16.2759	16.0743	16.8113	17.345	17.9547	17.0648	17.5283	21.7391	17.0583	16.9525	18.6164	17.633	20.0676	19.0713	20.3681	20.4693	1011	717.166	2.86099
23.5276	22.0197	22.61	23.1384	22.5047	22.3639	23.9923	23.0548	23.6215	23.8196	22.9273	23.6377	22.6046	21.72	23.9882	21.7634	23.1638	24.2069	23.9453	23.5015	1012	417.13	7.55214
20.802	21.2407	22.96	23.464	22.0616	22.5004	20.4469	19.725	18.8077	21.2457	20.7271	21.8913	24.4842	21.2024	23.7191	22.6204	17.8789	20.674	18.8256	17.8893	1013	741.226	4.87018
20.5294	21.0618	21.1461	20.8197	21.2715	20.7446	20.5593	20.7446	20.5977	20.6677	20.7387	21.2864	21.4167	21.7637	20.4576	20.7512	20.5735	21.2373	22.1917	22.6224	1014	233.089	8.63783
26.7915	22.4614	24.0706	22.363	22.5619	22.3178	25.5647	26.134	25.325	25.6202	25.8481	22.8877	21.5976	22.1303	24.1144	23.4897	27.2392	26.6384	26.5122	25.977	1015	239.076	4.41357
21.874	18.8581	18.8111	18.9118	19.2048	19.2093	20.0919	20.3928	19.3608	19.404	22.5052	19.0086	20.1804	18.805	17.98	19.7663	17.71	20.5941	18.9203	19.3932	1016	773.309	4.86271
27.4203	25.8882	23.5259	24.766	25.281	25.5143	25.8217	24.7762	27.6868	24.5134	27.0855	28.7868	24.1213	25.0595	25.9441	25.0418	23.423	26.8271	29.119	27.3889	1017	163.038	6.13885
20.7193	24.0215	24.0203	24.6124	20.8737	24.8811	23.5176	23.6448	22.9189	21.9385	23.3439	25.7343	24.7093	23.8395	23.2593	24.1882	20.5683	19.9804	23.622	24.9479	1018	345.101	6.19818
22.0324	22.2688	21.2887	21.9097	21.7516	21.8626	21.1521	21.1879	22.4182	22.6725	21.0555	25.057	21.3544	21.9614	22.5916	22.3888	22.1122	22.1744	24.159	23.3472	1019	124.025	3.18356
24.9145	21.6536	23.5197	22.3412	24.4186	23.384	25.4945	23.7664	24.327	24.1902	23.7077	22.2285	23.1053	23.148	25.2123	23.6086	26.1741	23.762	25.0789	24.2405	1020	360.185	6.63334
19.9222	24.7099	22.401	21.7564	22.75	21.25	24.4845	22.85	21.0729	22.1045	21.4423	24.6674	24.1234	22.6831	21.9317	22.1955	21.8017	21.3895	22.6265	24.3999	1021	194.062	7.69024
19.0843	17.9948	18.0814	18.9069	18.9644	19.5851	18.6941	18.9756	19.276	19.3775	17.9171	19.1373	19.3011	19.9598	18.9967	18.177	18.2763	19.6825	18.3146	18.2468	1022	654.182	4.08686
21.0715	21.9659	21.99	22.2809	22.0764	22.2469	22.8086	21.501	22.5357	22.2009	21.0629	22.4632	21.7208	22.5787	22.5681	22.6318	22.0037	22.7222	23.3687	22.3392	1023	127.039	4.74124
23.284	22.0676	22.7476	22.1107	22.658	23.1724	23.6554	23.412	23.9296	24.8313	23.0527	23.2438	23.0294	23.739	23.2104	23.9789	22.7546	23.2891	24.6219	24.37	1024	271.065	3.91131
22.7398	22.1122	22.7993	22.7246	22.7609	22.6187	21.3641	22.9706	23.0207	24.3311	22.3169	21.9721	23.1572	22.9129	22.1379	21.9373	22.2691	23.2706	24.3867	25.4964	1025	185.073	9.39579
23.887	22.7137	22.7144	22.3966	22.4463	21.464	25.9927	24.6021	25.2674	24.1498	25.4101	24.1579	21.8823	22.609	22.2949	22.434	25.7139	25.3885	26.2669	25.6311	1026	249.061	4.12992
22.8363	21.3127	23.617	23.7612	24.102	23.7383	22.8098	23.1219	23.3082	23.9282	21.2311	22.9216	24.0824	23.7574	24.246	23.9672	24.4643	22.9194	22.2534	22.3901	1027	389.19	8.74068
21.7946	25.1102	22.6494	22.1139	22.7038	23.9589	24.7181	23.0616	22.3648	22.7126	24.557	22.8171	22.367	24.1136	22.7751	22.7891	24.7306	23.9478	22.5766	22.2384	1028	162.063	2.95233
26.8923	22.32	25.3351	24.8483	26.408	25.6139	26.43	25.5694	26.6391	26.5745	25.9096	24.6631	25.6916	23.9142	27.3317	24.9993	28.6731	28.0249	28.9284	27.6887	1029	345.207	7.983
26.1547	27.9454	25.0598	23.9998	23.4659	23.3299	26.13	24.3175	26.5926	26.9576	24.214	27.7215	23.8002	23.2348	24.315	23.5143	22.4557	26.417	25.4072	25.2582	1030	407.099	4.89599
26.2016	26.35	28.4364	26.6208	27.8128	27.9584	25.6816	26.2132	26.2486	26.0547	26.1534	26.2945	27.5994	26.4156	27.9796	27.5449	25.8518	25.4381	26.0681	25.1509	1031	227.125	7.3269
24.2463	25.9422	23.2078	22.821	22.5944	22.6305	25.1551	22.6503	24.4587	24.5851	23.5389	25.0072	20.7122	23.2663	23.9724	23.6402	23.1324	22.6916	24.8955	24.8959	1032	196.057	2.85055
23.1727	22.5365	21.7501	22.438	24.173	22.7853	23.3973	22.044	22.2448	22.3386	21.5676	22.0483	22.8712	21.6996	22.9025	22.3827	22.5928	23.9663	24.5537	23.885	1033	260.041	6.0864
13.5792	14.7632	20.1861	18.0075	15.0497	17.5161	12.0011	14.717	13.8275	14.7419	15.2068	13.7207	18.4968	17.9773	14.6141	18.6523	12.4319	15.0773	14.263	13.8786	1034	404.49	3.18175
25.0297	25.1411	22.2274	22.6191	23.4596	23.4627	24.9408	25.0221	24.0405	24.5827	25.1556	24.3551	22.1681	22.5381	23.069	22.5088	24.7755	23.9969	23.7673	23.4479	1035	421.119	4.34901
20.398	21.4585	23.4726	22.3113	20.5911	21.8117	23.3789	21.5587	23.6707	23.2472	21.6185	20.9984	24.3703	23.7387	20.7244	23.0426	20.7334	21.6043	23.4917	23.6438	1036	238.044	5.78122
16.3176	18.5303	16.8236	17.8381	18.3003	18.8128	17.064	17.1288	17.5347	16.9512	18.9166	20.9758	16.5763	17.9802	17.3632	17.4479	17.8629	17.0954	17.4368	17.6463	1037	817.288	4.55153
22.7482	20.6508	21.728	21.6828	22.2278	21.8241	24.0618	23.0495	21.2887	21.6048	24.0359	21.8955	21.4117	22.6356	22.3101	20.8315	21.9019	22.7814	21.2387	21.7359	1038	272.056	3.03846
23.3792	22.7143	22.432	23.0319	22.8954	21.8563	22.0978	22.6805	22.6873	23.8402	22.5685	23.8562	22.5954	23.4264	23.2986	22.6249	22.2064	23.8056	22.312	22.6971	1039	451.101	5.33743
24.3618	25.6176	24.8071	24.7143	23.6886	23.6155	25.2492	25.2552	24.5202	24.4227	24.5589	25.0684	24.903	24.109	24.2092	24.4271	24.5373	24.9747	23.991	23.5358	1040	495.169	7.94539
22.8875	20.3441	22.4275	19.1927	21.6251	21.9667	22.2271	22.1067	20.8099	21.551	22.6941	21.7849	24.5501	23.3396	21.3596	23.3759	21.1826	21.9965	21.4967	22.2217	1041	434.046	3.84546
18.9998	23.817	20.9419	20.5635	20.2081	19.088	19.8737	20.3544	21.1513	22.3771	21.6821	23.4935	20.4293	20.3829	18.1896	19.9669	21.6756	20.729	22.5006	23.4951	1042	518.252	8.5453
18.7732	17.9719	22.6221	22.3269	21.7819	22.3969	19.4859	18.2414	20.2755	20.8542	17.1773	21.8541	23.1452	22.0826	23.258	23.3868	18.995	19.3904	20.0786	20.5272	1043	739.266	6.4756
25.4427	23.9206	22.4476	23.1249	22.5756	22.3657	25.076	22.9477	24.7878	25.4746	25.459	22.671	22.2325	22.4121	22.8614	22.4662	25.5367	24.9768	25.6378	26.6292	1044	253.077	2.47634
19.4684	22.5084	21.064	21.7281	19.6064	20.4057	20.5103	22.5956	21.6299	21.0187	22.4652	21.6135	19.4753	21.3414	19.0727	20.9054	19.8066	19.9759	21.4982	20.3707	1045	197.852	7.40428
17.8406	16.1187	21.4603	21.8301	21.1426	21.4886	17.9854	18.3904	18.4987	17.9512	17.4319	18.3899	21.1164	22.764	21.2047	21.3643	16.0946	17.3235	15.789	15.3813	1046	933.293	4.96904
20.5608	19.3539	20.4698	20.2377	18.6441	19.1979	20.4773	18.4261	19.7919	17.783	18.3893	18.0859	20.3968	18.9087	19.6433	19.582	20.4488	19.5042	18.6519	18.0505	1047	528.221	5.42145
19.8496	22.5557	22.6405	22.8786	21.8665	22.0749	21.4542	21.4978	21.4658	20.8208	20.3912	21.8244	21.5416	21.4029	21.777	21.8368	22.6429	21.8573	21.9087	22.8898	1048	529.29	8.30392
22.8919	18.8026	22.2161	21.2722	19.6735	19.9795	23.0549	22.675	22.9905	23.2449	23.4349	21.054	22.9758	21.873	21.892	20.8772	22.4807	22.44	21.39	22.1074	1049	495.147	4.31244
22.278	21.597	23.1996	23.2804	23.4981	23.5329	22.3872	22.4604	22.512	22.2404	22.2925	22.8578	23.1308	23.1269	23.2312	22.8668	22.5613	23.4595	23.7013	23.5043	1050	302.043	2.48074
20.3009	21.4863	22.8203	21.5659	20.0905	19.9386	22.3834	20.084	19.993	20.1418	19.8713	22.506	21.2802	20.8763	19.9423	22.9382	19.5279	20.8408	21.5078	20.9042	1051	553.152	6.21803
23.4436	22.2758	23.3057	24.0883	22.8886	23.3897	24.6589	23.5791	23.3348	23.5927	23.528	24.364	22.4883	23.2875	24.0876	22.7431	24.0823	24.3855	22.8776	23.4949	1052	417.183	6.00009
25.9529	25.8998	23.7421	29.004	26.9031	26.0037	25.4287	25.18	25.8425	26.1133	25.5068	26.697	25.0389	27.4005	26.2904	26.1694	27.4571	26.3544	26.4769	26.5633	1053	461.228	8.11536
24.3498	22.152	22.9011	23.2343	22.7808	22.7821	23.4607	24.5629	22.2494	21.7928	23.4004	21.7251	21.4463	21.9015	22.5117	21.9894	23.9333	22.2098	22.3986	22.827	1054	226.044	2.87062
19.6748	18.2038	19.2273	19.8688	19.9363	20.0635	18.5145	19.8852	22.7807	23.8398	19.4685	19.9928	18.955	19.5597	20.523	19.272	19.9656	22.3642	21.4636	21.9743	1055	434.22	8.38094
24.0472	25.9304	23.5762	24.8387	24.781	24.8777	24.5552	25.046	23.9672	26.0227	23.7814	26.2094	23.0436	23.6323	24.0889	24.5957	25.2031	24.1383	25.5623	25.4496	1056	333.124	3.44909
24.0386	21.0098	24.3355	24.9092	23.7012	24.6725	24.6885	23.2636	23.1643	23.8565	24.1653	23.1438	24.211	24.1608	24.3028	23.0578	23.8122	22.9302	23.0387	22.0782	1057	551.17	4.44436
22.8039	19.4818	20.1949	20.0407	20.7204	20.2985	23.2533	21.1045	21.4399	21.2107	19.5287	20.9441	21.6972	20.5024	20.5834	20.0133	20.7949	22.1111	21.6053	20.5556	1058	295.964	3.54061
21.3387	19.2477	20.6886	20.9689	20.3881	18.7817	18.6238	21.1375	19.9763	21.8776	21.4054	20.8794	20.9704	20.7419	19.3985	19.1764	22.1152	20.6697	20.7779	20.2122	1059	402.061	2.58199
23.3481	22.6805	23.7478	22.3265	23.8264	23.2142	23.4061	23.1769	23.9425	23.7418	22.9793	23.7468	23.1547	22.744	23.923	22.9807	24.3696	23.4282	25.75	24.9603	1060	199.116	7.72556
23.3841	24.185	22.8159	23.7862	24.3352	24.0091	23.7631	22.53	23.4864	23.4045	23.4988	24.4715	23.1489	23.0401	23.1406	24.0081	24.1051	22.9757	23.476	23.0597	1061	114.034	11.2002
17.1521	22.0466	18.2286	18.7755	19.3804	17.7985	19.7019	20.1968	19.7233	19.3564	19.5948	22.0371	16.0326	18.4166	17.9466	18.5008	17.7392	19.6539	16.8301	16.6561	1062	195.824	7.73732
23.4552	22.2682	18.6583	21.6785	22.3709	20.9281	22.0385	21.8985	22.631	22.1151	22.7414	23.0239	20.7224	21.5128	21.8755	21.1377	24.4258	21.9276	22.8472	22.9294	1063	503.16	2.40336
23.207	25.8335	21.9787	21.5852	21.3632	21.7342	22.7929	23.4884	25.3209	24.5091	22.8941	26.8376	21.9985	21.647	22.3846	21.9205	25.0043	26.0238	25.6828	26.2649	1064	425.136	4.47457
24.924	24.6799	23.5525	23.8459	23.838	22.8744	25.8327	23.7598	23.9515	23.1997	22.936	26.331	23.8047	23.3732	24.4987	22.7736	26.1749	24.2207	24.1213	24.9044	1065	257.071	2.48447
24.1727	27.6065	25.3572	23.71	23.3732	22.6565	26.7781	24.9831	25.3668	24.5257	24.1986	27.9466	25.3563	25.1512	25.2706	23.0201	24.7909	25.3816	25.8022	24.6633	1066	559.315	9.26872
22.735	18.8628	17.9613	17.5412	18.1446	19.4934	19.9425	19.6986	21.9311	21.8082	22.1301	19.8639	19.2838	17.6622	18.0912	20.3999	18.9257	21.7154	21.584	21.6737	1067	803.325	4.85543
21.3749	19.3341	21.5628	21.2133	21.4605	22.4695	21.0388	19.4748	19.9843	21.0963	18.9168	21.3027	22.6081	22.0012	21.0964	21.6156	19.5305	21.5462	20.9205	20.2063	1068	554.293	8.93051
23.581	23.2303	22.9458	22.453	21.7938	23.6834	23.4847	22.9362	25.0271	24.4005	23.4572	22.8744	23.0943	22.4637	23.117	23.0426	23.9421	22.5746	25.2611	25.0306	1069	411.172	7.55697
21.7259	21.0017	25.1106	26.8427	25.2289	23.9309	22.5063	22.8846	23.4405	22.3823	21.5694	24.9456	24.0538	23.7339	25.5929	27.2677	22.1693	20.7667	21.5216	22.3398	1070	711.229	5.25605
21.9148	22.8258	21.4778	21.4526	22.2945	19.9748	21.5283	20.5271	22.0648	21.9038	20.8455	25.0935	20.272	22.808	21.3629	22.0219	22.5866	21.3336	21.7577	19.8932	1071	499.111	5.24436
20.7823	24.6525	21.2721	22.662	20.9628	20.2862	20.4274	19.9419	22.0177	21.6972	19.3884	26.409	21.466	21.922	21.3346	21.1051	22.0344	21.3214	23.9119	24.1885	1072	462.126	4.86019
22.2521	22.1168	22.2353	22.5637	22.816	22.3025	23.8633	23.8165	23.2863	22.9076	22.6563	22.2378	22.2209	22.3796	23.0993	21.6802	22.2498	24.1321	24.5174	24.5875	1073	283.178	9.45136
22.6183	22.4055	21.6488	21.3549	21.589	21.3771	22.1047	21.5747	22.8247	22.0634	22.1586	22.4036	22.3244	22.3067	21.8405	21.2293	21.8926	21.7722	22.452	22.5428	1074	127.068	5.89701
25.2813	23.4392	23.4149	23.1096	23.2484	23.758	25.0214	24.0985	24.9584	24.5805	24.5291	24.2149	24.1752	22.9469	24.0396	23.8318	25.4859	24.9748	24.7118	24.3128	1075	392.226	7.95557
22.6948	22.9589	20.822	22.0878	21.9908	21.9648	21.9603	20.7563	21.8996	23.0363	22.0429	22.3351	20.1163	22.9499	21.4431	22.7619	23.0988	20.4929	21.353	22.3099	1076	499.125	4.4067
24.6718	19.3196	22.6575	23.4184	24.0844	24.3525	25.7294	23.253	24.0121	23.7947	22.2968	20.8748	24.6832	24.177	24.1471	24.313	24.7397	24.1036	26.1032	25.8419	1077	303.079	7.12827
22.5105	23.4653	24.8026	23.3094	22.8926	22.3433	24.4352	21.7459	24.4939	25.5279	23.0502	22.7777	24.2557	23.8845	23.6095	23.7995	22.0534	23.9539	24.8277	24.2463	1078	407.164	6.85525
20.7528	22.2827	17.5621	19.9811	20.6776	20.5018	20.148	21.0834	20.1303	22.1746	19.2493	21.8383	21.2994	21.4182	21.1909	20.772	23.3383	19.72	22.6148	23.3208	1079	518.256	8.95415
20.5528	19.4421	22.4545	21.1777	21.6035	19.9744	19.5987	20.9272	21.1815	21.7081	22.1976	21.4921	21.5328	22.4494	21.5552	21.2259	21.9841	22.1671	22.2995	21.7615	1080	467.12	4.46103
22.0682	19.9562	22.1973	21.9988	21.5989	21.7283	21.7972	20.8201	21.8725	21.525	20.9597	20.7808	22.3769	22.4337	21.8559	22.1515	22.0337	21.9352	22.0935	21.3316	1081	428.09	2.83722
21.9006	21.2127	23.3291	19.8134	22.5272	21.3079	22.2126	21.2694	23.4615	22.5329	21.351	21.6525	21.4066	21.976	21.5806	22.5451	22.9864	22.7011	23.0291	24.1913	1082	398.109	4.42589
25.1969	20.5242	24.1227	24.0878	24.8055	23.3167	25.4588	24.3054	25.1955	24.6734	24.5971	23.3741	24.2402	25.1703	22.962	22.3143	25.2861	23.787	24.8143	24.8139	1083	332.013	3.63403
22.7437	19.0882	22.1147	20.0109	21.8102	20.977	22.2655	21.0477	22.3018	20.0803	21.0533	19.545	23.0767	21.3823	21.7981	20.6946	21.9272	21.5581	22.39	20.8456	1084	624.372	8.95689
21.748	25.959	23.6991	23.0524	24.6063	25.1168	24.1839	23.1473	23.3952	22.2327	21.6443	21.657	21.8826	23.9906	24.1488	22.8871	25.2081	24.3318	23.6123	24.0508	1085	99.0091	3.73775
25.8873	25.4139	24.9809	24.7093	21.9364	23.8781	23.7356	25.947	22.6648	23.9998	20.2371	22.8452	25.6797	25.4262	23.826	23.6846	22.2929	25.1333	26.0601	24.6286	1086	565.125	4.05857
18.8952	17.4923	18.4564	18.1177	17.8674	18.1532	17.7114	16.333	18.5592	19.8109	17.8137	20.37	18.2532	20.2879	18.7473	19.3448	19.1846	19.2472	18.5051	19.7554	1087	693.243	5.27669
29.6135	23.7903	24.8533	25.4056	24.1405	25.4899	29.6077	27.242	29.5266	28.1696	28.3315	23.8012	25.605	24.918	25.1408	24.5452	29.1431	27.9118	29.3619	29.206	1088	305.106	8.32255
23.1587	22.2466	22.9515	22.5071	22.0145	22.2821	23.1593	23.7486	22.4728	23.8942	23.5754	23.0845	24.6597	21.7656	22.4907	21.2036	21.4172	24.087	23.1727	23.329	1089	375.115	3.70212
20.3199	25.5442	22.8925	21.5998	22.2753	23.99	22.2911	22.6912	23.7458	23.862	20.7232	26.0485	23.8968	21.5412	23.3785	23.4247	22.7004	24.7804	23.2967	24.0895	1090	443.146	4.23147
19.6754	20.749	18.2944	19.1788	19.8391	18.7121	20.5336	20.2248	20.9592	20.9493	19.322	21.8348	19.258	20.5814	20.1879	19.9326	22.3962	20.7936	21.969	22.236	1091	591.186	2.42512
24.1176	21.7292	21.7542	22.1456	21.8304	21.5779	22.7292	21.7881	24.5751	24.7327	22.6851	22.1631	21.6474	21.9314	22.1823	21.1259	23.1668	24.1196	23.957	24.0746	1092	314.098	3.19967
20.7355	21.9641	23.312	23.2733	23.231	23.2431	23.967	21.2581	21.2899	22.5735	20.7539	22.7356	22.503	22.351	22.2736	22.8415	20.9399	21.7034	22.7226	22.2659	1093	211.122	9.32531
24.1594	21.9642	21.2549	22.3921	21.6815	21.8959	22.6246	22.8409	22.2504	23.3089	24.2383	23.8086	20.8873	22.3522	22.0115	21.4032	23.286	22.7358	23.0264	22.0568	1094	733.23	7.44188
25.644	27.4443	25.4158	24.1885	22.2847	22.3443	23.2111	22.7883	24.1094	24.0967	23.4671	24.2263	22.6238	23.7218	23.9519	23.4892	23.3611	25.6166	23.8111	23.8933	1095	407.123	3.7006
23.0029	19.9316	22.6158	23.4175	21.9319	22.217	23.7825	21.5433	22.0146	21.5759	23.6066	22.5599	22.3704	22.7637	20.35	21.9615	22.4557	22.3306	20.9883	22.1325	1096	567.183	6.05271
23.3882	24.6705	22.3148	21.795	23.2669	22.0762	23.7397	22.9384	23.5539	23.8951	23.3386	25.4712	22.5683	23.3087	23.279	22.8406	22.6577	23.2653	22.7564	22.5417	1097	465.203	5.82759
23.1286	19.7771	21.8618	21.0763	20.7148	20.6	23.0606	21.305	20.6632	20.7082	21.9382	23.2225	22.2637	21.7496	20.61	20.9286	20.0062	22.9439	21.0783	21.7949	1098	364.145	3.78818
29.373	26.3043	26.2459	27.3675	28.288	26.676	25.1998	26.545	26.9066	28.9441	24.7472	29.2317	24.9149	27.5424	28.7742	25.7364	28.877	27.2625	28.4312	27.5949	1099	159.002	1.95137
24.1823	22.9714	24.0163	23.085	23.0927	23.2771	23.9446	24.094	24.134	24.4476	24.0631	23.7972	23.019	22.5765	23.0478	22.0369	22.9919	24.3116	23.8588	24.084	1100	375.13	3.74827
21.8856	22.9137	20.9315	21.8764	21.8969	22.0575	23.4388	22.9739	22.7568	22.9771	22.916	22.9607	21.1993	22.3384	22.854	22.0082	22.8715	22.3303	24.4732	23.8661	1101	124.026	2.89397
24.6535	22.7387	24.9339	23.8558	24.2174	24.5908	21.535	23.4919	23.608	23.0984	24.2	24.1745	24.3885	24.1516	24.5571	23.4035	24.667	24.1836	25.7192	25.0917	1102	273.155	7.02201
18.6252	20.404	17.5793	17.0947	17.8357	19.8887	18.731	17.3127	19.293	19.7645	19.4303	21.7794	18.7124	19.1587	19.0197	19.0237	19.4445	18.2605	19.8981	21.835	1103	831.371	6.18242
21.8901	22.2058	22.2317	21.7639	21.2633	21.0007	21.6296	22.0601	21.0575	21.6601	22.4939	23.3299	20.9394	20.4374	21.5253	21.1242	21.5301	21.5384	21.2908	21.9282	1104	422.107	3.83949
26.4196	22.0538	22.4806	21.5546	21.7816	22.1725	25.5259	24.1973	25.3104	24.8156	24.3935	24.882	21.9454	21.5309	22.5935	21.4509	26.3467	26.0255	25.7723	24.4892	1105	214.11	6.02461
21.2963	20.8031	21.092	20.2149	20.6227	20.0632	20.3728	20.8645	21.2233	21.4619	22.4686	20.2332	19.6355	20.5263	20.0017	21.0415	21.4981	21.7056	21.2074	20.9152	1106	439.9	2.20159
20.8553	18.285	21.4782	20.7508	20.3614	20.5188	19.3209	20.1279	20.7374	20.4893	20.6777	20.8492	21.7021	20.8746	21.0782	21.8746	20.2933	20.7294	19.7184	20.7252	1107	755.229	3.9391
24.8154	21.8587	22.8791	22.9322	23.2234	23.1078	25.8829	23.5246	24.7948	23.2989	23.6543	24.4212	22.6306	23.5592	24.7843	22.6826	25.7005	23.2391	24.6618	23.7256	1108	216.043	2.60316
22.7661	22.145	21.848	24.1534	21.8167	21.9952	22.7225	21.2661	23.3984	23.0329	22.0393	21.3749	22.5277	24.7449	21.5005	22.9319	23.124	23.7779	24.7846	25.4063	1109	263.124	7.72926
21.4786	20.4026	21.0443	22.5503	22.068	20.676	20.3824	20.5373	20.2026	21.4882	20.9373	22.3999	22.0728	22.6879	21.1678	21.8756	21.1343	20.232	20.3416	20.6504	1110	589.162	3.15223
25.2291	27.8036	24.7205	22.4778	22.9336	21.3423	25.0865	23.7876	26.1811	25.3657	24.1981	31.1758	24.7064	21.6065	23.3194	21.8628	25.4685	26.0329	25.9875	26.2096	1111	425.107	7.03309
21.5241	18.0513	19.699	18.7962	18.4616	17.833	20.0627	18.7876	20.559	20.0273	20.7147	21.4414	19.3246	19.4335	19.2641	20.0821	19.3009	20.3594	20.2591	19.5089	1112	622.214	5.87011
23.5109	23.0176	24.7548	24.0289	24.1222	23.4227	25.813	23.5766	23.6795	21.8663	22.2966	23.3838	24.0692	23.8345	24.8818	24.8648	23.1757	23.0606	23.0654	21.9204	1113	559.237	7.8498
23.5551	22.6711	22.1224	22.5229	23.0819	22.814	23.9431	22.8793	24.5989	23.7129	23.2696	22.6986	22.2463	22.7718	22.1563	22.6155	23.466	23.8294	24.5831	23.5057	1114	127.023	3.37086
22.4664	21.1269	22.2933	22.2154	22.8494	22.3686	22.9781	23.1801	22.2798	22.6322	21.9742	22.7356	21.354	21.964	22.2597	22.1564	22.7757	23.3913	23.2657	22.7169	1115	125.043	7.02076
26.1416	24.3902	23.0113	23.8525	23.527	23.7441	24.4764	23.9993	23.7174	24.8802	23.1705	26.5348	24.1075	22.9222	23.7748	24.4442	25.0606	25.0934	25.1005	24.4457	1116	349.177	7.33994
23.1691	21.9923	23.7189	22.5925	23.3518	22.2262	23.6149	23.2104	22.9463	24.2435	22.8356	20.6557	22.2086	21.6207	23.3913	21.1908	24.8951	23.3908	25.5534	26.28	1117	197.07	9.97271
25.9433	24.3693	23.7392	24.8882	24.357	23.5856	25.8464	23.8706	25.793	25.1367	25.53	25.9951	25.7823	25.4315	25.4428	24.539	25.0919	25.8284	25.6317	26.018	1118	229.046	2.44679
19.3051	18.5872	21.3566	19.0875	18.9854	19.8101	18.7916	17.8906	19.5533	19.9981	19.5285	20.4092	22.2701	19.0544	21.1124	21.2724	17.0872	19.4499	18.3541	17.9885	1119	921.346	4.86028
21.0374	26.5227	23.4301	22.4874	22.622	22.7022	22.7034	23.2052	22.077	23.8514	22.8787	26.6145	21.2353	23.4502	22.8664	23.3373	24.399	23.3612	24.7425	24.1817	1120	232.95	2.86219
21.983	20.5627	28.7831	28.239	27.6174	27.6349	23.0558	20.6016	21.8617	21.8237	22.4636	21.2193	28.9302	28.5287	28.5111	28.4233	21.493	22.1502	22.9394	20.4922	1121	356.085	5.5075
21.609	22.6722	20.6045	21.1959	21.1009	20.7391	20.7225	19.6261	21.1205	22.1682	19.9519	21.8624	19.7761	23.0098	21.3777	21.9492	20.5004	20.8934	21.1524	21.1683	1122	499.119	3.90408
22.6723	21.9766	22.9834	20.9822	22.3881	23.6288	24.0946	21.1404	22.7879	20.7866	24.1243	20.4976	20.8385	23.4607	22.61	22.5264	21.5273	22.6088	22.8004	21.9553	1123	737.384	8.03703
24.9826	24.6397	22.0453	22.8687	23.1856	23.2376	25.5592	23.9675	24.6219	25.1695	22.6193	25.2977	22.8102	22.8623	23.3447	22.7131	25.8801	23.8747	24.5726	25.6449	1124	105.018	2.80086
20.9483	18.6238	19.9252	19.9606	19.1249	20.6458	19.2148	20.6627	19.0466	19.3673	19.2031	19.1363	20.723	20.1543	19.1111	19.7637	20.478	19.6971	19.9803	19.9179	1125	191.663	3.03579
23.0691	22.9787	23.8568	24.2641	24.3286	25.5072	23.3413	22.7837	26.1361	23.1765	23.1214	24.3392	23.6204	25.038	24.0695	23.6168	24.5082	25.8854	25.9537	25.8617	1126	297.192	9.14013
23.7243	23.0247	22.259	22.8806	22.9602	23.3795	23.3986	22.5168	22.7069	22.4746	23.1782	24.0772	22.9299	23.2364	23.2275	23.3854	24.05	25.2258	24.5776	23.1118	1127	130.059	10.0031
23.3994	23.677	22.3267	22.6322	23.043	22.6812	23.8349	23.4097	23.3752	24.2159	22.5567	24.2656	22.4398	22.2987	23.0997	23.3025	23.4235	24.2468	24.3943	23.4435	1128	230.055	3.67673
25.8073	25.5593	27.0266	26.8576	26.6824	26.7322	24.7867	25.6192	25.3072	25.4365	24.9411	26.4118	26.1845	25.7033	27.0597	26.5051	25.4473	27.1454	25.9792	26.0129	1129	259.074	4.92249
16.174	17.3833	16.6411	15.364	14.8988	14.4844	18.2725	17.6795	16.9477	17.2741	17.7702	17.1704	15.4054	17.7864	15.8481	15.5479	15.8643	18.1085	17.5241	16.0209	1130	969.525	8.20771
21.7711	26.2954	24.3628	24.2079	22.4252	26.2415	23.5504	23.1819	23.32	21.9045	22.5906	28.8766	24.1563	23.1292	24.3372	21.4458	24.9013	23.0869	23.1144	22.6332	1131	369.101	7.77669
18.3019	19.4378	17.8687	17.9364	18.0506	17.7196	17.8374	17.9054	17.6132	19.214	17.5944	22.0845	17.0681	18.2344	18.6466	18.4809	17.4437	17.4756	17.0669	17.1712	1132	759.244	4.0949
20.6107	20.9097	22.4419	21.2968	21.2091	21.6464	21.1862	20.8529	21.2224	21.6167	21.8253	21.3002	22.0794	20.8105	20.2791	20.0654	19.1748	20.7806	20.6577	21.7038	1133	79.9559	2.48624
20.497	18.7683	17.7524	19.5272	19.4028	19.2523	21.3378	20.0935	21.3124	20.6858	20.7789	22.302	18.4707	18.7152	19.4046	19.4192	20.0793	20.3306	20.9757	22.0773	1134	713.355	6.98247
21.1711	19.6744	21.3869	21.3851	20.1628	20.575	21.2597	20.5631	21.5222	20.7238	21.3058	19.6395	20.3633	20.8544	20.4733	20.5706	21.071	21.5106	20.9421	22.3863	1135	418.133	6.87866
21.8201	20.4886	21.0994	21.7341	20.7463	20.1539	20.8856	20.1107	20.9549	20.0393	19.273	23.6657	21.6118	21.6927	20.9421	20.509	20.9585	20.8059	20.4153	20.3765	1136	568.213	5.32152
16.1753	17.4087	20.2674	19.6915	18.8455	19.6333	16.0013	15.1435	17.2304	17.9958	15.6462	19.9597	19.7064	19.5455	19.376	19.3611	15.1184	16.9727	16.0445	17.9356	1137	768.339	7.40567
17.9123	18.2742	17.999	18.9166	18.1024	18.085	17.3628	18.0753	19.1493	19.2866	18.6883	18.2132	18.224	20.01	19.3794	19.496	21.7337	18.5452	20.9507	22.0697	1138	619.183	3.19961
22.4636	25.5681	21.5038	27.6187	23.0643	22.7375	21.8302	26.7795	29.1011	26.039	23.7005	29.5982	23.5689	25.6842	23.9572	23.0842	25.5914	24.5929	29.0316	28.3402	1139	272.949	2.70342
23.2936	22.529	24.7104	23.4472	23.049	23.3229	23.8636	22.6642	23.6376	23.3345	23.0905	22.0866	22.6676	22.4587	23.7164	22.915	22.7023	23.2742	24.3979	24.1725	1140	269.162	9.11258
20.8161	21.6986	25.4198	23.1664	23.8507	23.4741	21.4818	22.2633	23.8209	24.7925	21.9188	22.9307	25.2163	22.7255	22.3258	24.489	21.1322	21.199	24.688	24.7067	1141	455.109	6.99264
23.591	22.1808	21.9639	21.6752	23.4879	21.5128	23.4769	23.675	23.379	24.5625	22.2762	23.2629	23.5199	22.0867	22.3669	21.7798	25.0412	22.6953	24.0774	24.4918	1142	274.046	3.43784
25.1209	22.6198	20.7379	21.3859	22.8556	21.321	26.5508	25.0963	25.3489	24.7507	25.8148	23.1278	20.9659	22.0063	21.6535	21.9828	25.6016	25.4705	24.522	24.5512	1143	491.118	5.38829
22.773	21.3545	21.7328	20.7217	21.0865	20.9191	23.2434	23.1806	22.8286	23.8851	23.7357	20.6586	22.6636	20.5759	21.5771	19.973	22.2629	23.0593	22.3381	22.019	1144	428.142	5.45157
24.2872	22.5856	22.5248	23.2412	23.3283	22.8498	24.4297	21.1827	24.322	22.523	21.6811	25.5876	23.5192	23.5672	24.7498	22.7936	22.7936	24.6426	22.8117	22.0029	1145	300.048	3.66676
24.5748	20.261	22.8089	22.1775	22.2667	22.0774	21.6143	22.1176	24.8572	25.1085	21.817	22.6001	20.2475	20.8455	22.856	20.8969	22.4214	24.1138	24.2292	25.6079	1146	255.084	5.1971
25.0864	26.5121	24.0158	24.3989	24.4576	24.962	24.8259	23.9593	25.7822	26.0162	24.2771	28.2969	24.8073	24.9679	24.9092	24.9124	24.7059	25.2999	25.5097	24.7023	1147	353.18	5.42006
24.0098	23.6148	22.5973	22.5062	23.0781	22.2541	23.2036	22.8651	23.1525	22.7841	22.9777	22.8227	23.2379	23.2832	22.8702	22.5241	22.4665	22.4823	23.3513	23.239	1148	163.016	2.17374
21.8743	22.2691	23.4217	24.7764	23.8565	23.9318	22.5647	21.5217	22.6448	23.6759	21.0846	22.5931	23.2465	23.4463	24.1577	24.0059	22.5021	24.2952	24.5699	24.2076	1149	197.061	7.58367
23.3402	23.304	23.3146	23.1975	23.6379	23.3433	23.4669	23.6285	23.8182	23.6664	22.7946	23.253	23.591	23.7508	23.931	23.3882	23.6349	23.5771	23.5296	23.4605	1150	88.0117	3.31352
22.5388	21.7388	22.4096	24.0877	23.2632	24.0808	22.6624	21.8279	22.3819	22.0655	22.3224	22.4348	22.2557	23.2414	23.6328	24.1647	22.7358	23.0668	23.7269	23.9438	1151	182.045	4.26036
24.0767	23.5674	23.8518	22.5954	23.3989	23.3655	25.2595	23.1055	24.4546	24.3322	22.7514	24.0326	23.6394	21.7452	23.8277	22.4034	21.3246	24.0651	25.3655	24.6106	1152	427.163	6.21735
20.0709	18.3255	19.5411	19.9359	20.5432	19.6805	21.325	18.6201	21.0477	19.5836	18.5303	20.1383	20.4202	20.18	21.2512	20.5144	21.2113	20.3039	21.7661	19.0933	1153	545.172	4.55008
21.0737	21.8238	23.4101	22.8875	22.5744	22.8142	22.0019	21.8527	21.3542	21.1577	21.7452	21.0077	21.0236	21.3223	22.9505	22.2858	21.943	21.6019	21.6547	22.1445	1154	162.052	4.38391
22.6453	22.4424	23.0883	22.6572	23.3728	22.7852	21.5435	22.3685	23.9909	23.4656	21.5629	25.2787	21.566	21.7908	22.2151	22.8096	25.4184	23.8506	24.9652	24.6136	1155	301.196	8.59828
24.0829	24.199	22.06	23.4965	22.1877	21.3259	22.5156	22.5014	21.9497	22.016	19.9191	23.7687	22.3812	22.8288	23.4184	22.8148	23.0218	23.3051	23.4637	23.2271	1156	141.018	2.40433
23.1072	25.6044	24.2367	23.7571	24.0007	23.3395	20.4455	21.4243	23.0815	22.9147	20.5782	22.4643	23.2635	21.9238	24.2645	23.3961	20.4293	21.5971	22.6736	23.3411	1157	435.961	2.81854
19.3459	18.8489	21.5358	20.5512	20.8396	21.5284	19.6522	19.0668	19.9891	19.682	18.7405	19.155	21.7822	21.9234	22.3456	21.3978	20.3649	20.1388	21.7338	21.4946	1158	292.092	5.38853
20.5352	18.5828	22.5197	19.6196	20.2561	21.8389	20.6108	18.9501	18.6392	19.9703	20.3425	21.856	22.1421	21.7788	21.0935	21.7929	19.0209	19.7022	18.7009	16.9015	1159	921.345	5.76963
24.3253	25.1456	23.8964	28.9952	25.0952	23.0028	24.4755	24.228	22.2339	24.9533	23.4547	26.5197	23.532	24.8592	24.9275	25.4674	26.9483	24.8477	26.6041	26.9218	1160	461.171	7.05416
20.5698	22.4306	21.011	21.3834	21.5513	22.1423	19.5105	21.0814	20.4312	20.2115	22.0492	20.7393	20.3521	21.0401	21.1792	20.1335	20.8958	20.4071	20.8559	20.3975	1161	320.001	2.13714
24.0029	23.1852	23.2511	23.2356	22.9526	22.3708	24.6479	22.5433	23.7099	23.0187	23.4024	23.4068	23.4208	22.6267	21.9648	22.3731	23.5112	23.0024	22.8788	21.9247	1162	493.22	6.28453
17.6551	21.4686	20.3875	20.7925	20.12	20.0103	18.6645	19.1502	20.6768	21.8528	20.6466	22.7644	19.2803	19.3836	19.5227	19.2833	18.9983	18.7707	19.8615	22.5241	1163	520.266	8.32701
23.1704	21.8459	21.8767	22.2922	22.7018	23.2446	23.678	22.6198	22.6646	22.7557	23.2952	22.9786	22.5831	22.7108	23.01	21.7965	23.5314	22.8558	26.0155	26.076	1164	277.134	4.66351
17.1018	22.0819	19.2201	19.7289	19.2009	20.1081	18.9462	21.5986	19.5652	19.3931	21.6803	20.6047	16.4953	19.2964	18.7716	18.7233	17.02	19.0279	17.9459	16.8351	1165	195.822	7.67337
21.9253	19.8843	24.333	22.8145	22.8448	24.1505	23.059	19.4593	20.9347	22.1677	20.4511	20.6008	23.0175	23.1721	25.3566	22.9513	18.8221	21.2924	23.131	21.4528	1166	356.074	6.84539
24.9653	21.8675	22.0177	21.6103	21.7497	22.453	24.0465	23.9426	23.9922	22.9014	22.8327	23.4009	24.8536	21.4705	25.2505	22.7316	24.8453	25.2005	25.576	25.6782	1167	459.173	5.82516
21.606	24.457	23.5956	23.4945	20.4916	20.8324	20.2337	21.7926	22.3651	22.8213	21.2871	25.8066	21.2561	21.1188	22.4705	21.4765	19.4612	21.885	20.8007	21.949	1168	564.099	3.41291
20.5525	24.0642	22.9856	23.4759	23.1911	21.5457	23.5214	23.5326	23.7443	23.2585	21.9109	21.3441	22.9569	23.1223	24.6573	24.9698	20.7092	22.993	22.6831	22.7315	1169	475.13	2.37119
24.7185	23.0515	24.3849	23.7216	25.171	24.3783	24.8789	24.816	24.4008	25.7903	26.1326	23.7984	22.5281	23.7037	24.109	23.9885	26.1055	24.3485	24.9638	24.1998	1170	169.035	5.71331
20.0577	20.1317	20.0775	20.0527	20.2594	20.7999	20.6299	18.9256	21.1054	20.3487	19.9769	23.5351	21.3861	20.508	21.9063	19.6704	21.5632	20.8949	20.5791	20.3602	1171	524.225	6.57121
22.3619	17.6466	19.9701	19.6892	18.0096	19.0576	22.4664	19.6301	20.4469	20.1414	22.5413	19.2136	18.3444	17.959	18.3125	19.0222	22.1229	19.3687	18.9322	19.3218	1172	688.208	4.80436
20.0663	20.1856	20.5364	20.055	19.3805	19.2034	19.3258	19.9375	19.7899	19.9927	18.753	22.0449	22.9213	23.1327	20.4103	21.6403	21.5131	20.6895	20.4426	19.6441	1173	532.189	5.75192
20.4678	21.2344	23.0014	23.2486	21.8073	22.8364	21.5968	20.7309	25.7088	25.2366	20.8031	22.9829	24.0521	22.5198	22.3421	23.1866	21.3765	21.705	24.619	23.9642	1174	483.218	5.07054
23.9035	22.6866	23.6318	23.816	23.8742	24.1019	23.6855	23.1654	25.7364	26.0195	23.1118	28.1069	24.497	25.3005	23.8684	24.3913	23.3721	24.2385	24.6449	23.2767	1175	395.193	6.29569
22.4941	23.0482	25.3022	23.5618	24.2409	24.2457	21.9833	22.4307	22.7296	22.7715	22.4489	23.019	24.4897	22.6367	24.9301	23.7462	22.8484	21.8834	24.3875	23.4616	1176	209.095	6.94414
25.81	25.1539	25.5638	25.3951	24.7473	25.4447	27.101	26.1588	26.3842	25.7279	26.8487	27.8709	25.9734	25.2777	26.2423	25.4861	28.7306	24.8049	26.6642	24.9041	1177	187.097	8.17353
25.2304	23.6081	25.3498	23.7582	24.3894	24.2904	23.752	24.1382	25.4547	25.3181	23.9177	26.1767	24.9412	22.9692	24.561	24.2604	25.2995	24.5135	25.9149	25.231	1178	427.145	8.07583
14.6202	17.2394	14.6063	15.8924	14.9683	14.9622	15.1207	14.9737	16.4526	17.6002	14.8538	20.5387	15.5119	14.7868	15.4079	15.0992	15.9038	15.0232	16.2997	17.6696	1179	955.341	3.18247
22.5207	22.3008	21.9365	21.1943	20.2569	21.0052	22.2248	21.6838	22.7812	23.016	21.7815	22.794	22.1011	21.7947	20.5932	21.3163	22.0446	21.6259	23.1544	23.562	1180	262.054	3.53531
22.6196	19.3961	23.6775	24.0639	23.3065	23.0261	22.4187	22.4975	23.532	24.0736	21.496	20.5401	23.0973	21.571	24.0687	23.2301	23.4874	24.0135	24.1944	24.1574	1181	255.139	8.09396
23.7065	22.9037	22.3246	23.1767	21.9191	20.899	21.8304	22.5684	21.7266	20.857	23.1049	24.1832	25.1211	24.5857	20.889	22.0124	23.6693	22.9431	21.2627	22.3744	1182	132.033	8.05806
27.1158	26.2065	23.931	26.5593	26.3742	27.3266	27.2689	26.1676	24.5598	26.4226	26.9217	23.9975	23.4742	24.4083	26.1595	26.0097	25.9615	27.2269	24.6972	26.4532	1183	385.161	7.1198
18.7762	20.5077	22.8753	21.3451	19.8179	21.055	19.786	18.2204	19.8246	20.281	18.0556	19.0879	22.8614	22.1169	21.733	21.0597	19.1757	19.2409	19.9936	20.5088	1184	612.286	8.90299
20.6024	24.7177	22.437	20.7355	20.4664	20.6368	22.486	21.7865	21.9153	22.8676	21.0776	26.8065	20.6338	19.7595	20.6134	20.6382	22.9215	21.5537	22.8525	22.848	1185	426.169	7.74505
24.3315	27.045	25.2971	25.8905	25.2981	25.762	23.2013	23.7788	25.0117	24.5667	23.6274	25.2658	24.6932	26.4624	26.508	25.7752	22.9706	25.715	26.0865	24.9888	1186	274.964	2.14299
22.4457	21.955	22.4685	22.3911	22.907	22.5109	21.9107	22.2847	22.8215	23.1503	22.9268	21.6564	21.2871	21.432	22.6101	21.8583	22.8556	22.9809	23.5409	23.4574	1187	125.066	8.00213
24.2142	22.5835	21.4989	19.8834	22.3628	22.2094	25.0939	23.3657	22.9551	23.0074	24.5259	22.3795	23.9489	20.6048	21.4381	23.0474	21.7357	22.2067	21.5485	23.5984	1188	513.111	4.90232
22.4089	21.4213	22.2342	21.298	21.8232	22.2536	22.0786	21.8361	21.5763	20.7208	21.6197	22.292	22.6528	22.3315	22.2122	22.0207	21.5404	21.6136	23.3535	22.6923	1189	149.036	6.51748
16.0463	15.3517	15.5821	16.0579	16.4726	16.7997	15.6466	14.703	15.5769	15.8672	15.8241	16.4062	15.9521	16.7666	17.0077	16.477	16.6516	14.95	15.5922	16.2021	1190	790.361	2.49403
16.2889	15.5936	15.9389	16.315	17.0184	16.9762	16.7302	15.0324	16.0533	17.2486	15.9779	16.9353	15.072	17.5112	17.1106	16.667	16.8979	15.1893	15.5054	16.6181	1191	790.333	2.94761
28.9567	25.4788	22.969	26.5606	25.7907	27.5129	30.1595	30.1927	27.0735	29.8078	26.9881	25.7816	24.3922	25.8931	26.6136	27.0075	29.457	28.9738	28.1985	28.7701	1192	146.045	2.07703
23.7841	23.0518	21.4584	23.7068	21.1182	21.0919	22.8041	23.2214	21.906	23.0978	23.669	23.0855	21.9649	23.9775	22.881	22.4379	22.8476	23.3844	22.991	22.499	1193	141.018	1.77992
25.5915	25.496	25.8381	26.5584	24.112	24.5961	26.5065	25.1497	25.0825	25.8169	24.5167	26.5302	23.7531	24.5954	24.8031	24.2188	27.0507	25.8702	27.6208	29.4261	1194	606.099	3.85958
21.2435	21.3759	21.2328	20.8586	20.9321	20.9806	21.5228	20.9881	20.9916	21.0296	20.399	21.7642	21.6734	21.4999	21.4567	20.8934	22.0571	21.3727	22.3543	21.932	1195	234.056	2.4479
21.9653	21.8942	22.3511	21.6188	22.3404	21.4468	21.1139	20.6341	21.4022	20.606	20.6231	23.513	20.9718	21.5427	22.0136	20.8741	20.8785	21.2836	20.8829	20.3601	1196	537.264	8.68866
21.8455	22.5157	19.3341	21.3851	19.3925	20.9229	22.353	21.3287	20.3112	20.6376	22.9236	24.1828	19.5233	21.1115	20.4142	22.6385	19.9379	19.7485	19.4966	20.5882	1197	641.218	3.98541
21.1535	21.1072	20.9541	20.0505	21.3257	20.4984	21.6118	20.7681	21.7354	22.2429	20.8044	20.8125	20.4908	20.7194	20.4746	20.8466	20.962	21.1779	21.5339	22.6815	1198	394.131	9.22736
22.3381	24.8542	23.4714	25.2361	27.5772	27.2196	26.4973	24.6247	25.6941	25.0513	26.5921	24.4949	24.9237	27.0488	27.2353	24.4549	26.2709	26.1628	25.1075	25.1256	1199	347.102	4.03447
23.376	22.7825	22.7909	22.9214	23.0854	22.9536	23.0453	22.2744	23.8931	23.4443	21.2653	22.9452	23.7476	22.5221	23.1362	23.2787	23.7946	23.7972	23.1021	22.0146	1200	493.238	7.04531
18.5461	16.1612	19.4686	17.7435	17.0331	17.4775	19.4092	17.2038	18.9632	18.769	16.9547	18.4777	19.2748	17.7879	18.1084	16.6819	20.6885	19.0567	20.4903	19.4845	1201	859.456	7.49188
23.0016	20.2421	24.0419	22.8961	22.5091	24.5989	24.2773	22.9035	24.1901	24.1951	22.8451	22.1968	25.0234	21.7294	23.0101	23.1348	24.0036	22.9768	23.7281	23.5549	1202	497.228	6.39292
25.1181	24.3986	23.6963	23.583	23.9165	23.0986	24.1456	24.0919	24.7593	24.9118	24.7124	25.8928	23.7317	23.4758	24.2473	23.7241	23.6114	24.2526	24.7839	24.0837	1203	333.169	7.32561
23.7552	22.3741	22.822	24.3562	24.1215	25.0078	22.9281	23.645	25.103	24.8626	23.6506	22.576	23.0616	23.9787	23.9923	25.3498	24.734	25.5205	25.9893	24.8075	1204	271.101	5.36564
24.3623	22.1429	21.9825	22.5201	23.0572	23.3745	23.7287	23.5992	22.5051	23.4011	23.8253	22.9327	23.0611	23.1916	23.4699	23.727	22.7713	23.4532	21.7675	22.9273	1205	581.216	6.32111
22.1016	22.393	21.454	22.5448	21.7328	21.1758	23.5473	21.2127	22.1198	21.9399	21.4738	24.8365	21.8905	22.8006	21.5788	21.031	22.7854	22.0913	24.0611	23.593	1206	281.192	9.74605
23.1661	22.7288	24.2354	23.1615	23.9778	22.6665	22.4136	22.4247	25.9816	24.7155	23.35	23.0492	25.2089	26.1413	25.0498	25.2312	23.8883	23.4759	26.4007	25.8895	1207	121.032	8.45573
21.0266	21.9117	22.5282	21.0346	20.4984	20.1406	21.471	21.4586	20.5622	20.2029	20.3637	21.486	22.0411	21.9023	20.9764	20.6401	21.7163	20.8281	19.839	21.0602	1208	162.044	9.31332
22.1974	23.7313	20.8236	21.6432	22.0975	21.3849	21.5174	21.5223	22.4521	22.9387	20.2669	25.2233	21.3601	22.5826	22.1311	22.0717	22.2834	22.0965	23.2115	23.1594	1209	124.02	3.33591
19.767	20.8371	19.614	20.4507	21.0856	20.3728	19.7373	18.4209	22.693	22.1985	17.4527	21.433	20.6837	20.0621	21.0016	20.7008	19.4992	19.8784	21.5436	21.7215	1210	484.204	6.50149
26.9178	23.3951	27.1991	27.3272	27.5111	24.7156	26.853	25.0848	26.2266	25.6243	25.6224	24.3306	26.3473	26.5943	26.5692	26.9246	27.0442	25.7749	26.7488	27.231	1211	223.042	3.96251
24.4032	23.4304	25.0731	24.706	25.5243	23.3617	27.7504	25.0654	25.1656	24.1187	29.6535	22.6633	28.0322	29.1853	25.5211	27.5351	26.1753	24.5046	24.2265	25.3958	1212	273.032	2.43484
24.0316	26.9565	23.8241	23.6719	24.6126	23.069	24.059	22.4568	24.2928	24.1552	23.3274	28.1065	23.8481	23.0067	24.8918	23.7202	24.7381	23.5924	24.8585	23.268	1213	381.165	5.47103
22.4156	20.5533	22.8608	22.4771	22.9303	23.7547	22.6869	21.4052	22.4084	21.4434	22.0982	24.2698	22.6115	22.2134	23.7175	23.424	23.927	21.2918	22.5764	20.9655	1214	376.08	3.94019
20.0077	20.19	21.557	19.9992	20.5173	20.5834	20.2536	20.8401	19.5895	19.3739	20.1836	21.7782	22.9145	21.6297	20.3003	22.0238	17.8183	19.6787	19.3401	19.4329	1215	675.202	5.00513
21.6119	20.8996	20.6629	20.964	21.8673	21.5333	20.9874	20.2143	19.7669	20.8324	20.5231	22.3073	19.9637	20.2366	21.1098	20.9588	23.6894	18.8044	25.2076	23.0209	1216	278.923	2.2761
22.6749	22.7224	22.9347	22.5302	22.5263	22.6314	22.846	23.0786	23.8022	21.6767	22.9992	24.3639	23.0965	22.0675	22.2482	22.8653	25.2585	22.6552	23.222	22.9069	1217	164.058	6.10819
19.6034	17.9496	20.784	19.9218	20.4783	20.8544	19.622	20.2196	18.1444	18.482	19.7104	17.1983	20.9913	19.4612	19.3054	20.8565	18.0297	20.4476	20.1005	20.3303	1218	608.325	8.40872
23.9048	23.7965	26.9216	27.0105	26.6856	26.5439	23.2248	24.4472	26.3229	24.9738	22.9503	25.4589	25.1339	25.8234	26.4764	26.9561	27.4564	27.2021	26.9649	25.5229	1219	315.141	6.03977
19.7772	21.2169	20.5277	23.0798	22.2472	22.0324	20.4314	21.0254	21.2152	22.4362	20.8784	20.2295	21.6234	22.0319	22.048	20.4328	22.0932	22.1154	22.3644	21.8195	1220	749.242	2.42086
22.5635	22.0511	22.7758	21.6237	22.2628	22.1479	21.6682	22.9011	22.1252	22.6851	22.2858	20.9373	23.2633	22.685	23.5516	23.9414	24.5575	22.5215	24.6414	24.7504	1221	233.075	3.80785
22.291	22.2582	26.3278	24.7863	24.632	25.0904	22.42	21.8171	23.7088	23.3446	22.5586	22.1029	24.9374	23.0867	24.9131	25.4302	21.9671	22.9289	23.1505	22.7193	1222	541.263	7.28506
24.147	22.7018	21.7502	22.2595	22.1715	22.1915	23.75	23.4821	23.0561	23.4652	24.4938	25.0165	22.3954	23.1343	22.9176	22.5802	23.9789	24.1619	23.3778	23.1705	1223	405.135	6.20415
23.2977	21.2618	23.8917	23.1826	24.2437	24.0993	23.3104	23.8685	23.4694	24.87	23.6664	23.7087	24.7466	23.651	24.3598	22.8468	24.4272	23.9708	23.5408	23.6471	1224	389.164	6.90131
25.6594	19.9044	26.7162	25.4385	25.3684	25.1427	25.8426	24.0258	26.0703	24.1284	23.3274	20.6461	27.1852	27.7769	26.1915	27.3693	25.636	25.5822	26.7185	26.397	1225	303.121	8.8764
21.9539	21.5134	21.3546	21.458	21.2407	21.3522	21.7054	19.9928	21.8957	22.0141	21.7068	23.7282	20.4767	20.6045	20.2041	19.9296	19.6949	22.447	21.3211	20.4208	1226	673.29	5.59249
21.0377	21.5516	22.3542	24.0231	23.9087	24.4464	22.268	21.2206	20.5929	21.4385	22.2584	21.4368	22.0581	23.4834	23.448	22.6091	21.5339	20.8035	20.6895	21.4895	1227	384.101	5.08973
24.6427	24.1925	24.8736	23.9196	23.4571	24.0969	24.9382	23.3546	22.9795	24.4231	22.6902	25.8419	23.6939	21.4357	24.0695	23.1665	25.2797	23.9743	21.9285	25.2591	1228	257.05	3.86121
22.88	23.2461	24.9135	24.0165	23.3909	24.78	23.1067	21.9973	22.9327	22.349	22.6897	21.9692	22.5727	23.2195	24.1259	22.7211	22.2162	23.1768	24.2436	25.4355	1229	271.172	8.44123
28.3539	27.359	22.3326	25.744	27.831	27.8565	28.3137	26.337	26.827	27.5784	28.0064	29.7564	25.7968	28.4203	26.6046	29.0179	28.6591	27.4065	28.2181	25.8343	1230	379.093	2.44533
21.8205	20.2583	21.9153	21.0739	20.96	20.7381	22.6389	20.3061	21.0955	21.6116	21.8456	22.9305	20.9115	20.3434	21.0405	21.3861	21.1344	21.4148	21.1128	20.7911	1231	703.225	7.18757
24.5647	24.1091	21.0994	23.425	24.3301	23.9434	24.1854	24.9086	24.4053	24.4455	26.0567	24.8905	23.1603	24.1427	24.2704	24.7188	24.1511	23.7292	22.8571	23.9495	1232	165.979	8.82849
26.1085	25.6142	24.2271	24.8322	24.9119	23.7562	25.0703	25.1759	24.5764	24.6117	24.7018	25.8169	24.262	24.5589	23.7322	23.1704	25.641	25.5873	25.6077	26.0515	1233	229.089	2.95111
23.3753	23.2977	23.9729	23.4035	22.9317	23.2107	23.1553	22.6707	23.1973	23.227	22.8187	23.3091	22.7763	24.2342	23.2469	22.7071	23.3791	23.6052	24.0377	23.7237	1234	156.065	4.14149
24.0098	25.16	24.6103	24.1112	24.2089	24.0163	23.1336	23.3559	23.3458	24.0242	23.7431	25.7053	25.719	25.5415	24.999	23.5618	23.9328	24.3299	23.2871	22.8092	1235	114.032	2.65426
24.9461	22.2955	24.2631	23.7672	22.5327	22.6712	23.6076	23.6584	23.2207	24.2179	22.8201	22.7009	25.4491	23.894	24.4221	23.3108	23.928	24.4279	24.6941	24.6061	1236	473.173	3.94907
19.128	20.8039	19.6397	19.5986	20.0296	20.548	20.4737	19.9143	19.2891	19.5342	20.1903	23.0928	19.6176	20.2761	20.0007	20.7197	19.8623	19.0552	20.7146	19.5232	1237	516.179	6.17981
25.2211	24.9007	23.1916	23.3883	24.0624	23.9464	24.8034	24.4893	25.9731	23.6109	24.3651	24.7188	23.3919	23.4803	24.2642	24.6196	28.7397	24.3957	22.9902	23.0629	1238	177.043	9.63054
17.1643	16.583	15.0869	16.7396	16.501	16.306	18.1793	16.6458	19.2653	19.9093	17.0313	18.1909	15.4662	17.194	16.1638	16.4784	15.8263	15.516	17.706	18.6803	1239	959.436	7.84512
26.247	22.622	22.5783	22.3479	22.1126	21.6812	24.8917	24.1451	27.4307	27.0636	24.8308	23.754	22.4558	22.2009	22.126	21.8185	26.285	26.4385	26.9462	26.181	1240	313.106	5.16225
22.6487	21.5874	20.69	20.9094	21.6208	20.9009	22.8324	22.7047	22.7229	22.8137	22.8302	22.4172	19.7831	20.0308	20.2354	21.5186	22.7225	22.9127	21.5101	23.2619	1241	123.009	3.66786
20.1369	19.4004	19.5928	18.8918	18.0661	18.4182	19.8084	18.5753	16.4489	17.168	16.9216	20.4212	18.3216	18.6506	18.5208	18.449	18.4805	20.2355	17.954	17.025	1242	903.312	3.17411
25.8842	23.4653	24.0912	23.6277	23.6066	24.4122	26.215	24.0205	26.5999	26.6319	24.7196	25.2709	24.2042	23.5084	24.2981	21.4805	26.0217	25.8943	26.4751	26.3603	1243	401.109	6.33026
24.5643	23.8907	24.4878	24.2887	23.0148	23.2222	25.5017	24.7025	24.3126	25.315	23.6994	24.3585	24.6599	25.2084	24.6162	23.3401	25.6578	24.7105	25.9393	25.1197	1244	201.11	6.59329
28.1903	26.0972	23.5162	25.7384	22.049	24.2374	28.5048	26.6683	27.6206	27.6557	27.8862	27.514	23.7022	23.7135	26.3544	22.9406	27.5975	27.5007	26.8371	27.3732	1245	218.084	3.57578
22.4216	21.2924	21.986	22.0032	21.4336	21.4765	22.6541	21.4634	22.9828	22.079	21.5276	24.2031	22.2812	21.8591	22.1292	21.4854	24.2568	22.2212	23.4635	22.5887	1246	258.067	2.96176
24.3613	24.5398	23.3615	22.9129	23.525	23.5253	23.5348	24.636	22.6129	23.7903	23.7607	25.8852	22.4805	23.4268	23.3247	22.7078	22.9826	24.3103	24.1864	23.203	1247	421.046	3.09517
21.4216	22.0331	23.931	23.3633	22.2373	22.9755	19.2369	20.8801	20.8899	22.8067	19.8264	21.3755	21.7771	20.8514	22.1118	21.4892	21.1966	20.9208	22.5428	21.995	1248	275.172	9.31707
25.4911	23.5105	24.311	23.0083	24.0981	24.1711	23.5617	23.8662	23.5302	24.2918	23.5992	24.0877	24.6524	22.6188	24.5313	24.3324	26.1498	24.3543	24.1262	24.8792	1249	257.092	4.43815
20.9615	19.9454	18.9439	18.1383	19.1252	18.6017	19.0975	19.2951	19.4293	20.147	19.7307	21.4266	18.8827	20.7838	20.1665	20.2272	18.6463	20.9801	20.2055	18.9484	1250	839.273	3.14759
24.3477	21.8404	22.7222	22.3441	23.2868	23.8013	24.3853	23.6209	23.4172	24.6212	23.6428	23.2756	23.2789	23.3061	23.8522	23.1509	24.6518	24.1668	24.495	24.1387	1251	333.143	6.34264
21.5453	21.0724	21.8368	19.4894	21.1667	22.6971	21.2531	21.0923	22.2526	22.2969	19.9753	24.7449	22.3675	21.48	21.6329	20.5567	21.1283	22.4786	23.1064	21.6981	1252	521.178	4.27141
19.8988	21.5765	18.9401	20.8105	20.8959	21.2563	19.1514	18.0032	19.8206	21.3372	18.1552	21.7833	19.8244	22.6509	21.0477	21.4202	23.6285	20.1437	23.9284	23.0445	1253	561.148	4.02194
24.7337	22.5868	21.5408	22.6482	22.9215	23.3113	22.7791	23.2416	23.8773	23.218	23.1019	23.5686	23.1623	22.8853	22.8106	23.346	25.2246	23.9321	23.8484	23.3718	1254	130.06	9.44237
17.7729	18.9814	22.9381	21.153	20.6937	19.7925	19.0922	19.4797	20.4701	18.8608	17.8689	19.7193	21.9344	19.5794	21.7681	21.3201	19.729	20.1903	21.5795	21.5909	1255	212.07	4.98294
25.3794	21.8772	26.7255	25.1125	24.2632	24.6018	23.8605	23.5027	23.5527	24.071	21.29	21.329	25.0485	22.7499	25.3011	24.6049	23.7608	24.553	24.4817	24.1749	1256	257.158	8.62967
24.5274	22.3238	21.8315	21.7893	20.9057	22.0628	22.6459	22.5655	21.9891	23.0232	21.8687	23.9942	21.8638	22.4342	21.0126	22.0629	19.9851	22.8875	21.5742	22.546	1257	538.154	4.20019
20.9893	22.2336	20.5125	21.4089	21.5563	21.6451	22.3535	22.3575	22.4747	22.6803	23.4911	22.9619	19.9576	20.6822	21.4193	21.8638	22.2041	22.9214	21.5161	22.9276	1258	123.009	3.96406
20.2251	18.0224	18.0625	18.8576	18.9649	19.4854	19.5791	19.7255	20.2239	19.877	19.5882	20.3251	18.7204	18.8819	18.7902	19.1459	18.6368	20.173	20.6575	19.9463	1259	686.239	4.8818
23.2693	24.9885	23.7093	22.7565	22.862	22.7606	23.4197	23.1738	23.7258	24.6431	22.3333	23.3325	23.5732	23.0284	23.076	23.3741	22.1099	23.4036	24.7711	23.8154	1260	393.171	8.22794
24.3193	25.3711	25.1911	25.239	24.1735	24.3838	25.0585	25.229	24.7103	24.3527	24.7089	25.0747	25.4072	24.0024	24.4395	24.4402	24.0974	23.9725	23.9147	23.7295	1261	495.221	7.1937
21.7135	23.6022	21.6266	22.225	22.3257	22.2946	22.8975	21.2906	21.4367	21.2991	21.4281	23.8443	21.7503	22.1933	22.525	22.6247	22.6913	21.1431	20.8998	21.8374	1262	186.081	10.3286
22.2369	21.7743	20.775	20.2024	20.8688	20.5743	21.4696	21.0649	20.5821	22.7543	21.2585	23.5083	21.2302	20.6294	20.4208	21.4935	18.6341	21.5402	19.7878	20.0206	1263	673.282	5.10076
24.0102	22.9678	24.2361	23.71	22.9477	23.3398	24.7283	23.6906	26.2683	25.3079	24.0653	23.1222	24.4478	22.991	23.3934	23.4559	24.3111	23.928	25.7753	26.5153	1264	473.262	9.06649
16.0699	17.7295	19.8256	19.2778	17.8502	19.3541	17.7823	16.5711	17.4415	16.2913	17.1838	18.4264	18.4914	19.3383	18.2377	18.3987	16.6993	17.8045	17.8055	17.0472	1265	883.47	8.13055
20.4366	23.3528	22.2476	22.848	22.5418	23.0149	23.2354	22.2082	18.6157	20.6378	20.5423	25.9817	22.773	22.8239	22.8785	21.5297	22.3936	21.964	19.8391	20.7085	1266	419.085	5.54095
21.8457	22.4617	20.2809	20.0187	20.3428	19.4604	20.9682	22.3423	20.1369	20.7628	22.2503	23.0119	20.3246	20.1103	20.0182	19.3665	21.6776	21.5182	20.4608	19.7765	1267	569.217	6.80443
26.8545	25.1203	20.4415	22.0413	19.6796	22.0369	26.9744	25.7968	26.7165	26.7712	26.336	26.1895	21.1859	22.1734	21.4952	21.0217	27.3687	26.9619	26.6914	25.9533	1268	391.102	5.8961
22.4718	23.5166	23.1367	23.8022	24.4303	22.9045	24.3682	21.583	23.5149	23.6292	23.0323	23.0373	23.7165	23.5851	23.8535	23.3761	22.1614	24.0141	23.0834	22.6256	1269	389.153	3.91508
22.5634	23.7866	20.9203	21.599	20.8006	21.5526	22.3304	22.0669	22.5566	23.669	22.0547	21.6458	20.685	21.7949	20.7488	21.1203	21.5427	23.7009	23.0262	25.8159	1270	268.062	3.90512
20.0496	20.212	21.1986	21.1301	20.4497	21.1416	20.427	20.2397	21.0948	20.0614	20.618	20.7241	22.8529	22.2342	20.9678	20.7471	20.7845	20.3892	21.178	22.6941	1271	94.9827	2.27208
23.5832	25.5796	26.5074	25.9218	26.0601	25.6394	25.6614	24.5859	26.0934	25.2434	24.5304	26.9812	25.5111	24.8453	26.382	24.9107	26.2177	25.9615	27.0485	25.6424	1272	242.971	2.1837
22.4344	21.3029	21.7116	21.1269	20.5475	20.3879	22.2298	21.3036	21.4687	21.9344	22.4526	20.7738	21.647	21.4964	21.0488	20.3355	22.4319	21.55	21.9811	21.2063	1273	109.046	4.17167
25.57	25.3168	22.1119	22.5934	21.4864	21.6968	21.9315	25.5075	25.8813	24.4262	25.2854	27.4639	21.1029	22.9536	22.4311	21.9452	25.5399	24.7961	22.9629	23.6713	1274	265.105	5.16409
30.443	23.9613	25.387	25.66	24.7128	25.7015	30.6066	28.4583	30.6754	30.1425	29.2041	23.7152	26.6916	26.5544	26.0222	25.527	30.1136	30.1123	30.6837	30.6624	1275	305.078	7.20838
24.0507	23.2583	24.7383	23.3577	24.8303	24.297	24.9496	24.1852	23.8786	23.792	24.3636	24.4302	25.9193	25.076	24.7222	23.2255	23.5652	24.6558	23.3867	23.6809	1276	541.176	8.45219
21.8896	23.3883	21.9397	21.8041	21.5015	21.6114	19.9448	23.1731	21.3439	22.3882	19.5819	24.347	22.5828	23.0276	22.436	21.6907	21.9286	22.3757	22.8585	23.2326	1277	247.03	2.05134
21.113	20.8109	21.3081	21.5012	21.3027	20.5996	21.9892	20.0644	20.69	20.8653	19.1859	20.253	21.8479	20.8439	21.454	20.8409	21.2314	20.5303	20.2291	20.3871	1278	153.959	8.71306
23.0711	22.4531	21.778	21.3567	21.2013	22.4306	22.5065	23.6853	21.3545	23.5275	23.1442	24.9004	21.5485	21.3786	21.3866	21.7639	24.3089	24.3442	23.537	22.5007	1279	405.129	6.82192
19.6971	18.2831	20.1796	20.6427	20.7009	21.0713	22.0465	20.8529	21.5555	21.9764	22.4711	18.8654	21.9448	21.7379	21.6286	21.7393	21.5412	22.2787	22.061	21.8717	1280	539.195	8.98283
22.3942	19.2306	21.2841	22.2111	21.7952	22.6836	22.0788	21.3214	23.2347	23.3452	22.368	20.1008	22.527	22.0045	21.1597	22.5897	23.3992	22.8381	22.4682	21.2865	1281	603.122	2.42632
22.7138	23.6265	24.0751	24.0542	22.895	23.5039	22.5384	22.1282	22.5648	22.1269	22.355	23.7148	24.3226	23.4465	23.4564	22.3777	23.4929	23.6866	23.5372	23.2835	1282	302.098	2.36967
21.8913	22.2896	21.8203	21.2157	21.7009	21.5259	22.8232	22.2468	22.4382	22.6546	22.9363	23.746	22.3787	22.8634	22.7279	21.6674	22.0809	22.8398	23.975	23.8455	1283	125.012	2.44415
21.3113	23.6763	25.2298	25.3049	24.5147	23.6581	19.8231	20.1787	19.3784	21.5214	19.0788	20.2635	25.9985	23.653	26.0642	24.7817	21.8275	19.9755	21.698	21.5809	1284	136.031	3.40477
17.504	17.3529	19.2447	19.6584	17.8495	18.4663	17.418	17.6866	19.1049	18.3521	19.3257	19.477	18.0286	16.0686	17.3383	17.2637	19.1939	17.5678	20.0517	20.1596	1285	656.209	4.99623
20.463	20.757	21.7816	20.5594	20.8317	19.6038	21.0337	20.4194	20.768	20.2339	19.5619	20.7163	21.4008	20.8514	19.007	20.2482	18.5635	21.0787	21.2223	20.067	1286	531.248	9.20624
25.8584	20.4751	21.5665	23.6224	23.1016	23.5994	26.0185	25.7061	26.5387	26.7933	25.869	22.6221	22.441	22.6157	23.7066	23.0039	24.2237	25.2586	26.0018	25.9696	1287	453.112	5.38787
21.5892	20.3138	21.4897	20.3177	21.1427	20.312	20.806	21.0738	21.4276	22.1302	21.5521	20.3552	21.1065	21.1144	20.9529	20.9441	21.0664	22.0324	22.4375	21.1803	1288	353.979	2.21583
18.1209	18.4207	18.6547	19.2331	18.6162	19.485	18.7798	19.2069	19.1934	19.6013	18.2842	19.054	19.3467	20.3188	19.165	19.7157	20.8593	18.0503	22.0219	21.8139	1289	562.184	4.2639
21.5469	20.4292	19.4761	20.8941	21.0042	20.9774	20.1898	21.4253	21.0413	22.147	19.8795	22.5068	20.885	21.6095	21.7286	22.1683	22.6926	22.2416	22.2707	21.3515	1290	695.209	2.75831
22.7885	19.1991	18.3129	18.5783	18.1386	16.8441	22.8343	21.7752	20.6251	20.6941	20.1687	22.2152	17.1588	18.6321	18.2147	17.8553	23.0837	21.7905	21.2301	21.0302	1291	715.209	4.39094
21.3045	18.8499	20.6278	20.3848	21.8163	21.2824	22.0445	22.534	21.312	22.4513	23.2861	21.1106	20.2039	20.3472	20.9084	20.9313	21.101	19.98	22.5842	23.3066	1292	180.057	9.56826
23.8623	21.3186	23.2398	22.4232	21.9934	21.7604	23.8715	23.0761	22.4209	23.2479	23.6619	23.9433	24.56	24.3994	22.3802	22.9015	22.8494	23.8674	22.2249	22.4172	1293	434.074	5.01659
24.0082	22.7521	22.9388	23.0416	22.6458	22.0045	25.0745	22.9835	23.7288	24.0099	23.0395	24.6793	23.2284	22.7642	23.6157	22.999	26.0571	23.8689	24.2447	25.1561	1294	257.074	3.09174
20.6015	20.6059	22.4819	20.8674	21.5246	20.6165	21.4742	20.4634	21.631	20.3896	20.934	21.8434	22.1493	22.1442	21.8257	21.5579	22.0376	20.1275	21.7159	22.4696	1295	363.04	2.65605
22.146	22.6492	21.9919	21.6271	21.5577	22.1613	22.01	22.2074	21.4582	20.7938	21.6981	21.7053	21.8572	21.5514	21.8688	21.7147	21.8164	22.0113	22.0948	22.548	1296	320.08	3.45364
23.4382	23.4017	22.9841	21.8547	23.6261	23.2985	23.9044	23.225	22.9887	23.398	23.8347	23.5379	22.0909	23.1268	23.3107	23.1965	23.5956	23.0528	23.442	24.057	1297	119.029	2.72145
24.9781	26.3663	23.0154	23.6211	23.2482	22.8153	24.9984	26.16	25.6033	26.7841	26.3779	27.452	22.7404	22.6026	24.3189	20.9369	26.0925	26.2187	27.0514	27.0731	1298	218.091	3.84283
24.3301	22.9498	21.7756	23.6606	22.8915	24.413	24.2109	22.7994	21.1143	20.6143	23.8805	21.9245	22.0773	24.0148	23.6911	24.8795	23.5644	21.6134	20.097	23.217	1299	289.991	7.05009
22.9232	22.0185	22.4237	22.4526	21.366	21.2707	22.8653	22.4594	22.7394	23.1638	22.758	22.8572	22.722	23.8591	21.2808	21.1686	23.1806	22.6243	23.4155	22.6436	1300	155.03	5.15691
21.7146	21.5604	23.0131	23.7883	24.1979	22.1987	25.2641	22.5126	24.3987	22.5247	25.0611	21.7652	23.2728	23.3622	24.3184	24.5193	20.9803	24.7046	22.4892	21.1552	1301	925.282	2.68288
19.6925	18.7796	19.2569	18.8321	18.6679	19.3865	19.4859	20.7127	19.6311	18.614	20.5523	19.3899	19.2756	19.79	19.5175	19.448	21.4518	21.8333	20.1111	19.0376	1302	777.359	7.53887
23.1763	26.7698	25.3192	24.1852	24.8311	24.4882	23.8325	23.5383	25.4467	24.2414	22.8166	27.3384	25.361	24.7437	25.0627	24.9716	24.5626	24.7077	25.376	25.9684	1303	317.064	3.78103
18.9214	25.7508	22.1416	25.6859	23.0593	24.5837	23.2675	22.3216	23.407	24.2969	21.8768	26.9205	23.6989	25.4272	24.3677	22.8673	23.5436	25.071	23.6538	24.7312	1304	301.047	2.75407
22.2436	23.7146	22.1694	20.5591	21.4259	23.5705	24.9266	23.7091	22.9583	25.2518	22.3312	25.3427	21.8731	20.7272	21.8494	20.4072	23.155	22.2946	23.2728	24.2908	1305	723.397	8.8774
21.3991	18.861	20.5955	20.1733	21.4843	21.2621	22.7041	21.3795	21.7879	22.101	21.091	19.4687	20.3714	20.1319	21.1576	19.8147	21.1559	21.6214	22.4845	22.1208	1306	587.333	7.77892
23.0802	21.7578	26.2123	26.129	25.9083	25.7196	21.0405	23.0082	26.259	26.4364	24.2353	23.5613	28.0564	28.6054	26.8389	26.9842	23.4048	24.1028	26.45	25.6031	1307	237.049	7.25919
21.7832	18.263	20.3829	19.714	19.9313	20.0919	22.4216	20.7243	20.7556	20.8043	19.2818	20.7761	19.8825	18.7143	18.6427	20.3027	22.3869	22.889	20.2543	20.9676	1308	450.124	4.97426
21.9611	24.0376	23.5584	22.7585	22.2192	24.0741	23.9736	23.0053	22.0278	22.7794	20.6004	24.8362	22.8855	22.865	22.3869	21.1715	23.2644	23.0698	23.6234	23.5494	1309	561.325	9.53752
23.4604	22.4918	22.5102	21.8451	21.7559	22.1328	21.7796	22.174	23.9153	23.454	24.2745	25.0208	21.7681	22.7278	21.8948	21.2979	21.9283	23.1913	23.2726	24.1456	1310	399.071	3.02715
16.942	16.0827	18.5043	19.0426	18.866	18.8233	18.2	17.0022	18.7705	17.9732	17.8341	18.6975	19.3932	18.1054	17.6263	19.2963	17.0981	17.4819	19.028	19.4619	1311	835.333	5.96106
23.5239	23.7426	26.6193	24.0979	24.9967	24.5648	22.7238	21.2332	23.2924	24.065	21.2675	24.6114	24.3203	25.9458	24.2334	21.655	23.2439	23.5005	23.8752	24.6975	1312	565.287	7.48237
21.1505	21.2048	20.8573	20.5902	20.9596	20.3557	21.4911	22.4703	21.4583	21.4514	22.0293	22.096	20.3074	19.8379	21.2531	20.8907	21.9251	19.7737	21.5642	22.9572	1313	180.06	8.3262
25.247	21.6687	22.8953	23.0169	19.5738	21.9292	23.424	21.2265	23.2022	22.9672	24.9778	21.1377	24.2676	23.9649	21.053	22.8154	26.456	21.6673	21.2858	22.8174	1314	311.02	2.35967
20.4463	15.31	16.8897	17.4604	18.3845	18.6068	22.2379	20.7568	23.1362	23.0126	21.2769	18.4112	17.6046	17.0617	17.8539	18.8279	19.5673	22.2568	22.7042	21.7956	1315	833.293	6.70366
18.8758	20.6219	19.9456	21.5779	21.2088	20.9399	19.9859	19.1156	18.9162	20.941	19.5973	20.1823	20.2158	19.6711	20.0028	20.7101	20.4954	19.8787	19.3861	19.5618	1316	704.235	4.6149
19.6202	20.7478	20.5126	21.5625	21.8028	21.2722	20.2956	19.2716	19.0978	20.941	19.9203	23.0447	19.7754	21.1165	20.8082	20.4727	20.6262	18.9983	19.9047	19.7372	1317	704.222	4.46639
23.5703	22.1658	21.66	23.1961	22.3292	23.9663	24.3764	24.5874	23.7535	22.6956	23.0184	22.7802	21.9785	22.5006	24.4436	21.7566	22.7903	23.1807	22.3262	23.6373	1318	196.022	3.79069
19.7993	20.7439	19.7434	18.6436	20.2992	19.5678	19.8622	20.7688	20.3891	19.9129	20.1695	21.4041	20.0321	19.9585	19.4234	20.2761	20.4844	19.2774	21.3891	20.8206	1319	150.016	7.06643
24.6917	25.1284	26.4919	26.0838	25.5821	25.3323	24.8958	23.9897	23.3866	23.3743	24.22	24.616	25.6324	24.0176	25.9172	24.121	24.6489	23.8847	24.8665	23.6897	1320	259.121	7.41229
23.61	23.5743	21.8045	21.3989	21.8648	21.3744	24.53	22.7957	23.9505	25.1085	23.2459	24.02	22.7502	21.5502	22.3449	22.1619	24.1215	22.8135	24.5204	25.0127	1321	366.145	5.52781
23.0166	18.4998	24.5055	23.5517	24.0665	22.3263	23.1899	22.9427	22.9043	22.6502	22.56	20.9614	23.4801	22.1144	23.233	23.3031	24.0238	23.1164	23.8072	24.5733	1322	303.111	3.88524
23.272	20.23	21.7491	21.8388	21.6607	21.9705	21.2512	20.9639	22.8541	23.2731	20.8063	22.9797	22.494	21.5783	21.4761	21.6223	21.4873	21.6758	22.4934	22.6312	1323	396.193	7.44539
24.2587	19.6876	25.7228	23.9084	24.1007	24.5154	24.6854	23.1643	24.0556	24.1571	23.2046	19.9498	24.7093	22.8923	24.9438	24.6092	23.5788	23.5353	24.707	24.4677	1324	355.192	8.69643
19.595	18.9178	19.2009	18.6925	17.7201	18.8064	19.168	16.5964	18.1637	17.6066	18.9685	17.57	18.3949	20.9587	18.2163	18.8777	18.3705	18.9096	18.62	16.9068	1325	935.253	3.96343
23.1364	21.1169	22.2251	22.0601	22.346	22.8879	23.2944	23.441	23.3368	23.0787	23.1618	22.8804	22.5202	22.9062	22.3013	22.2448	23.6843	23.5307	23.2638	23.6538	1326	211.046	3.32375
22.2296	20.5018	22.5029	22.1445	21.6488	21.9825	22.0034	21.1969	21.8084	21.7196	21.8035	21.4322	22.8144	22.6744	22.3063	22.319	21.978	22.4694	21.2618	21.1548	1327	685.204	3.48599
24.5101	17.8944	20.2468	23.1241	21.7345	21.9865	22.0279	22.717	22.4337	21.654	23.0535	19.16	22.5877	22.1538	21.8082	22.0646	24.8624	23.217	22.6802	22.585	1328	873.318	2.99816
25.4974	25.8306	23.5088	24.7204	22.9101	23.4202	24.1261	25.8364	23.5839	23.5169	24.0126	22.8543	23.6597	23.1655	22.8666	23.0535	24.1863	22.2432	24.803	26.4216	1329	297.098	5.46878
22.6467	22.2578	25.31	24.2278	24.4158	25.8935	22.6976	22.8862	23.0809	24.074	22.4897	22.0268	23.1849	23.1143	23.7266	26.223	22.787	21.8894	25.4858	24.7708	1330	227.064	3.96342
24.4835	22.7868	22.5663	22.3982	22.0857	22.0276	24.7872	23.364	23.4209	23.1089	22.1783	23.4766	22.362	22.9226	22.4429	22.0808	25.2587	23.7091	23.5671	24.0331	1331	200.055	3.80454
21.4319	21.4454	21.3594	19.7363	20.3186	19.9118	20.478	21.5788	21.6773	23.4979	21.3775	22.9142	20.8712	20.1833	20.7569	20.0724	20.9473	21.8546	23.7177	23.6893	1332	429.145	3.64567
26.0339	25.6547	24.7907	25.5358	26.1162	26.8785	25.493	25.616	25.764	26.5662	26.3949	24.7223	25.243	25.3126	26.3077	25.0148	25.3182	27.0325	25.8313	26.4582	1333	245.083	2.94638
22.3023	21.9906	23.5887	23.6758	21.9812	22.6898	22.0206	21.7359	22.3808	22.5036	21.811	23.5605	23.6906	23.0129	21.5903	22.7283	21.7081	23.1656	21.6229	21.5735	1334	613.197	6.0192
21.0149	20.2558	21.439	19.3512	19.997	19.3616	21.2884	19.6899	21.1067	20.844	20.9551	21.5264	19.9513	19.5039	21.7963	20.7357	21.2397	20.4657	22.018	24.5129	1335	194.044	5.12404
23.8779	21.6465	22.4854	23.7011	23.4253	24.1003	23.6701	23.3025	24.237	24.1322	23.4026	23.378	22.87	24.792	23.7802	23.3536	23.9815	23.9977	24.1234	24.4489	1336	263.047	2.89026
21.5493	21.9643	22.357	21.9907	23.8696	22.3916	21.4768	20.4792	20.8304	21.3241	21.2912	21.9636	23.454	21.314	24.1304	23.3193	21.6947	21.1777	21.4047	21.7775	1337	338.054	3.18973
25.3837	25.5019	23.8641	24.2882	23.3744	22.3149	25.3978	25.8135	25.1734	23.9144	24.2481	24.0834	23.2382	23.8401	22.7793	23.4683	25.2126	24.3081	25.0439	25.3455	1338	297.095	4.95114
18.6272	16.3501	17.4221	16.9191	16.0356	16.1064	17.9843	14.9409	16.8068	17.6087	15.9693	20.1098	15.6363	17.4481	16.7849	15.9268	17.1473	18.0503	17.1197	16.8288	1339	843.398	7.21773
24.5957	23.8949	25.0562	24.2279	23.4661	23.2427	25.0712	24.4728	24.8733	24.994	24.8003	24.376	23.5494	25.3637	23.3629	24.0625	24.426	24.7315	24.8557	24.7396	1340	283.04	3.30581
21.4072	22.1056	21.4267	21.6328	21.3315	21.0848	20.6267	20.9776	21.8414	21.4143	20.7301	21.8872	21.341	20.6393	21.3108	21.4885	20.4599	21.5391	21.217	20.8627	1341	341.93	2.9845
25.5345	24.152	23.4289	20.9941	23.0615	22.7489	23.2836	22.8303	25.3825	25.3111	24.5004	31.4813	24.7064	21.551	22.762	22.3386	24.0221	22.2191	24.731	24.9534	1342	425.147	7.21186
22.109	22.7301	22.3615	22.6403	22.4731	22.7891	22.9994	22.7555	22.6206	22.6045	22.408	23.1808	22.9358	21.3569	22.9115	22.4488	22.2805	23.2194	22.4224	22.986	1343	159.035	10.6548
24.8008	24.3426	25.2942	23.7149	25.0173	24.8682	25.4623	26.8968	27.6078	27.3207	25.8097	26.494	23.8424	23.7106	25.3643	23.8675	26.2669	27.9679	26.8853	25.9676	1344	413.215	8.36642
21.1386	20.6972	22.3057	22.2864	21.8321	20.956	21.8698	21.674	22.7396	21.2987	21.1712	19.9554	21.3852	23.5457	21.074	22.3254	22.3508	22.4079	23.0191	23.5354	1345	263.14	8.80373
15.7523	16.0608	16.2912	16.0132	16.7862	15.3361	15.1561	14.9672	14.9579	14.5177	15.2529	15.7489	16.3811	18.779	17.0277	16.7397	15.4614	15.4995	16.8871	16.1048	1346	889.201	3.21189
22.0085	23.9061	22.7462	22.1705	24.1045	24.0312	24.6534	23.3001	24.2667	23.7672	24.2918	25.069	23.1812	23.1613	23.9138	24.1942	24.0409	21.6906	26.2862	26.4939	1347	285.076	2.80316
25.0595	25.0896	21.5266	20.8375	20.6191	21.5614	25.032	23.3728	23.5066	20.763	22.5567	24.2909	21.7618	21.9164	21.7621	20.133	22.7814	22.4479	22.6354	23.1711	1348	407.085	3.23914
24.2893	24.2083	23.405	23.0363	23.8173	22.6765	22.1733	23.1483	22.4306	22.7676	21.435	24.9379	22.3668	22.3197	25.0956	23.5973	23.5666	22.824	24.9754	23.6918	1349	255.186	9.99554
24.9311	24.0558	24.0275	24.2645	24.7694	24.9994	24.6079	24.2844	25.1273	24.6467	25.2353	22.6052	24.861	24.5803	25.0683	24.7493	24.7163	25.3434	25.9371	25.7912	1350	363.207	9.40442
23.1014	22.1227	23.8936	23.939	22.3652	22.8636	23.2295	23.3692	22.8819	22.4601	22.5622	24.7389	23.022	23.4091	23.4585	23.1402	22.7486	22.6094	23.7584	24.0793	1351	213.078	4.50365
22.8246	21.3811	22.369	22.4734	22.7897	22.397	23.0562	22.4806	22.8129	22.9371	24.346	23.0933	22.8478	20.8851	22.2971	21.9469	23.092	21.319	25.2043	24.4398	1352	283.14	8.27546
25.128	21.3648	22.6023	21.9841	21.5386	21.9094	23.5649	23.2588	23.8757	23.0482	24.4459	22.2932	22.8217	22.9845	22.2721	22.4589	23.8696	24.0375	23.8549	22.8877	1353	155.023	3.04598
24.8491	21.5924	23.6331	24.1354	24.1122	23.8533	22.3254	22.3858	25.0346	23.4708	24.8682	25.1416	24.9896	24.5961	24.8716	23.0824	22.9007	23.5727	25.6467	25.0431	1354	190.049	5.56331
23.5922	24.0829	25.1803	25.2797	25.022	25.4531	23.9806	23.5992	24.635	23.7119	24.2022	25.6213	24.5259	25.6184	25.0611	25.6873	24.5013	24.6652	25.1208	24.8144	1355	78.9726	2.54574
19.804	19.0576	19.3394	18.7348	17.9669	18.0478	21.6403	19.5268	19.8472	19.2371	21.6292	20.3665	19.4406	19.3811	19.0821	17.7346	20.3512	19.1074	19.6802	18.5179	1356	689.255	6.87151
23.9324	24.7759	22.8286	24.696	24.1415	25.6182	24.9365	22.6229	21.8646	20.8468	23.5134	25.2584	23.8616	25.8167	24.5854	25.9655	24.6983	22.5971	19.9061	21.3557	1357	136.018	9.72549
19.754	21.2186	19.8818	18.7886	18.8352	20.9716	17.8193	20.1237	17.6827	18.2258	20.0588	20.4894	18.9065	19.4124	20.0106	19.7628	17.739	19.6029	18.3873	18.5959	1358	628.008	3.08306
19.437	19.0533	20.5958	19.5392	20.4155	19.8403	19.7331	19.4519	20.4892	20.3223	19.6871	23.4826	20.6513	20.7771	20.6109	20.2305	20.758	20.2495	22.441	21.1126	1359	220.061	4.77397
23.9661	22.4136	24.314	24.4659	24.0501	23.1341	23.7456	24.0108	23.4053	23.6272	23.8044	23.09	22.7609	22.9395	23.5881	23.2701	23.2774	24.694	24.2166	24.3515	1360	269.163	8.49771
22.5206	21.8886	21.3463	20.1909	21.102	21.2353	22.8512	22.1775	23.0587	24.7106	23.0931	20.9255	21.042	20.6151	22.6846	20.9374	21.3589	22.5145	23.8755	22.8738	1361	240.072	4.6683
22.8037	23.9032	23.6202	20.481	21.6007	21.8968	23.3304	22.997	26.3055	26.3875	23.0738	26.4299	21.4514	21.8717	22.4029	21.0375	22.3207	22.7094	26.0629	25.5687	1362	455.196	6.14261
28.7106	27.4042	26.9326	27.3386	26.9042	27.079	28.2282	28.0312	27.9087	26.8054	27.7013	25.8284	25.1219	25.3718	27.5723	27.1384	28.155	26.4531	27.2129	25.8858	1363	225.061	1.92898
25.0211	19.5652	21.9831	23.5539	21.7851	22.0667	23.3607	24.2144	22.926	22.8082	23.7332	20.1297	22.7535	24.4712	23.9601	23.9699	24.6462	24.5529	23.6928	24.0076	1364	242.003	3.6518
25.6104	24.2891	26.1733	26.5932	27.0245	27.3178	27.1313	25.4785	26.0757	26.5514	25.3075	26.4105	26.4308	27.2954	26.9452	27.8206	26.5136	26.0743	26.5278	26.1665	1365	371.172	7.43929
19.5045	20.1045	20.9537	19.9587	20.129	20.6558	18.7659	18.5167	20.6632	20.3611	17.7953	21.559	20.9182	20.8035	19.4218	19.4966	19.1855	20.3894	23.5412	21.5435	1366	152.029	3.32914
23.9812	24.3806	22.3982	22.732	24.2025	24.0807	23.3032	23.3718	24.2131	23.8363	22.9885	22.7498	23.1279	23.8456	22.7407	22.9304	22.4784	23.9268	24.0205	25.1889	1367	185.053	6.93642
21.4128	22.3335	22.243	23.1151	23.6688	23.1667	21.9349	21.0402	23.3309	24.1032	22.454	22.3702	24.3509	25.7371	23.9023	24.2725	25.6749	22.5874	20.8338	24.5592	1368	362.1	4.2672
21.9543	19.5377	19.3322	19.7783	19.5295	19.8307	22.6647	21.4105	20.0148	19.362	22.5265	20.5441	19.7638	19.5496	20.1338	19.9266	21.3523	20.9116	20.2472	21.1149	1369	264.062	8.03268
24.4286	20.563	23.7736	21.8847	22.9869	22.1521	24.4336	23.4961	25.3017	24.7376	23.1679	21.4253	23.3914	22.1568	23.0036	23.2839	24.8865	24.276	24.6535	25.0359	1370	255.125	6.8432
25.0673	25.5706	22.9585	23.3796	24.1009	24.4327	26.9314	25.1055	25.9511	26.3808	25.2777	27.69	24.5549	23.7536	24.7684	25.1951	29.8447	26.1566	28.2726	26.2548	1371	659.481	8.10834
20.1455	17.8276	20.8774	19.8938	19.0115	21.5208	19.6877	19.3952	21.2185	20.6482	17.3017	20.4154	19.8848	19.7959	20.2577	19.2287	19.4759	20.6286	20.6836	20.8202	1372	629.238	6.31085
25.0307	23.5811	21.9228	23.0908	25.2242	26.2279	27.2324	25.0683	25.0638	25.3466	23.6864	25.2517	21.9924	25.6195	27.0588	24.9121	27.3188	25.3252	25.1785	25.1159	1373	274.026	2.76779
24.4268	23.3254	23.0729	24.5862	23.9693	24.9975	23.5079	23.1169	24.614	24.0245	24.0427	25.9216	23.7862	24.367	24.2554	24.5155	25.0822	24.0478	25.7778	25.3327	1374	301.143	6.5678
21.6275	22.6808	20.7179	20.6172	20.0239	21.403	21.9715	20.9191	20.6198	20.7905	22.4519	20.3876	19.6836	19.6228	21.1547	20.6896	22.1165	21.0511	20.9044	20.5469	1375	75.0071	5.64545
25.4273	22.361	28.6235	26.7635	26.8032	25.6773	24.2946	24.2089	24.8419	24.6331	24.2621	22.0162	27.3748	24.4658	26.6353	24.2203	24.0849	23.8911	25.4113	24.9225	1376	339.185	7.33065
22.0404	20.4464	21.7196	22.7582	21.7015	22.3785	24.4653	23.4583	23.3873	23.3668	22.6831	21.9784	21.79	21.7608	21.7816	21.6658	21.4512	23.2168	21.5631	21.7748	1377	567.201	7.27347
21.0523	21.9781	20.7886	20.991	20.9481	19.5444	21.5793	21.4223	20.4131	20.2529	21.3084	21.6484	20.7247	20.9933	21.7864	20.9898	21.5636	21.3153	20.9174	20.7412	1378	88.0039	9.65976
23.7258	25.6699	24.6896	25.0794	24.5763	24.0518	25.5231	24.9145	24.5362	23.7937	24.0807	24.5458	25.265	23.8379	24.4638	24.5223	22.2536	24.7592	24.0181	23.4093	1379	495.227	7.5363
19.7325	21.1648	18.3705	19.95	19.7114	19.5096	20.5642	19.2786	19.8898	20.4415	19.128	21.6167	19.8215	19.7453	20.0091	19.649	20.4117	21.6446	20.2939	20.6043	1380	679.297	6.01435
23.647	20.1589	19.2187	19.1534	19.0237	20.5586	22.1013	19.0319	20.836	22.0776	22.4194	21.5776	18.1188	22.0891	22.1453	20.0803	19.9286	19.6735	20.2086	19.7553	1381	669.221	4.11861
27.0688	21.0929	25.125	25.1656	25.6589	25.5115	24.6902	26.0849	24.6188	25.5525	26.7552	25.2124	25.6108	25.8556	25.267	25.7318	24.0087	25.8241	26.6567	26.3703	1382	206.042	3.54395
19.0563	17.2277	18.2847	17.9054	18.2458	17.7306	18.635	18.7099	18.2224	18.1513	17.8365	19.4041	18.3624	18.2448	18.8799	17.2825	18.3533	17.3808	18.4883	18.714	1383	747.303	5.27532
27.3511	21.5148	27.2357	26.0242	26.9837	26.7018	26.4181	25.5276	26.6835	26.3226	25.4552	23.7198	27.2651	25.0406	27.9424	25.4582	28.4321	25.9164	27.9743	26.2933	1384	359.24	8.73417
22.8435	22.1596	20.8816	21.2688	22.4586	22.6467	21.366	21.5344	22.6909	21.869	20.2511	22.6393	22.9244	23.3476	22.2994	22.3372	21.6567	21.7421	22.155	22.04	1385	304.043	3.45165
22.0618	21.8001	19.2583	20.6105	19.4733	20.1676	21.6391	20.7183	19.8401	21.0251	21.7137	23.9064	20.4741	20.5684	18.252	17.8773	20.5494	19.7281	20.8637	21.3836	1386	799.273	5.12083
23.4824	21.0163	20.795	21.0036	21.5324	21.6517	23.1514	21.6045	22.1776	21.9805	22.3489	21.7078	21.2513	22.2843	21.6314	21.4127	22.3273	22.6335	21.606	21.2592	1387	253.933	2.09463
18.3116	19.2227	19.7294	19.6542	21.7609	20.012	17.1766	21.9393	20.7081	20.7313	19.4056	20.9266	19.2187	18.0452	21.2372	20.3542	17.7293	20.261	21.6382	21.6381	1388	542.165	3.51161
22.3062	22.8131	22.7843	23.5704	24.2857	23.9757	23.8469	22.7374	24.1292	23.2565	23.2494	24.005	24.1971	24.5425	26.8174	24.9109	26.1224	23.5932	25.725	24.5983	1389	160.031	5.13074
23.1068	23.5238	22.2952	23.4972	24.3428	22.6558	21.9555	23.6024	23.6584	23.3504	22.7143	22.674	22.6413	23.06	23.5278	22.4281	22.1972	23.0223	22.9932	21.5982	1390	99.9498	10.7481
24.1794	22.3004	22.1981	21.7519	21.9912	21.9391	23.5361	22.51	23.6709	23.6853	23.2288	23.7894	22.646	21.1697	22.5616	21.9482	24.2733	22.8353	23.8027	22.7762	1391	671.375	8.09827
25.7119	25.4123	24.1228	25.8057	24.2041	24.1995	25.2176	23.6716	26.2117	26.279	24.2863	25.3334	24.3802	25.526	25.3516	25.6776	25.1983	24.991	24.4108	24.5194	1392	479.231	7.61419
21.8721	21.8056	23.1429	24.8262	23.4212	23.7904	23.1167	23.1203	23.9855	24.1895	21.9411	25.3367	24.7043	23.8583	23.724	24.5924	20.7817	23.6637	26.0984	25.0726	1393	237.057	5.29519
20.3523	22.2666	22.5568	22.8843	22.4983	22.3065	21.7131	21.2725	21.1179	19.2094	20.7975	23.7537	22.9148	21.2174	21.8628	21.9109	20.1094	21.2981	20.77	18.6078	1394	703.268	4.7788
21.1327	21.5239	24.455	26.6182	23.8061	22.9592	23.7399	21.9783	21.9294	21.882	22.4283	20.7359	22.1221	24.643	25.4251	20.9332	20.4749	23.0972	22.242	22.7918	1395	583.186	4.35998
21.8273	21.1694	21.5746	20.1275	21.2133	20.6425	21.8905	21.7323	22.0451	21.5576	22.2948	22.9998	22.154	21.5272	21.8271	21.6386	21.1512	22.6108	20.8619	20.6959	1396	537.234	7.19868
21.0783	19.1049	20.068	22.7171	20.8154	19.3506	22.1451	21.3605	21.1556	19.2341	20.2775	20.1587	21.6116	21.102	22.161	20.9794	21.5319	19.2319	18.5567	18.0489	1397	961.35	2.33073
20.7932	21.3131	18.9221	21.0981	20.5746	20.0493	21.4129	20.5459	20.6969	20.1134	21.1758	20.8585	19.0558	20.5884	20.1746	21.4034	20.5155	20.2611	20.5582	19.689	1398	182.026	10.1031
22.1235	21.9216	24.9614	24.8267	21.7762	24.4405	24.1254	23.6262	21.9688	23.4528	22.8211	22.362	23.1077	21.6907	22.2945	22.405	20.4116	20.6955	21.1995	21.0882	1399	583.158	3.2296
20.9635	21.4486	21.6934	22.9166	21.4111	22.3852	19.2653	20.3959	20.0273	22.1794	19.2003	21.7813	20.8775	24.6152	22.4055	22.77	21.6043	21.2133	20.8909	22.434	1400	446.145	3.46035
22.1826	21.108	22.1981	21.4369	21.9474	22.0023	22.4699	22.3171	22.9001	21.5609	21.7563	21.4091	20.8287	21.3679	22.1344	22.2542	22.1885	22.1055	23.1141	23.1365	1401	149.043	10.0112
18.6535	18.9354	17.6756	18.9574	19.3144	18.1375	18.193	19.0323	17.7713	18.3682	19.0243	18.1173	18.5448	19.2988	17.332	19.045	18.5274	19.2601	17.6231	17.4212	1402	474.882	9.49001
23.3374	20.9634	23.2435	22.0215	22.7339	22.6944	24.4245	24.3233	22.2456	22.5475	22.6906	21.8543	22.0239	22.1188	23.0735	21.3673	22.3019	22.1641	21.5512	22.2932	1403	226.023	2.72476
24.5991	25.6151	25.4666	24.1957	25.7884	26.051	25.1456	25.1923	25.4873	25.2127	24.0662	26.2098	25.4317	25.9386	25.9829	26.5162	23.7738	25.0078	25.3093	24.4526	1404	282.072	4.07274
23.7335	22.9343	24.063	23.1467	23.0236	21.932	23.402	21.9405	24.2634	22.9078	22.2233	23.8321	21.8702	23.0202	23.3619	22.49	23.8577	23.6211	23.1073	23.8764	1405	200.048	3.77295
17.5757	16.7644	21.534	19.3018	19.1459	20.1807	17.498	17.67	18.7748	20.8856	17.4574	19.6355	22.152	21.3368	20.5952	20.6647	17.5182	20.2095	18.3656	18.7005	1406	707.258	5.70668
21.5797	21.3046	21.6891	21.1008	21.1137	22.1265	21.7747	21.8211	21.6473	21.8858	20.2746	21.2915	21.74	22.2619	22.1922	21.8798	22.7395	22.676	23.0137	21.9905	1407	149.031	5.14222
19.5021	20.0651	19.7277	20.9314	19.1244	21.1782	19.6741	19.9358	19.9135	19.7512	19.695	22.5983	20.49	21.126	18.5556	20.843	19.8218	20.802	21.5052	19.6685	1408	516.142	4.46834
22.31	22.8863	21.0214	21.982	22.0116	21.6525	23.1367	22.0626	22.3489	22.8584	21.375	22.9645	20.6307	23.2494	23.9449	23.4421	22.6418	23.207	24.5835	24.5753	1409	539.162	4.5939
23.6538	20.6289	25.0916	23.8512	24.0707	23.3731	22.409	22.5343	23.8277	23.7444	22.0998	21.7187	23.7576	22.1111	24.9287	22.4887	23.2124	23.1464	24.7516	23.8493	1410	255.127	8.16435
25.6731	26.4833	23.1655	23.7564	22.7425	21.3724	25.5632	23.6431	25.2371	24.5861	25.5769	21.663	23.8489	23.3333	22.7322	23.0631	24.4923	25.5778	22.6	24.5422	1411	265.056	2.82425
21.9142	20.3872	18.7754	20.9848	21.6989	21.5781	21.4767	20.3242	21.1826	20.1593	21.4663	20.5352	21.0764	20.3955	21.0121	20.4658	20.1445	22.563	21.6045	21.0827	1412	495.116	2.49121
21.2821	22.3226	24.453	22.5311	23.0489	22.5098	19.9255	21.5244	21.9402	22.3258	23.0278	24.5205	22.0715	21.4277	22.5577	22.559	21.7687	23.4047	23.3164	22.8367	1413	513.152	3.08844
19.8837	20.8809	20.0518	20.392	19.3261	19.1244	19.7661	20.7303	20.2608	20.6388	19.6492	22.9366	19.9487	19.8509	19.8398	20.9012	19.3989	21.1728	21.2779	20.8355	1414	547.279	7.70895
21.9404	21.7043	21.2219	22.1233	22.4179	22.491	23.02	21.7749	21.467	22.3493	20.6693	21.5292	21.3508	21.9833	22.1181	20.996	22.2362	22.3828	21.6608	22.3674	1415	186.093	9.33981
19.4431	17.616	20.7767	19.3372	19.7279	19.9875	17.9428	18.3123	19.3892	18.6848	19.8529	20.03	20.4008	20.0824	21.2131	21.4476	17.1793	17.7501	18.5628	16.1815	1416	921.343	6.87514
23.4587	26.4418	24.1715	23.4415	24.5452	27.3198	24.1061	24.9423	22.8167	25.383	25.622	24.7277	24.3105	25.9748	26.6963	25.6472	24.4935	24.9054	25.447	24.7865	1417	193.035	4.52725
26.9307	23.2895	24.4659	24.441	25.1363	24.4905	24.6245	24.8455	24.7304	25.5134	25.2256	23.1014	23.6832	23.6609	25.0925	24.0257	27.1084	27.0306	26.2335	25.3755	1418	361.151	6.71099
23.8743	23.0014	25.4138	24.0841	24.1196	23.9251	23.0629	23.3682	23.2278	21.997	24.0576	24.0252	24.1914	23.3089	23.8377	23.6726	21.4598	23.0615	22.9442	23.0106	1419	613.222	5.48699
22.2596	21.078	20.9636	20.5814	20.7861	20.1696	21.576	20.9922	22.9225	21.8823	20.9338	23.2697	21.0056	21.4272	21.4024	20.6655	21.2501	20.9673	21.7124	21.9634	1420	127.012	6.958
25.1189	20.2948	22.7383	22.8154	22.3461	22.3645	25.2272	24.5601	23.784	23.7838	24.653	20.8292	21.5363	22.1337	22.8497	21.2298	22.5942	23.7521	23.9137	23.8983	1421	247.095	5.74009
21.4289	21.4839	21.3182	20.3425	21.1207	20.5853	20.9677	21.5539	21.9768	21.59	20.7456	22.1636	21.63	21.8844	21.1032	21.8651	22.2041	21.68	23.3623	23.0345	1422	141.022	3.7604
22.1923	21.067	20.7899	21.8847	21.1196	21.5448	21.8503	20.5399	23.5721	24.1815	21.9065	22.3178	22.1769	21.0897	22.066	22.0664	23.2076	21.4552	23.6851	23.5062	1423	601.192	5.80549
20.4834	19.6122	21.7266	23.675	23.9433	23.4103	20.6916	20.3125	22.1715	22.1266	19.316	20.7115	24.0488	22.1299	22.3906	22.4802	18.9638	20.7199	20.628	20.9865	1424	705.219	3.30918
19.0106	21.0639	20.3421	21.4014	20.466	20.2269	19.0969	19.4408	19.4744	19.5542	17.782	21.6041	21.4484	21.2407	20.8227	20.2405	20.0785	18.8809	20.952	20.4036	1425	522.132	4.35123
25.0248	24.8009	22.9422	23.8757	24.7923	24.87	24.0975	25.9993	25.2674	24.2844	26.6583	25.4906	22.662	22.732	24.2899	24.4453	24.1357	26.9681	24.2084	23.2891	1426	177.003	2.82472
22.8099	22.2121	22.2937	22.2188	22.7947	23.1002	23.9602	21.5237	22.8372	23.3775	22.8306	23.4214	22.5379	22.1544	22.6293	23.304	23.0377	23.2547	23.8788	22.5013	1427	383.135	6.64183
27.0505	24.0796	24.817	23.484	24.5811	22.9137	26.2804	25.4916	23.8648	24.7128	26.0483	22.6933	26.1104	23.354	24.2177	23.1707	26.3609	23.9031	26.0896	24.7092	1428	339.147	6.95248
21.7849	22.2921	22.2305	22.68	22.5641	23.3803	22.4346	21.4689	21.8067	21.0411	21.2926	23.0098	22.2678	21.5853	22.3307	22.8176	21.4162	21.481	21.7201	21.0338	1429	113.995	9.98926
21.162	16.6137	21.8294	22.1281	21.8748	20.9943	20.6259	17.4874	19.9627	20.4732	18.5728	17.7303	21.0063	20.2275	21.4186	20.3708	19.4742	19.3797	19.9343	19.0036	1430	648.312	8.61425
23.5926	17.5573	21.9685	23.5363	23.4481	22.8836	23.8444	22.1264	22.7108	21.5206	22.5832	17.8054	23.7629	21.4194	22.5305	23.0922	23.8723	23.1173	21.5849	20.8122	1431	873.317	2.4105
25.0248	21.5544	21.5025	22.2623	22.521	22.4833	25.3799	23.6714	21.0615	20.1779	24.9804	21.1759	20.4365	22.3849	23.3256	21.3994	21.0418	23.5377	23.282	22.2543	1432	637.254	7.12621
21.4431	20.2262	21.6821	21.0406	20.1833	20.8155	20.6382	20.2659	21.3942	21.6424	20.3243	20.4623	21.1582	22.3625	20.9044	20.6849	21.6048	20.5243	22.5011	22.5956	1433	155.058	7.46336
17.9503	18.6101	20.6429	19.193	18.998	19.9073	19.3812	19.2808	19.8047	20.6947	19.2523	18.4001	20.0149	19.837	18.9385	19.7479	18.2509	19.9911	19.9314	18.7941	1434	310.01	5.52366
22.7913	19.9125	22.5216	21.6439	22.1032	22.0053	22.2306	20.4949	22.1481	21.8794	21.9709	21.3109	21.0202	21.1797	21.9724	22.3731	21.7162	21.6912	21.8948	21.5347	1435	635.358	9.15283
21.5646	20.6557	21.4624	22.1328	21.8858	21.5542	21.6609	21.1708	21.5821	21.1039	20.2059	20.4362	22.1902	21.5788	22.1453	22.1245	21.1394	20.8776	20.6013	21.0974	1436	153.964	7.46525
24.0646	22.9797	24.4254	23.3525	23.684	24.4633	23.7096	22.9519	23.6277	22.7309	23.2766	24.9022	24.3936	24.7073	23.8798	25.0712	23.316	22.8359	24.8549	24.47	1437	382.119	4.80958
18.846	19.2502	22.9541	21.6834	22.6181	22.8239	19.4031	19.8318	20.3269	21.1084	18.091	22.3198	23.7753	23.4125	22.2224	23.1429	18.6649	19.8244	20.7421	20.7479	1438	739.3	6.85686
23.6424	21.4336	22.1353	22.2488	22.0443	23.4071	24.7284	23.2059	24.2227	23.693	23.3666	22.3152	23.142	23.3663	22.802	22.4003	25.5565	23.8705	25.8698	24.133	1439	219.067	2.78233
22.1363	23.1067	23.3036	23.4132	23.3528	22.1458	20.0125	20.3826	23.0112	22.3099	21.1847	24.0775	22.1708	23.8183	21.4892	24.3252	22.7821	22.6231	23.6759	21.669	1440	623.28	7.31074
20.6938	21.5209	24.527	23.9681	23.3768	22.7758	21.2169	20.55	21.9025	22.1812	20.3483	22.9005	23.4727	22.81	23.3965	23.137	22.6857	21.7031	24.7741	22.9314	1441	209.097	9.42079
21.4658	20.9899	18.8624	21.5355	20.8746	20.3762	21.2531	21.076	21.2131	19.9591	20.8966	21.7645	21.0204	21.1039	20.8741	21.9994	22.8112	20.3551	20.1531	19.9072	1442	148.047	10.3333
21.2994	20.3081	22.6648	21.8063	20.9554	20.327	22.2243	23.7611	22.2464	22.1184	22.0191	19.6381	21.7882	20.7392	21.4024	20.4684	22.6819	23.436	23.2528	22.2534	1443	444.187	9.76695
21.6442	22.2365	21.0993	18.9344	20.0762	20.0723	21.1789	21.8751	22.6818	23.1704	21.1954	23.781	21.8108	19.5438	20.2712	20.4743	22.391	22.1682	23.0867	24.1776	1444	366.123	3.42441
16.0901	16.8084	18.1926	17.8049	18.1905	17.26	17.4468	16.048	16.8163	17.0289	17.3678	16.2439	18.3588	18.9894	17.1948	18.1916	17.3449	15.6485	16.1764	16.2672	1445	714.769	2.09185
18.9055	19.2562	20.9983	21.384	21.3337	22.089	19.7217	20.3024	20.7125	20.8846	18.8365	21.4161	21.4169	22.2368	21.4497	21.1098	20.0131	19.2784	20.0114	20.0259	1446	739.345	6.93058
20.2487	18.6786	20.0935	20.1447	20.7239	20.6274	20.1882	20.8444	25.3591	26.2331	21.7083	21.2954	21.514	20.9134	21.3811	20.7152	20.4379	21.2176	24.2162	24.8846	1447	625.252	7.71323
21.6664	23.3762	20.518	22.3424	22.1741	21.0236	21.1881	21.1401	21.1311	20.9329	20.3113	26.6472	20.8095	21.9825	22.3062	19.7711	21.7047	20.9286	21.9239	21.5131	1448	425.035	2.29485
21.6253	20.1887	21.5952	20.7837	19.3644	20.2564	21.1858	21.6719	21.1249	21.2383	21.7228	24.2905	20.504	19.6244	20.7366	20.3494	21.3094	20.5766	20.1138	20.842	1449	514.116	4.00782
20.2237	22.103	20.1512	19.951	20.4322	20.2265	20.4623	20.8457	19.5917	20.6944	21.1959	21.2229	20.4428	20.4462	20.9133	21.6014	19.8069	21.2146	19.9854	20.8537	1450	612.235	4.75587
19.8001	21.5488	21.0356	21.2619	19.8411	21.1813	19.4274	18.6284	20.7616	20.4508	18.3575	22.5042	21.2904	21.6036	20.6865	19.7462	20.8393	18.9736	20.3322	21.0842	1451	725.316	6.40077
21.6273	20.3119	21.6466	21.0064	20.8063	21.0203	20.4266	21.1481	22.1285	21.1336	20.5104	19.9996	21.5919	20.8295	21.5004	23.0729	22.4048	21.7226	21.596	21.4471	1452	174.041	8.60563
23.6177	23.8012	22.7338	22.4391	24.4063	24.489	24.3731	24.24	24.2978	23.5553	23.0651	23.6214	23.0931	23.7543	23.8065	23.8473	24.5978	23.6074	24.3148	24.2263	1453	119.031	2.28416
25.6615	24.8258	22.9439	23.8076	23.6384	23.9092	24.4345	23.8809	25.4595	25.4655	24.0914	23.9058	23.824	24.53	23.3884	24.4678	23.6315	24.8218	24.9998	24.6242	1454	353.139	3.7505
22.0372	27.0363	21.0282	22.1208	22.4778	21.7869	23.1846	22.3958	22.8999	22.3754	21.3934	28.8036	21.4931	22.1343	22.3294	21.8747	24.3684	22.3553	24.5701	24.8597	1455	461.154	4.58977
21.9485	24.9352	22.7204	22.923	23.5047	22.5074	23.6683	22.2044	22.7839	22.434	21.9182	26.0224	22.6335	22.2321	22.6574	22.9047	22.2409	20.9257	22.8282	23.2768	1456	285.06	4.63574
19.1949	19.817	20.6612	21.0823	21.2437	21.3224	17.8546	17.982	22.5182	22.3226	16.748	20.8621	20.4176	20.3815	20.338	20.0464	17.7884	19.5972	21.7233	22.2146	1457	484.206	5.71289
19.7964	17.3299	20.6499	20.0213	19.9385	20.3045	19.5315	19.261	20.5705	20.3444	18.4033	20.0144	19.6922	19.8518	19.4691	20.6709	20.6304	20.202	22.3506	20.8534	1458	649.299	7.13736
24.1228	27.523	21.9268	21.5053	21.449	21.5631	24.4427	23.2428	26.6725	26.8071	24.2239	28.3664	21.8067	22.2508	21.9582	21.4969	24.1074	24.3603	26.5131	26.0396	1459	437.19	4.79556
20.5475	18.7015	19.7193	20.107	18.9688	18.4661	20.0879	20.0577	20.6736	20.7968	19.9326	20.338	18.8652	19.6261	18.4111	20.1017	20.9242	20.3778	19.8685	19.5174	1460	777.237	5.00256
20.2759	21.7459	20.4741	22.4047	21.0708	22.7733	21.1155	21.2328	19.6596	21.0539	20.8011	20.4746	19.9173	21.7003	21.6248	21.5158	21.8595	21.9063	20.7388	19.8085	1461	527.076	2.89203
22.7802	23.6398	26.0934	25.139	24.5611	23.9912	23.201	23.3828	22.7217	23.656	23.2408	23.6428	25.1537	25.1495	25.0178	24.8076	21.8983	23.6062	24.979	22.8119	1462	275.124	7.64895
21.322	21.4791	21.4276	21.3272	21.0016	21.2918	21.2848	20.9954	22.4631	22.7431	21.8048	22.6611	21.0516	22.0345	21.4712	20.9031	21.6763	22.4671	22.0451	20.7151	1463	741.167	2.71649
22.2152	21.5056	21.4961	20.4341	21.3926	22.322	23.08	21.2651	21.4671	21.5175	20.2887	21.6108	21.8373	23.4687	22.1071	21.1195	22.1988	23.5529	22.0395	23.1711	1464	501.165	6.00339
20.1752	20.8761	21.286	21.2814	22.4835	21.8997	19.8413	20.9155	22.9248	21.6625	21.3129	22.4432	21.5211	21.1819	22.1726	21.4324	24.2223	22.0372	26.4622	25.6377	1465	286.093	2.54003
22.6592	23.2497	23.4879	23.9012	22.2762	23.2126	22.7981	22.1016	23.425	23.2464	21.7379	22.9949	23.2867	23.5797	23.0891	21.3936	22.7949	23.7315	23.8477	24.6229	1466	172.052	4.33537
26.4332	24.1227	23.2254	22.9889	24.6038	24.4867	26.148	26.9042	25.8048	25.048	26.1514	24.975	22.5157	22.5227	24.0005	24.3024	25.8153	26.3438	25.4767	25.0555	1467	443.159	7.11525
22.8356	22.3713	22.0464	22.7917	22.6888	22.3234	23.3465	22.6841	23.2133	23.4771	22.8924	24.1785	21.5414	21.7298	23.0356	22.2298	23.7816	24.2957	23.9756	24.0607	1468	127.031	2.64486
19.5471	19.5577	20.6297	19.9574	20.5774	20.8947	18.8201	19.0103	19.4304	19.7701	19.1394	20.8199	20.8245	19.6281	21.4638	21.2735	19.5988	20.205	21.2558	21.297	1469	212.027	2.76101
24.1244	22.226	23.2853	23.1019	23.262	23.8084	23.4848	23.1826	23.7874	23.5854	23.9989	21.7813	23.1174	22.061	23.4227	23.5373	23.3395	23.5861	24.3623	23.8611	1470	411.166	8.69938
21.8006	21.388	21.3111	21.3728	21.4629	21.3403	22.001	20.9205	22.2186	21.5167	21.2736	21.6472	20.224	20.7772	21.454	21.5047	22.1367	21.2601	22.8243	21.3233	1471	210.077	9.19832
26.2985	24.5225	25.4669	24.875	26.6296	27.7002	26.4217	25.1022	27.023	26.8903	25.9804	25.2698	24.6064	26.1021	26.9615	25.6125	26.6319	26.6875	25.8357	26.9899	1472	415.233	8.21145
23.3145	21.897	21.7631	22.0485	22.8066	21.9634	24.5763	23.0524	23.135	22.7831	22.9378	23.318	22.7622	23.5626	22.8586	23.6803	23.3949	24.0222	24.2211	24.0769	1473	475.146	5.1514
22.2344	20.5895	21.0257	19.6556	19.5598	20.2868	23.1231	20.669	22.202	21.3936	22.6828	22.3095	19.5475	19.9772	20.1209	20.6085	20.8608	21.0912	20.8293	21.0769	1474	734.246	7.41573
20.7587	18.6583	19.0846	19.9822	19.1732	19.6891	19.9451	19.4887	20.1453	19.5117	19.6345	20.8016	19.4699	20.6857	19.7077	19.7075	20.2719	20.3732	21.6663	20.211	1475	120.026	4.74335
23.0928	20.1299	23.0602	24.1964	22.5915	21.284	21.4333	21.5958	22.125	23.7359	23.0402	18.947	23.3279	24.2284	21.6605	22.3418	21.7249	22.3991	23.5737	24.2031	1476	721.215	2.87819
22.9843	24.4357	21.1985	21.2204	22.2593	23.0076	23.8368	22.0469	24.1596	23.6205	22.6304	23.2545	21.5488	22.6496	22.8745	21.7629	24.3184	24.9311	24.3878	24.0042	1477	279.181	9.6065
22.5147	21.0296	20.4802	22.3163	20.9877	23.1026	20.875	21.116	20.0698	21.1974	23.0213	21.3151	21.3663	22.2713	23.3167	23.7778	21.3865	21.0753	19.8426	19.3811	1478	542.243	7.1784
21.4208	22.7187	20.0925	20.8708	21.7516	21.9126	22.8013	21.9662	21.8431	21.2197	22.7424	22.7871	20.2565	21.8114	20.8483	21.4504	22.3354	21.6932	20.3754	21.3144	1479	124.038	9.84804
21.9625	20.5865	20.9536	20.4098	20.5224	20.9512	22.2395	21.3301	21.807	22.6084	22.4823	21.6044	21.4301	22.4619	20.4866	21.984	22.0983	22.7853	22.0545	21.741	1480	508.197	5.52739
19.8821	18.9396	18.8582	20.0546	18.2953	18.9511	19.4313	19.4684	19.7355	20.0774	19.685	18.0541	17.412	20.8578	17.2941	19.0162	18.3658	18.3783	17.4735	16.8552	1481	736.246	5.23149
22.5168	21.4779	22.7587	22.4501	22.7916	21.9625	22.1736	21.7528	22.4109	22.6745	22.9497	23.88	22.5343	21.3641	23.0243	22.0507	23.1796	21.8922	24.6877	24.8538	1482	181.052	4.52169
24.8748	25.4661	22.7777	22.2436	22.9108	22.2545	24.3524	23.6966	26.444	24.6386	24.6898	24.8548	22.7249	21.3121	22.957	20.8442	25.9305	25.2346	26.6179	25.1676	1483	367.196	8.00147
20.3262	20.7632	20.7316	21.0471	21.7964	21.5278	23.5184	21.7459	21.1726	20.6591	21.396	19.8263	20.0848	21.1257	20.9284	21.6044	20.5555	22.7172	21.712	21.8685	1484	571.251	8.85472
21.3658	18.5658	21.4953	21.9211	22.2695	21.9058	21.6005	20.7902	19.5576	20.3879	21.043	22.6682	21.8085	21.6829	22.4203	21.7008	21.2433	20.311	20.1072	20.1763	1485	513.256	7.32541
25.9746	23.6585	23.5168	25.2122	26.0841	26.2259	25.8147	25.5747	25.598	26.0656	25.4295	24.7073	24.3444	26.6435	25.8163	26.2448	25.7969	24.5398	24.8876	25.0697	1486	463.235	7.12007
21.0778	21.2424	18.6866	23.1053	21.3329	21.5704	22.9579	20.5911	21.1683	20.4955	19.9229	22.8258	22.5625	22.1438	21.745	21.7131	19.9448	20.3249	20.3623	19.9008	1487	665.247	3.96997
20.039	22.4786	21.0377	20.3063	19.4525	19.8309	20.4612	19.942	20.7355	20.6933	18.2607	24.2888	21.4476	21.1734	20.6528	20.4002	19.7181	19.8564	21.9529	21.7119	1488	470.139	4.92377
20.4169	21.15	18.9889	20.691	19.4063	19.6328	20.3792	18.418	19.7418	19.3165	18.4663	23.4895	19.7427	21.3337	19.35	19.432	20.7594	20.578	19.0715	19.1122	1489	568.151	4.7797
22.0439	20.9274	21.7599	22.0103	22.1312	21.4535	22.2872	21.038	22.5348	21.6459	20.0428	20.9912	21.3722	21.037	23.5366	21.3209	24.6511	23.1889	23.7095	25.6964	1490	144.051	8.93069
24.4473	24.9661	22.6285	23.47	22.7767	22.0823	24.607	22.4307	23.4063	25.0092	24.1802	25.9955	22.577	24.1671	23.4111	23.6458	22.4009	24.639	22.5028	23.5546	1491	647.201	3.52266
23.8956	23.4153	22.7816	22.861	24.1211	24.4399	22.2796	23.0949	25.123	25.7372	22.7245	21.3585	23.1243	21.4522	23.3986	23.613	23.4424	22.6897	24.1023	24.891	1492	395.202	8.76643
29.6031	28.6043	29.3471	29.2457	27.3505	23.9511	29.8799	29.1365	29.6545	29.6347	26.3548	29.73	28.4276	29.5545	29.3076	23.7896	28.979	27.2348	30.1302	30.2453	1493	165.03	2.0678
21.4878	24.9298	23.8519	23.7549	22.1434	23.7424	22.2959	22.0113	21.9565	22.6321	20.8305	25.3271	23.655	22.8959	23.5275	23.3252	22.4589	21.8643	22.0685	22.2579	1494	609.296	7.14872
18.7214	18.273	21.0862	19.8243	20.1804	19.336	18.7908	17.1343	19.6803	17.8768	18.2411	18.425	20.3833	18.755	20.0557	19.6678	20.1453	18.2527	20.1387	19.2936	1495	544.171	4.5632
23.2826	22.0958	23.0749	23.0959	21.5865	22.3526	23.041	23.1492	23.9681	23.8252	23.8657	22.2246	22.0248	22.6239	21.5133	22.8597	22.8679	22.7155	24.0299	23.6231	1496	102.049	2.03976
25.3087	21.7143	19.237	20.8491	20.8117	21.1949	25.6258	23.891	22.3412	20.6897	24.8291	22.3899	20.9482	18.7297	20.0629	19.8481	21.6124	22.2781	21.6234	21.4595	1497	827.292	3.2084
20.9081	19.9546	19.9759	19.6163	18.9177	17.5679	18.7276	17.3303	18.6868	19.299	19.4199	20.9652	19.6988	19.369	19.6984	19.2313	18.8385	18.6873	19.6693	19.9621	1498	693.292	6.21186
21.3012	21.6478	22.2931	21.7642	20.41	22.1472	20.4707	20.6902	21.0942	21.36	20.6034	21.2458	20.3195	21.1401	21.5393	20.3903	20.4701	20.9058	21.1461	20.1202	1499	443.818	2.16965
26.3917	21.2204	22.317	19.8204	21.6196	20.6442	19.1969	20.3944	23.3976	22.7618	23.7236	22.9362	22.6863	20.5869	22.3737	21.702	24.3579	22.5547	22.1188	23.8476	1500	231.127	8.64574
20.3417	21.9419	21.1761	21.8141	19.7589	20.1689	20.6861	21.2327	21.6399	21.7858	21.0327	22.7789	20.7008	20.6967	21.2659	20.9066	21.9353	21.5126	22.6312	23.1068	1501	263.966	2.66453
22.1679	21.4402	23.514	23.1294	23.886	22.883	23.0744	22.1422	22.2266	21.8974	22.0306	20.8312	22.3937	21.504	23.2615	23.3274	21.8985	22.77	23.9255	23.7017	1502	168.053	3.14305
22.6957	24.1085	23.6653	21.8044	21.2339	22.8359	22.8492	21.6594	23.4714	24.4406	22.2819	28.8131	23.0054	23.8991	22.6146	24.0599	22.8701	24.2948	23.4946	22.8859	1503	395.061	4.06025
21.3515	19.163	21.3998	22.0952	20.215	21.4046	20.6612	20.6831	20.4333	20.9566	21.5189	21.1838	20.5997	21.987	21.6707	20.0673	20.9232	21.4251	20.2495	21.8255	1504	661.179	4.63878
23.2719	19.9468	26.0717	24.2377	23.4419	23.5781	23.1456	23.4334	23.9435	23.6055	22.8093	21.5458	24.7196	22.2513	23.6356	24.2233	23.6876	23.7151	22.619	22.7469	1505	324.199	8.73587
24.6799	21.2721	23.5088	22.0761	22.3202	22.5487	23.7392	22.363	23.1692	22.1557	22.8444	23.7057	24.2485	22.7331	22.9328	24.0293	24.2738	23.7439	22.8584	22.4871	1506	489.182	6.17583
21.3376	20.2082	22.66	22.38	22.434	21.3175	23.091	22.4463	22.6688	23.269	23.9244	23.8843	22.138	21.6247	22.5847	21.6403	22.3207	23.7868	24.4013	24.0505	1507	283.123	7.67281
26.2104	25.7245	22.5779	24.5685	24.8891	24.0178	24.4087	25.8248	24.497	24.9005	24.5909	22.4347	24.4983	24.0918	23.4602	23.7689	24.8413	23.5784	29.2692	28.3925	1508	267.111	7.26718
23.9846	21.5894	23.3013	24.3596	23.0783	25.3278	23.8888	20.619	23.6698	23.2375	21.7498	24.5244	23.8472	23.1164	21.6701	21.0027	25.2045	23.6404	24.0876	23.0099	1509	587.142	2.39849
21.5962	20.179	20.8281	19.6456	20.5461	20.5873	21.193	22.1023	22.0355	22.6544	21.9726	21.8566	20.4301	19.8092	20.7457	20.7507	20.5265	22.5095	22.5194	22.1231	1510	653.2	6.56541
24.6566	25.8692	21.5383	25.7491	21.9324	22.6211	24.2704	24.0022	24.2734	24.098	24.8486	27.1791	22.4667	23.3538	22.6669	22.5699	25.2422	24.7446	26.2405	26.4462	1511	461.18	5.96249
25.7426	24.5966	21.28	21.1681	20.6321	22.3476	25.0432	24.4675	26.6908	24.8378	24.7988	25.5458	22.8488	21.5659	22.1665	22.1267	25.6174	24.5647	25.173	24.8144	1512	435.187	6.2711
21.2553	22.2799	21.0178	21.3053	20.6248	20.2782	21.8253	21.0825	20.4813	20.0767	21.5684	21.6806	20.0729	19.9746	21.0527	20.7764	22.368	20.6532	20.0214	20.0626	1513	88.0041	7.94231
23.3169	23.4307	22.3455	22.3933	22.1797	22.3489	21.842	22.4735	22.1403	22.6426	22.3902	23.7385	23.4381	22.7148	22.5341	21.7	22.13	23.0649	22.1446	21.9318	1514	304.014	3.71047
18.0799	19.7316	21.5444	20.2278	20.3817	18.6223	18.0551	18.8418	20.7381	19.6241	17.5904	21.3661	21.0683	20.6795	20.8763	19.6929	19.2111	19.523	22.0195	20.4206	1515	470.09	3.71096
21.7521	20.8402	17.3033	19.8418	20.2345	18.7386	22.2702	22.8197	20.3604	21.6946	20.8606	20.0172	19.9199	20.5199	19.6556	19.0156	20.0949	21.7809	21.1097	20.7159	1516	512.174	5.41124
17.9399	18.2409	21.0566	20.3913	19.3204	20.1577	19.6245	19.5364	19.0318	18.4258	18.4424	19.094	19.3845	19.6203	18.4701	19.175	18.7673	18.4282	21.4128	20.3661	1517	532.249	8.9779
19.3045	18.4587	17.3409	16.5989	17.2596	17.1947	18.7525	17.7372	21.2633	21	18.8152	21.6909	18.4732	19.1141	17.823	17.1843	18.7781	19.9229	20.1257	20.61	1518	498.205	4.57837
23.7313	25.2225	23.1046	24.5974	23.059	23.9293	23.709	23.1027	23.7581	25.1448	22.6036	25.1763	22.3513	24.8755	24.3595	24.2252	22.9715	24.6831	24.4786	25.4368	1519	221.037	3.75178
24.0337	22.5211	22.099	22.1946	22.8122	22.4529	23.6983	23.4481	22.6048	23.3241	24.3858	25.14	22.4873	23.4309	22.5032	22.1151	24.5513	23.7551	23.3976	23.1618	1520	405.174	7.21291
18.7348	18.4527	19.0873	18.1683	18.4409	19.2315	19.7456	18.8063	17.9961	18.9698	18.6437	20.071	18.9127	18.8152	18.5807	18.9952	19.1205	18.3292	20.558	20.0048	1521	696.208	2.68456
24.0381	23.1039	22.7971	22.8826	22.7854	22.4017	22.5809	23.0896	23.7308	22.1179	22.5144	22.17	22.6661	22.684	22.2106	23.1587	22.8121	22.7146	22.2782	20.9205	1522	82.9951	3.32807
23.583	22.3895	22.7911	23.3453	21.6959	23.5099	23.0058	22.8346	22.408	22.7352	23.3464	23.6304	22.612	23.1177	24.0547	23.4543	22.7407	22.519	20.8136	22.5748	1523	348.058	3.25283
22.3928	18.7912	21.0352	21.2687	21.3104	21.4005	21.449	20.6458	19.387	20.4678	22.5897	20.6759	21.0664	20.684	20.9718	20.9043	20.0202	20.2651	19.623	19.8341	1524	399.975	3.81605
18.5816	20.6355	17.712	19.5773	18.1019	17.439	20.4573	19.7025	23.2886	23.3424	21.1485	22.8143	17.5554	18.2287	17.9696	18.4095	19.1158	22.9932	21.523	21.8634	1525	827.306	6.08316
17.2585	21.3672	17.4491	18.5616	18.2855	17.5345	19.7494	20.8023	21.0339	19.5076	21.3113	19.3556	16.4052	18.6263	18.4052	19.7122	18.1235	19.0364	17.058	17.7437	1526	199.847	7.16533
18.1392	21.5592	18.3073	18.7856	18.6468	18.6348	19.3366	20.6327	20.1206	20.1276	21.3808	19.4749	16.046	19.6208	18.7499	19.8107	17.8239	19.8013	17.4088	17.8584	1527	199.837	7.42553
23.4886	22.5334	26.0234	26.0456	26.1071	24.4839	24.9607	23.4522	23.9602	25.2367	22.7288	24.2001	24.9926	25.8699	25.3376	24.2304	24.6505	25.5965	25.8753	26.0629	1528	197.014	4.17429
24.6864	22.2412	21.8119	21.7211	22.7806	22.1873	26.1128	24.404	25.0671	22.9122	25.3793	24.1193	22.0132	21.8952	22.4906	22.3901	25.4738	24.8722	23.8777	23.6743	1529	491.163	5.75121
20.9445	19.2712	19.5526	22.0089	20.1512	19.6038	20.8476	20.592	19.2055	21.6642	21.3836	22.8687	20.2047	20.1942	19.6627	20.1696	19.2253	20.5649	18.8924	20.9591	1530	705.287	5.84373
23.1295	19.8449	22.5924	22.0514	22.0368	22.1338	23.735	22.5654	23.1345	23.5319	23.3357	19.0735	22.9989	21.8268	23.1568	22.8728	24.15	23.6856	23.8723	24.6535	1531	457.218	8.0121
21.5177	24.3398	23.0537	23.1754	21.4292	21.7713	21.3253	20.728	21.2708	20.3547	20.7756	24.6097	24.3321	23.1714	22.3005	23.3856	20.4533	21.3643	20.1417	20.2663	1532	448.044	4.26582
21.2636	19.5583	19.2661	18.6203	19.5242	20.474	21.0522	21.0382	21.3227	20.4209	20.6498	20.3193	20.5735	19.0837	20.7726	20.4248	21.9649	20.6837	22.0273	22.3975	1533	150.043	4.89937
23.4452	22.7307	20.8306	24.1538	22.3159	22.261	22.232	22.3264	22.9514	23.6017	21.9718	22.4117	22.759	22.5984	22.6523	21.8215	23.3867	25.5063	25.6527	21.7357	1534	378.134	4.65887
22.1859	23.2727	19.9139	20.7752	21.1755	21.5523	21.7825	21.7882	21.9201	21.4165	19.6516	22.9804	19.625	22.2131	21.9669	21.7854	21.3399	21.3463	22.2632	22.3832	1535	633.201	3.42451
22.4415	21.0982	21.723	21.2143	22.4354	20.6153	21.4177	21.5476	21.6449	22.8386	21.4635	22.4774	22.0465	22.2243	21.8017	21.6576	23.1392	21.7695	22.1545	23.4954	1536	274.085	4.84228
23.5164	22.5141	25.344	24.5523	24.3209	24.9504	21.8987	23.2716	22.4137	22.0515	21.8971	18.8646	25.0577	23.0242	25.052	23.9333	22.6487	23.0555	23.8308	23.7681	1537	257.127	6.95017
16.5199	15.6213	16.6967	15.9768	16.3701	16.495	16.4109	16.8383	17.3307	15.8818	15.8576	19.3212	17.1309	16.7307	16.9297	16.4385	15.7058	16.3356	15.7742	15.2184	1538	902.316	4.08758
24.7834	22.7646	22.316	23.1642	23.5805	23.524	24.4495	24.0948	26.3355	26.0758	24.2637	23.2477	21.8016	23.5098	24.1418	22.0936	23.5918	23.9228	26.2657	23.8956	1539	473.22	8.96766
18.6154	21.097	19.5403	19.1849	19.0123	19.5559	20.6064	17.4063	18.2135	19.0729	17.2396	19.5247	21.6671	20.2916	19.7128	17.7765	19.5754	19.2061	19.8539	20.5352	1540	826.554	9.25751
23.904	21.9375	22.6414	22.5697	21.9806	22.3653	24.8691	23.7187	25.9889	25.4756	23.7201	22.4371	22.2775	22.8713	22.2142	21.6911	23.3452	23.2969	24.7604	23.8413	1541	549.152	5.20426
22.3289	22.673	22.821	23.8442	24.6919	23.6021	22.6678	22.1185	22.7893	21.9574	22.5014	25.0911	22.6991	27.0087	24.0684	24.9747	22.5383	22.7702	23.5383	23.1756	1542	183.047	6.54405
26.5837	25.1652	26.7064	24.0199	25.9434	25.9607	26.7514	24.8553	27.8677	27.1885	26.5134	24.4476	26.1759	27.1804	27.3007	27.1048	27.1168	24.7574	27.2406	26.8127	1543	243.016	2.51526
23.261	21.0641	23.5435	22.449	24.0919	25.4322	23.4233	22.6824	23.7404	23.6293	22.2903	21.4736	23.334	24.5341	24.3206	25.7723	21.8571	23.1612	23.7654	23.3981	1544	222.067	4.97513
22.9897	21.6159	20.4489	19.8066	20.2595	18.3166	22.7636	22.6813	23.4826	23.5755	21.7112	24.0364	22.5408	23.0695	21.704	20.9028	21.5354	22.1082	22.9625	23.8125	1545	252.046	5.45063
14.3828	13.9083	14.5937	14.7572	15.0245	15.3296	14.904	14.3067	14.8123	14.5778	14.3939	16.2889	14.7761	15.9047	14.576	15.2824	14.4928	14.2069	14.6331	16.1511	1546	998.348	2.78039
21.5746	23.821	22.8431	24.6699	22.7571	23.4773	24.1839	23.0903	23.322	22.4983	22.6642	21.0858	23.2493	24.0939	22.0929	23.332	22.4187	24.3406	23.4513	23.1012	1547	156.065	4.4987
21.5054	22.5778	21.7673	23.5365	22.126	22.153	21.5403	21.545	21.7681	22.0929	21.7803	23.0264	22.8184	20.9725	21.3717	22.2822	21.5365	22.803	21.8684	22.4934	1548	123.014	10.8305
29.7473	29.4618	22.3996	22.2689	25.6455	30.7819	28.2743	29.0311	29.5848	28.6229	25.4025	32.4186	24.9458	26.0902	28.4881	32.6724	31.5548	30.4055	32.6295	25.704	1549	219.174	11.3808
20.64	21.0378	21.5912	21.382	22.5678	21.8034	20.7799	21.6023	21.5536	22.0636	19.947	22.445	20.2412	21.2676	21.2	21.3915	23.141	21.7731	21.4975	22.1787	1550	550.119	3.37498
24.1331	22.401	23.7694	23.7566	23.5362	22.9172	24.1151	23.4321	24.393	23.8395	24.0862	22.8583	23.3313	22.952	23.7508	23.5677	24.3699	23.8354	23.9544	23.6492	1551	288.067	2.71758
26.6786	26.2667	23.4699	24.0888	23.4163	24.7035	24.0918	26.8822	26.0492	25.3612	24.0917	26.8324	24.5933	23.8212	23.5568	24.6761	25.8272	26.9432	25.7423	24.7755	1552	443.158	6.1589
21.8094	22.5073	23.3446	23.908	23.174	23.3293	22.676	20.8081	22.5876	23.4857	21.5802	23.5664	23.0875	23.0961	23.8783	23.1831	24.0878	23.1755	24.9084	24.4121	1553	358.128	4.5118
24.5296	25.8325	22.2726	23.1622	23.148	22.7399	24.6614	20.0896	22.884	24.4586	20.9123	27.6452	21.4504	21.4491	22.1056	23.187	21.6679	22.2257	22.2755	22.5243	1554	380.088	4.0912
22.3017	21.6511	26.7647	25.9279	24.4355	24.3888	22.4239	21.7729	22.0321	21.7548	21.5708	22.6845	22.6477	23.7053	26.4436	25.5991	22.0506	20.9843	20.6549	21.2593	1555	577.153	5.96113
19.7253	18.3115	21.1687	20.1897	20.9011	20.7739	19.243	18.4637	17.9647	18.5082	19.426	20.9311	21.1297	21.1967	19.0979	19.8312	15.5337	17.9071	17.3107	17.0585	1556	891.337	5.7906
20.4493	20.974	23.758	22.0465	20.983	20.9902	20.9051	21.7435	22.0694	22.568	21.8051	21.0522	23.4546	20.5482	21.534	21.085	22.7734	20.1205	24.3265	23.9413	1557	471.285	8.93647
22.6158	21.7469	22.1582	22.8275	21.8812	21.6918	21.9619	21.1129	21.0926	19.5812	22.1796	25.3246	23.2396	23.5739	22.4444	22.9751	21.6466	21.7093	22.1904	21.1388	1558	198.046	3.41634
20.3961	20.2734	23.0373	20.9432	20.2922	21.4363	21.2215	19.8262	19.8498	19.5225	21.2607	20.3472	22.1574	21.636	20.952	21.9745	21.0328	21.1621	20.6616	22.2784	1559	418.111	5.93127
22.5211	23.6025	21.9126	23.9122	23.7221	23.1748	22.7764	22.3831	24.4189	22.568	23.2431	23.5029	21.8174	22.93	23.3658	23.0928	22.584	23.004	23.8386	23.4588	1560	701.208	2.58638
19.6202	18.7031	21.076	20.7059	19.4479	19.7016	20.8128	20.1681	20.8624	22.4388	19.2287	21.0909	19.4778	19.874	20.6919	19.6303	19.0427	20.5045	21.0466	21.6492	1561	481.061	2.75341
25.1851	25.0061	21.9339	24.8066	23.1469	23.4756	20.8459	22.4793	24.2232	22.085	23.501	28.3028	22.6918	23.5027	23.9543	25.0701	23.4014	22.9786	24.1655	23.3899	1562	106.039	10.3082
20.5732	19.8087	21.9498	19.7513	20.5681	20.1337	21.0575	18.5379	20.4673	20.6598	18.1393	21.3636	21.7167	21.4721	20.1118	20.7443	19.262	20.7319	22.7007	22.629	1563	152.026	3.08572
18.9428	19.9351	20.1326	20.4202	20.5557	21.3683	18.9837	19.7884	20.8418	21.3049	19.26	20.0522	21.5482	20.9875	20.519	19.4813	19.2752	20.0228	20.4973	20.465	1564	789.475	9.37895
19.5407	19.4533	20.1459	19.7874	19.4118	19.6709	20.3796	18.5199	21.8487	19.9914	19.0648	20.5626	19.299	20.3459	20.1925	19.1762	21.5007	21.8669	22.7444	22.9132	1565	256.066	3.02272
23.9124	20.1856	23.734	20.6673	20.7334	22.4412	20.9262	21.6652	22.7374	23.2749	21.4765	22.5978	23.5246	20.1356	20.6421	19.091	22.9964	24.296	24.0565	22.1998	1566	204.071	5.98538
22.2292	20.3125	24.3277	23.6573	23.3306	23.2986	20.7482	22.6474	23.2925	22.1031	21.7383	22.0142	23.5512	21.3934	22.7238	23.1756	23.1923	23.3191	26.3466	25.7441	1567	289.136	8.35878
18.4423	18.7876	19.8245	21.0597	19.9682	20.4551	22.0874	19.9413	21.0616	21.0239	18.9979	20.0189	21.497	21.6288	19.7637	21.6578	20.5192	21.6463	21.6565	20.4632	1568	501.14	4.66406
24.1085	21.6739	23.4976	22.5786	24.4021	24.1804	24.7065	22.3762	22.0192	21.2015	23.4691	23.5993	23.7382	22.4499	24.9383	22.8109	22.8013	22.6361	21.4675	21.8382	1569	543.209	7.38817
19.9734	21.1814	21.6979	20.5417	21.0187	21.2427	20.6136	19.5703	21.6404	22.2436	19.8975	23.3355	20.3723	19.8948	22.4671	21.5552	19.6703	19.968	23.1081	21.9041	1570	697.259	5.18887
23.5547	21.9061	22.1151	22.3334	21.3049	21.9275	23.2624	22.9614	24.3163	25.4138	23.0231	23.905	22.5637	21.932	21.501	22.9197	24.1581	23.223	25.8603	25.4576	1571	411.183	6.32926
26.1329	24.267	25.9019	26.2247	25.601	27.0668	26.0561	24.3854	25.7956	25.8822	25.2658	23.7949	25.0928	26.3572	26.6229	26.5103	26.1513	24.8421	26.1032	25.3113	1572	339.195	8.26491
22.848	22.2075	25.2881	22.7218	22.6404	24.2062	26.6049	25.3651	25.0731	26.2922	25.9782	27.3854	24.8514	22.8661	23.7072	23.458	24.0684	22.8224	25.1037	25.2228	1573	564.191	6.58353
18.897	23.9812	21.4322	23.1431	21.0904	22.1268	20.1907	18.8932	21.3881	19.7775	19.3005	25.7517	21.4826	22.1683	21.0323	22.3889	21.4818	18.7118	20.5354	20.3748	1574	594.245	7.06919
21.7509	21.7571	20.0958	22.1335	20.9036	20.8353	22.0039	20.6319	23.0887	22.7646	20.5798	23.0177	21.9029	22.94	21.545	21.9358	21.4203	21.2307	21.4895	22.0749	1575	480.249	8.46974
19.259	21.1063	21.3999	20.9309	20.8875	21.3707	21.0114	20.2598	21.4081	20.4984	20.4165	22.7446	20.5313	21.4963	22.0113	20.7915	23.0371	20.0687	21.1555	21.1769	1576	476.106	3.33085
20.0337	18.1735	21.1639	20.5718	19.9885	19.622	19.5787	19.1702	19.9436	19.306	18.8387	19.8142	21.1983	18.5368	19.8298	19.2348	19.6638	20.4958	21.4466	20.5893	1577	661.272	7.00226
25.2083	23.6923	25.1931	23.3383	24.602	24.8909	24.9536	23.6652	23.078	23.3693	22.7748	21.5095	22.9324	22.5055	22.7684	25.5939	23.3157	22.5203	23.6287	22.6006	1578	541.183	4.53827
23.8748	20.6198	26.5149	26.6487	25.0717	26.3157	23.3434	23.2834	24.3368	24.429	22.7002	20.8453	26.2917	24.8782	26.286	26.091	21.6793	23.8816	22.6001	20.9841	1579	390.101	3.56462
19.4491	19.1392	22.8566	21.5416	21.3779	21.8759	20.1744	19.9255	19.6013	23.123	19.9666	18.8748	21.7792	21.1945	21.2978	20.8086	20.9423	19.534	23.6238	25.8653	1580	276.049	6.34168
22.2908	22.728	21.7554	23.3054	23.1555	22.0064	23.9378	23.6542	24.8115	24.6804	24.6204	25.3315	22.3001	22.9188	24.5516	21.0671	26.5607	24.1857	26.4815	25.527	1581	188.034	7.71664
22.0394	21.7829	21.4586	24.4237	22.4706	22.8925	22.6954	22.6339	22.9319	22.6085	22.2819	23.5319	23.0224	23.2041	23.2555	22.7089	21.9404	23.9038	24.2062	22.63	1582	521.235	7.47564
21.2091	18.1803	20.0201	21.0387	20.1525	21.2409	22.3626	19.3822	20.2855	21.2445	20.0544	22.3899	20.9702	21.2679	20.364	20.8022	21.2095	20.3507	20.2837	21.0541	1583	518.157	5.17565
23.031	21.6241	22.488	22.521	22.3017	22.0216	22.2493	21.5832	22.1002	20.8517	22.0452	22.0993	23.3064	21.2228	21.3406	22.6204	21.7899	20.8377	20.0921	21.3687	1584	104.031	10.0362
21.5613	21.7823	22.4309	20.2261	21.1638	21.9686	20.6395	21.221	21.2832	21.3975	21.216	21.8075	22.4833	22.8503	21.1171	23.37	22.3638	21.8131	21.7319	22.4386	1585	286.996	3.4822
23.4063	18.3975	25.2105	24.641	23.604	23.8888	23.3871	22.2823	23.1876	22.8255	21.57	19.8939	25.2418	23.0978	24.0532	23.3857	22.5712	22.9263	23.3761	21.4298	1586	616.255	7.293
21.6015	20.4894	19.8181	19.3015	19.3063	19.0869	21.0214	19.8197	22.1373	21.3424	20.738	21.681	20.3468	20.3923	20.4326	18.7565	22.2297	21.1934	23.541	23.0644	1587	256.072	3.51467
20.4487	19.2064	19.6924	19.5095	17.9367	18.3407	20.4482	19.9955	20.1838	19.6664	19.8113	21.5486	18.829	19.242	18.5225	17.9098	19.497	20.2894	18.2101	18.3163	1588	865.275	4.95986
20.0333	21.7222	20.557	18.9429	19.2848	19.7386	19.8101	19.3854	20.8663	21.6953	20.3387	23.948	20.1399	19.5372	19.6681	18.9803	19.1479	18.0234	19.1331	20.2432	1589	644.254	5.98833
20.9663	19.5234	18.7888	19.1957	19.3512	18.233	19.4321	18.681	20.3715	20.2121	19.2657	21.1321	19.3687	19.1604	19.0046	19.3167	19.022	19.7942	19.6738	19.738	1590	649.241	4.76145
24.3782	23.2845	21.9799	21.7516	20.6082	22.012	24.7284	22.9669	25.9419	26.7333	23.8363	24.4011	21.8724	21.2545	21.7148	21.9029	23.2831	24.2852	25.7563	26.0183	1591	437.217	6.66343
20.7969	18.4477	21.5048	21.2961	21.3862	20.9139	21.1919	19.2975	20.5148	20.843	19.7894	19.5733	22.4222	21.9068	21.2901	20.7005	20.3759	20.7285	21.154	21.4253	1592	636.301	9.31122
17.7274	17.6414	20.5017	19.6926	19.4069	19.5856	18.8569	17.0422	18.066	19.9591	17.1344	19.3656	20.2567	20.4942	19.6391	20.6298	17.1709	17.8491	17.9069	16.9463	1593	853.323	5.25288
23.1601	20.2316	22.7062	23.3123	22.1641	22.7198	23.7075	23.5348	21.7927	23.0775	24.9229	22.6406	22.5532	21.8377	22.3051	21.7803	24.5931	23.651	21.6945	22.771	1594	567.255	6.86568
20.2654	21.321	20.8864	20.9826	21.5144	21.5705	18.6782	20.4923	22.4587	22.5804	21.8126	23.3469	21.2118	20.9807	21.664	21.2809	21.8674	21.4296	20.0688	21.0438	1595	648.256	4.59145
18.1497	15.9464	15.5869	14.5306	15.5781	16.4849	15.9697	16.883	16.6201	17.16	16.2214	19.1487	17.3155	17.1503	15.5925	15.2097	16.2382	17.5944	17.356	16.5974	1596	798.337	7.54464
22.4721	20.3081	21.8489	22.1419	22.2878	21.8036	23.7972	23.3307	23.4506	23.0385	22.5288	23.8246	22.4438	21.8983	22.8314	21.8666	22.2983	23.6705	24.4182	23.6618	1597	283.152	8.73124
20.9722	20.6922	22.372	21.1403	21.8245	21.8604	20.5646	21.9072	21.2831	22.0669	22.1222	21.004	22.002	21.2352	21.9354	21.6287	21.9735	22.4153	21.9204	21.9533	1598	278.033	6.55145
28.396	26.2813	26.5768	27.7498	27.7583	26.3765	27.2182	26.8934	26.9241	26.6264	27.3011	27.5883	25.5502	23.0097	27.9414	26.0842	27.221	27.6214	27.282	27.1109	1599	243.101	5.70257
19.9254	17.7778	18.8059	19.6331	19.0076	19.867	18.2959	18.8717	19.0357	20.4935	18.1466	21.1235	18.6977	20.3056	18.4727	19.8548	18.7623	18.0275	17.7532	18.7633	1600	811.367	6.50097
19.6617	20.282	21.972	20.8899	21.6863	21.9189	21.7995	20.3706	19.085	19.2725	21.2855	19.4426	22.6392	19.7192	21.8949	21.7406	21.4803	21.8826	21.0016	18.6822	1601	84.0082	3.66821
21.6511	15.4344	18.992	20.3211	20.3106	20.3913	20.99	19.1075	19.7555	18.5757	19.8801	15.8118	21.7052	20.2932	19.7708	20.6592	20.1811	18.7451	18.2258	18.8821	1602	957.328	2.46818
24.3072	24.3758	22.5195	21.6913	23.8445	23.0448	24.4006	22.3424	24.7463	23.0755	23.2135	25.4718	22.9715	23.1892	23.4952	23.4403	22.9762	23.3953	23.3459	21.6448	1603	406.167	4.88686
21.2543	21.6924	25.9071	24.9654	24.4369	24.7444	20.9369	22.7876	22.5516	22.9485	20.7404	21.6848	23.6474	23.0565	26.1591	23.6868	21.4079	21.6496	22.191	22.9803	1604	226.097	9.73392
27.068	24.941	27.7627	26.0006	25.9548	27.6477	24.9534	26.5692	26.7774	26.7184	26.7436	25.6607	27.2275	24.5484	27.7763	26.1462	27.0229	26.1473	28.0718	26.4753	1605	171.095	7.98332
23.3143	20.8279	22.8183	21.7521	22.2611	23.2368	21.9692	21.1462	22.8592	21.8135	23.2215	24.5846	23.4531	23.2038	21.3962	23.4063	23.3469	22.4754	22.1852	23.4597	1606	309.054	3.05813
17.9942	19.5261	19.0595	18.9995	18.701	19.2935	18.8581	19.3215	17.8952	18.0129	20.076	18.1926	17.5384	18.8544	18.5283	18.9592	17.1249	18.6068	17.8127	16.5274	1607	533.915	2.43294
22.887	23.0393	20.4534	21.602	21.8223	21.9572	21.4183	23.3247	23.6246	22.5168	23.0625	22.902	20.3908	21.0092	21.7404	21.5225	25.5741	24.8511	24.6296	26.4767	1608	397.046	2.69901
23.9673	23.0873	22.7663	23.786	23.9027	24.2482	22.8062	23.4009	23.9725	23.9642	24.3494	23.7913	22.1141	22.7831	23.7192	22.678	22.2733	24.0286	24.1645	23.5571	1609	501.92	1.948
19.7851	18.9119	22.0098	21.2851	21.0864	19.9646	20.6731	20.3391	20.0159	20.0215	19.7593	22.5704	22.7866	19.6176	20.3641	22.2114	19.3381	19.5111	20.1891	19.6992	1610	617.21	5.03388
22.984	23.5145	22.3087	21.802	22.7362	22.4146	24.2754	21.5712	23.0099	23.3005	21.7774	25.5615	22.6398	21.8453	22.5452	22.3222	22.1295	22.2896	25.1678	25.134	1611	380.064	3.01031
18.1148	19.5402	20.5268	19.3479	19.3732	19.6998	18.4458	17.5464	18.5775	18.5986	17.8098	21.0121	21.4581	19.9708	19.4705	21.4777	17.8476	18.1102	20.1065	19.3151	1612	560.196	3.79826
21.4533	23.4457	20.5022	20.3928	22.0622	22.6668	21.1451	22.532	21.3201	20.7801	22.5691	24.8371	21.4782	21.833	22.8873	21.9113	21.6398	21.2693	21.0604	21.6828	1613	322.191	8.25073
20.6846	20.6727	22.8793	23.2805	23.4467	23.5026	21.9443	20.8768	21.6975	22.0057	21.222	22.6622	23.8545	22.454	23.2102	23.0688	22.4626	22.8222	22.9293	23.2734	1614	302.076	3.38682
22.1639	21.11	22.0333	21.2363	20.946	21.4914	20.3626	21.4369	21.1501	21.158	22.1978	20.9999	21.626	21.0005	21.4832	21.9519	21.7901	19.732	19.1364	20.0873	1615	104.029	10.2803
19.964	23.1062	23.2822	20.3031	21.4804	22.3758	19.0107	20.9544	20.5476	21.5389	20.5953	20.3809	22.0917	20.2231	22.3509	22.6788	20.499	19.5767	21.5822	21.5554	1616	591.286	8.38816
21.2043	19.8301	18.4724	18.6809	19.632	20.8871	21.3408	20.5787	21.3437	20.1694	21.1992	20.8894	20.2159	19.1841	19.3029	20.1714	21.158	22.379	20.9754	21.2288	1617	556.159	3.52514
22.789	24.0914	21.5322	22.1525	21.7457	21.1198	23.8778	23.4327	23.5005	24.014	23.5205	25.5301	22.2365	22.1838	22.4421	22.4272	24.7237	24.1387	23.1875	22.8764	1618	405.142	4.54583
20.0431	21.0745	20.5859	19.8863	20.3973	20.1427	18.438	18.1927	19.699	20.0587	17.4643	21.7303	22.0335	20.8543	20.7063	21.9461	19.8301	19.6459	21.0743	20.7349	1619	548.169	3.87865
25.166	25.7613	26.6655	24.9294	25.8462	26.7752	23.7181	24.4208	25.4724	25.9308	26.7978	25.466	25.1245	26.5734	26.7127	24.7062	25.9518	25.2846	26.8007	26.1018	1620	196.977	3.34327
21.8631	20.2856	19.9569	20.6387	20.3846	20.0588	20.0664	19.7719	21.4324	21.9352	20.7909	23.1262	19.692	19.9443	20.0068	20.7292	19.8669	21.6541	18.9121	18.6847	1621	673.246	4.6656
18.0194	20.7047	21.8865	20.0972	20.2027	20.7649	18.5264	18.4888	20.5199	21.1717	20.4241	20.2525	21.2227	21.3476	20.964	21.5611	18.401	20.4434	20.6439	21.9086	1622	723.212	4.86486
22.5071	22.7293	24.8597	24.0171	23.5115	25.3749	24.55	24.0203	24.3091	24.5509	25.4264	23.5725	23.596	24.1951	24.7973	23.3911	23.3873	25.5167	23.1435	25.4266	1623	132.933	2.1239
17.4828	21.2769	18.1802	18.3979	17.4826	17.3852	19.7093	17.2526	17.6452	18.3957	17.8901	22.8104	18.5483	17.8344	18.5349	18.3475	18.8494	18.3379	18.1103	17.589	1624	915.385	4.94992
20.6036	21.0005	20.0028	20.9553	20.1068	20.9229	20.3926	21.0864	20.8233	20.2005	21.2154	20.7242	20.3293	21.1405	20.3772	20.4478	19.5189	20.5214	20.0946	19.8141	1625	155.909	7.17655
23.2832	19.0534	20.2328	19.8041	19.6644	18.5949	23.5899	22.0556	21.6963	22.3829	23.0921	20.5409	19.863	19.6843	19.8905	19.4825	21.2179	20.8453	20.5673	21.6298	1626	785.259	5.66715
24.1365	24.2891	22.7098	22.7759	22.086	22.9667	24.4383	22.4678	24.908	23.5537	22.1126	25.5958	23.5523	23.3515	24.01	22.4924	23.329	24.7022	26.2213	25.8111	1627	300.112	3.90551
23.6744	22.8727	23.8483	25.1051	24.932	24.439	21.9341	24.9788	24.3463	24.7635	22.346	23.8786	24.505	24.1816	24.4237	24.6602	22.6623	23.2414	23.8521	23.9098	1628	441.106	2.41396
23.7935	23.8205	24.5256	27.7863	26.3248	26.1819	25.5956	23.4163	23.9744	24.4856	24.5069	24.5442	25.4281	26.8373	29.485	28.5135	24.1682	23.7348	23.819	24.0592	1629	369.106	6.07952
23.8319	24.5822	24.3668	23.8668	23.051	23.7415	24.5059	22.2691	24.5049	24.1183	22.7888	24.0982	23.8094	24.098	22.9725	22.6921	24.4915	23.9462	25.0938	24.5617	1630	474.261	8.86648
22.7982	18.7321	19.1214	17.0476	17.594	18.981	21.8489	20.1932	18.5214	20.199	21.6415	20.0402	19.7063	20.0554	18.182	19.0745	21.7131	19.8925	19.2483	17.6977	1631	839.273	2.95516
19.3506	14.9922	19.9805	19.158	17.6048	18.4727	19.8573	19.4741	17.2842	17.2542	19.9202	17.4449	19.5203	18.9137	20.2363	18.1821	17.8224	18.1607	21.3674	20.5968	1632	620.18	5.54474
24.5716	22.2664	22.5867	24.0724	24.8003	24.71	26.0938	25.1618	25.6621	26.0324	25.8729	27.4277	23.891	24.5429	24.8622	23.999	25.6598	25.6451	25.8289	25.358	1633	237.058	2.28622
20.875	25.9061	23.2496	22.5246	23.1005	23.227	19.1977	20.1119	20.2613	20.391	18.9641	26.4792	22.8592	22.0751	23.2087	22.964	21.442	20.9244	22.5579	22.3689	1634	609.211	4.68472
25.563	23.9512	23.6351	22.8203	22.8005	22.5071	24.8036	24.1004	25.6999	23.5988	24.0264	24.7851	23.7406	22.7565	23.365	22.7976	24.9391	24.8035	24.8953	23.5865	1635	427.149	7.48191
22.54	19.686	22.8077	22.9889	22.2696	22.3709	20.8651	20.8537	20.1079	20.6032	19.1927	18.7933	22.5257	20.2559	21.682	19.8019	19.4116	21.1207	20.8927	20.2764	1636	632.321	8.5605
19.4082	19.6659	19.6335	19.5015	19.5335	18.9957	19.833	17.7081	19.7476	18.7057	19.4151	21.8245	20.7881	19.988	20.2896	20.7089	19.798	18.6555	19.9812	19.9009	1637	546.165	3.98305
25.9267	21.8891	22.2097	22.5184	22.878	21.7501	24.4494	24.3154	24.1386	24.556	25.7582	24.3149	22.4217	23.2375	22.9939	21.7991	25.3836	25.1792	24.9746	24.7764	1638	251.071	5.90061
22.8992	21.2833	19.8482	20.2315	21.0306	20.3782	22.2293	21.4219	22.3313	23.0865	21.7257	22.0071	21.171	20.9312	21.616	22.1061	22.6987	22.4907	23.2187	23.5428	1639	336.116	3.57797
19.611	19.9174	22.9281	21.3021	21.1673	20.8496	19.0055	19.7314	19.8283	20.1178	19.6078	18.6275	22.4034	21.6635	21.7046	21.8445	19.2935	19.9564	20.2469	21.6672	1640	612.293	7.06361
15.5755	15.809	16.3895	17.3904	17.359	18.2627	15.8805	15.0917	15.859	16.8236	15.213	19.3332	17.64	18.8812	17.58	16.3519	15.2331	16.139	16.0472	17.8558	1641	768.266	4.11386
25.2119	21.6219	24.2965	25.0342	24.7544	24.6377	25.7099	25.2442	25.4807	24.6612	25.5899	22.731	24.3082	24.1271	24.4979	24.8634	25.7237	25.1728	25.2298	25.1702	1642	475.277	9.6241
21.2035	21.4261	20.5653	22.1784	22.5513	22.4464	20.8708	19.7815	21.5733	21.0404	21.1199	21.0611	22.3644	21.1673	22.5251	21.5073	21.9321	21.6365	21.8151	21.1767	1643	424.965	1.84823
24.4285	19.6727	20.808	21.7555	21.7086	21.2035	24.0399	23.0417	25.2734	24.6046	23.0803	21.3363	20.1878	20.982	21.9511	20.503	24.6871	23.8281	25.338	25.6198	1644	255.088	4.47411
22.3596	18.4665	21.5136	21.0698	21.3526	21.3416	21.6075	19.2456	21.165	21.4409	20.3406	20.5024	21.2429	22.3139	21.8089	21.208	22.6111	21.7716	21.5446	21.0999	1645	499.077	5.51523
20.6747	18.7575	20.9895	21.4405	20.6706	20.4532	21.8863	21.1657	20.101	19.3586	21.6703	20.437	20.3073	20.1848	20.9163	19.9217	20.0912	19.5402	21.1025	19.8756	1646	514.112	3.31583
20.9482	19.3854	21.4906	20.3037	19.9357	19.7533	22.792	20.9606	21.2367	20.4981	22.2069	20.0512	21.6997	20.446	21.5436	20.6439	20.973	22.1093	22.2428	22.354	1647	264.084	6.06424
23.5359	23.6048	21.5545	23.2213	22.3727	23.5521	22.8345	23.3069	22.1857	22.0919	21.0705	21.2714	22.8574	23.148	22.4189	22.8553	23.6366	22.552	21.9558	21.7474	1648	509.275	8.24682
23.578	25.5107	22.054	22.6703	21.3137	22.8527	23.9477	23.1252	23.9206	25.2601	23.5473	25.5091	22.3435	21.6356	22.8556	22.369	21.6679	24.2842	23.5641	23.0462	1649	421.128	5.81679
21.4192	19.0527	22.5284	21.8344	21.2821	22.5528	22.057	21.4333	21.0409	21.6548	21.9341	18.7701	22.9954	22.3242	22.1777	22.3936	21.5008	22.2779	20.9919	20.309	1650	592.208	6.34791
28.9187	23.8958	25.7941	27.7621	27.4881	26.1469	29.1848	26.2495	27.8021	28.8665	28.3579	27.279	28.5288	26.6559	25.176	27.2827	29.1334	28.1257	25.5199	27.1041	1651	331.09	5.66755
24.53	29.0941	27.0304	27.0241	27.2431	27.0654	23.9107	23.237	24.9179	25.9983	22.4068	30.2783	25.4886	26.2117	25.8445	25.1002	23.826	26.2259	26.4221	26.4814	1652	315.056	3.63538
26.8483	28.1934	28.5011	28.2299	26.1172	26.6669	27.6682	27.8506	23.0527	26.372	25.413	24.5326	27.0415	28.8555	26.8927	26.1789	25.9567	27.3666	26.6715	25.214	1653	134.022	2.71246
19.8614	16.3588	21.1235	19.4415	19.2475	19.3963	18.2504	16.9263	18.5005	18.9788	19.8081	19.1462	21.4111	19.6476	20.315	20.7834	18.6831	18.1037	19.1739	18.0727	1654	652.324	7.2433
22.2946	21.3852	20.674	18.5521	20.2646	19.8733	19.5635	19.5863	22.3417	21.1341	20.9583	21.8365	20.2767	19.2788	20.6531	19.7621	20.657	20.3085	21.1898	21.4541	1655	677.422	7.98913
24.3887	23.2504	25.5109	24.225	24.8292	26.5265	27.7113	26.7593	22.3711	25.4681	27.7204	25.8458	26.676	26.2302	25.1508	25.4279	23.0964	27.4408	24.7746	25.1167	1656	174.024	4.59798
21.3611	20.5394	18.3789	19.0719	18.8595	18.5534	21.5971	20.7305	21.0801	21.8486	22.1188	19.2752	19.9564	18.9961	18.55	20.3661	21.1344	21.6894	21.2249	21.7807	1657	799.298	6.5616
23.5962	21.8365	22.3695	22.1838	22.4984	21.2023	24.1146	22.1681	22.5306	22.9183	23.3736	23.8558	21.0389	22.7053	22.0802	22.6702	23.1993	23.4892	21.7598	22.5326	1658	360.11	4.35596
21.1958	19.7911	26.0337	23.9841	23.0352	22.3854	20.5031	21.2024	21.6511	21.8379	22.3521	20.6282	21.7178	21.4385	21.8136	20.5329	21.5636	22.5984	23.1904	23.1526	1659	224.064	5.21238
19.1746	18.5699	20.6494	19.3518	20.536	19.6999	18.7966	18.5265	19.9688	18.9456	18.5023	20.1498	20.1728	19.0457	19.5557	20.035	22.0347	18.9511	21.1682	20.7145	1660	120.024	3.26263
21.8922	21.4973	23.5812	22.7479	22.9463	23.2454	22.4207	22.5764	23.366	23.0397	23.6398	22.0723	23.7318	22.3945	23.8061	24.2913	22.1912	24.0087	23.9554	23.8702	1661	321.157	7.71285
20.159	19.6417	20.2958	21.296	20.7917	21.3625	21.6171	19.2824	22.1841	21.5854	19.4452	20.5173	20.4881	19.963	22.0048	20.8209	21.9013	21.2971	22.709	23.1523	1662	697.289	6.19159
25.4495	24.1957	25.0045	24.0838	24.8643	25.332	24.4609	24.7949	25.3079	25.064	24.8039	26.297	25.4635	24.1766	25.3729	24.8411	24.6831	25.0913	26.4847	24.5251	1663	427.151	8.59454
17	15.3181	18.611	19.3352	18.2155	18.0538	18.3363	17.5063	17.9131	16.9298	17.7968	18.4114	19.5729	18.0313	20.4245	20.0588	17.3006	17.4108	16.82	16.8098	1664	690.274	6.71434
25.2021	23.5135	25.7822	23.5385	24.6598	23.1514	24.1528	24.712	21.753	22.7079	25.7866	23.9144	24.4105	22.8652	24.8624	23.9688	24.9433	23.7856	25.2024	24.7491	1665	78.9656	2.56693
26.4158	22.1441	24.7387	23.8564	24.1345	24.7825	27.8474	27.264	26.7725	26.7139	28.5519	23.8939	23.8054	23.912	23.6495	23.0706	26.4148	26.2836	26.2589	25.1036	1666	271.009	2.6724
21.1784	18.9061	21.6029	21.012	20.1673	20.6064	21.2341	20.191	21.1398	21.2481	20.9706	23.0011	20.6683	20.4228	21.0657	20.8568	20.309	20.456	20.7882	20.9653	1667	394.052	3.8562
17.6252	17.7782	19.9421	19.2	19.4819	19.3058	17.6029	17.4369	18.5006	17.5572	17.0806	21.0034	21.5251	20.5395	19.6052	20.4852	17.5636	17.1741	17.3298	17.7844	1668	791.32	6.96861
23.0769	23.2419	24.0354	24.893	24.5132	25.9099	23.3967	23.0547	24.1196	23.9262	22.7364	25.0202	24.3242	25.8465	24.4628	25.376	24.0268	23.407	24.1957	24.2424	1669	335.099	4.53008
16.0115	17.8446	17.8265	17.1591	17.9659	18.2162	16.9176	14.8929	16.0613	16.5605	14.5398	17.0089	19.3502	19.4087	17.6229	17.0494	15.6292	15.6807	16.915	17.1689	1670	882.486	9.1056
20.7812	22.1576	21.0725	21.0047	20.9249	18.7674	20.2983	19.1162	19.8821	19.3846	20.295	22.8941	21.3357	21.2808	20.2315	21.1737	19.7707	20.1907	22.0189	21.4237	1671	529.154	6.04302
17.843	16.542	14.9056	16.3888	16.7375	16.6684	16.195	16.6086	15.3782	18.1391	16.5562	18.385	14.7433	18.0548	15.6271	16.3767	16.613	16.005	17.4102	17.5494	1672	831.22	3.22143
22.3609	21.8571	20.4103	22.4627	22.1603	21.2877	23.3526	21.8141	23.4633	24.2075	23.2704	20.0199	21.0416	22.7193	22.068	21.9728	24.4573	23.3875	23.7653	23.9839	1673	523.276	8.93716
22.0626	20.9217	26.7181	23.2445	23.6448	24.9371	21.6327	22.3357	23.0637	23.5501	22.079	20.3695	26.1701	24.3351	24.933	24.064	22.9464	22.4785	24.0892	23.3257	1674	308.152	8.28324
19.8858	20.9731	21.0223	21.5224	20.7867	21.2368	19.0649	19.8009	19.7347	21.3066	20.4746	23.5686	20.5358	20.6068	19.3233	22.7718	20.619	19.5718	21.8973	20.5142	1675	722.263	2.83059
22.9617	21.7485	21.7299	21.9379	22.9204	21.5234	23.4744	20.8495	22.9313	24.2221	21.5375	22.8852	21.3615	22.2301	23.5919	23.6313	26.411	22.9889	29.7378	29.0145	1676	181.006	2.00978
22.6147	21.1936	23.9573	21.3552	21.1449	21.9933	22.2328	22.1225	22.1708	21.8908	22.0507	22.62	23.3426	21.8659	20.8816	21.7775	22.341	22.4869	20.8032	21.1249	1677	599.213	5.61735
19.2082	18.3532	16.9607	18.1265	16.7416	17.1099	17.2991	16.6479	16.7176	17.2883	17.146	17.9269	16.4974	17.5546	16.223	17.4544	14.2062	17.6085	15.0241	15.3205	1678	848.282	3.96516
21.4394	21.3713	20.6777	20.9094	19.9894	19.7294	20.9881	20.8914	21.1118	21.0779	20.2938	22.5536	21.3958	20.4178	20.4183	20.1899	20.8651	20.56	21.5486	20.8728	1679	610.143	3.47988
16.8836	15.5002	18.6537	18.4996	17.585	16.9906	18.1386	16.2234	17.4887	17.8493	17.797	19.3744	19.3388	18.6269	17.3449	18.5947	17.04	17.2047	18.3461	20.3686	1680	835.367	7.09484
21.4705	18.5287	20.3659	19.6101	19.9652	20.6662	21.5521	19.7917	21.3545	22.4211	21.0224	20.9639	20.3363	19.6143	20.5424	21.0745	20.4294	21.4337	20.9531	20.9314	1681	707.378	7.38047
26.1185	25.506	27.0791	27.1601	27.158	27.9653	26.4649	25.3921	26.6133	25.6957	26.1262	25.8041	26.8726	26.6334	27.3355	27.8064	26.1809	26.1503	26.8313	26.7198	1682	118.041	1.86904
27.9776	22.0504	25.9778	24.7884	25.1538	24.2497	28.7444	27.8765	28.3444	28.6022	28.1209	24.5137	25.4595	24.3456	25.6346	24.0003	28.193	28.0389	27.7761	27.1963	1683	217.067	4.52318
24.0867	21.5817	22.2969	24.1827	23.6968	23.2767	23.568	23.3514	23.0414	22.8828	20.6279	21.5339	20.3745	23.0419	24.2133	22.9193	22.5815	22.4414	21.4723	21.9003	1684	180.061	3.83119
23.9598	21.975	22.3463	22.0637	21.8669	20.8669	25.3125	21.5126	24.1431	23.3319	21.9723	21.5628	23.0786	20.7197	22.3966	23.0365	26.2246	22.7829	26.2369	25.7826	1685	218.991	3.15113
22.615	23.5752	21.4425	22.2019	22.4078	21.347	23.7611	21.7187	23.136	23.1374	23.4746	25.9155	21.5408	21.1404	20.3088	20.905	22.0275	23.6312	25.0635	25.339	1686	461.152	3.79052
24.4672	20.2971	21.4282	20.9384	21.9274	21.7934	23.0251	22.6347	24.5849	24.7327	23.086	22.1146	22.0049	21.676	22.7394	21.3579	23.3672	24.2595	23.561	23.9219	1687	314.169	4.60891
20.0662	17.4611	18.9626	20.1466	20.7844	19.4713	20.433	18.8198	19.0129	20.3789	19.7143	17.1695	20.2652	20.3389	20.7037	21.108	20.6816	18.6367	20.4769	19.6767	1688	883.27	2.14218
23.501	23.8424	23.5091	23.0852	24.8368	25.3177	23.8909	24.2282	25.6766	26.9133	24.4842	24.7483	22.6249	24.7515	24.3498	23.2934	23.2715	27.0765	26.7431	26.578	1689	399.146	6.80274
26.3406	22.4668	25.1925	25.4164	25.2306	26.0555	26.2773	25.6487	25.6662	25.6911	25.8012	25.4348	25.4894	26.624	26.1387	26.1751	26.9768	26.7611	26.7205	26.3142	1690	399.155	6.05683
23.4902	21.3124	22.0966	21.9139	21.3015	22.1365	22.5027	22.3393	22.0241	22.3788	22.2393	21.3132	21.8432	21.7298	21.9132	22.0146	22.0821	22.8701	22.6594	22.1471	1691	103.003	9.80615
18.0134	17.1697	19.4954	19.3663	19.459	18.0351	19.278	17.2056	17.7323	18.5376	19.2149	20.2743	19.858	19.6426	18.4101	18.8913	15.04	17.9039	17.1246	17.5359	1692	891.326	4.49803
24.7231	20.8668	21.9865	23.254	22.5386	23.0322	24.7728	22.8235	23.0458	22.6542	23.1034	20.836	22.5393	21.651	22.907	21.8981	23.7634	22.7814	22.8543	22.395	1693	186.108	5.96867
21.3828	19.4169	22.8493	20.8951	22.8453	21.5645	21.2129	21.5575	20.8866	20.8581	21.0552	20.8502	22.8201	22.0839	21.8598	22.0833	19.7111	20.6754	20.8767	20.6018	1694	635.135	5.23457
20.2265	20.3386	20.315	20.3069	20.3376	19.708	20.2448	20.0405	21.3916	20.7159	18.977	21.3035	20.9252	20.4555	21.4527	19.7944	20.0235	19.9625	21.6852	21.3688	1695	398.221	9.18749
22.5982	21.9735	18.3259	19.3679	20.095	19.5207	19.4187	20.2238	20.4779	21.3783	20.9874	22.515	19.0741	19.8304	19.3368	18.897	21.9581	19.8696	20.9444	21.5333	1696	599.136	2.5456
18.0811	19.7479	18.9955	18.288	18.1594	18.1	18.8535	19.012	18.1883	17.5658	19.168	19.2751	19.7275	18.9158	18.8853	19.0441	18.6697	17.7738	17.5471	18.6439	1697	309.866	8.54532
24.2165	19.0029	24.2068	24.2725	23.802	24.2178	24.142	23.0978	23.9805	23.9914	24.987	22.6138	23.0387	22.7751	23.4641	22.952	24.427	24.5316	22.6244	22.2366	1698	591.217	6.04046
26.4005	22.3633	24.6597	24.2422	25.113	25.0247	25.2183	24.2122	24.2267	24.0176	25.6467	23.069	26.3307	24.645	25.6507	25.1919	24.943	25.2254	25.9561	24.518	1699	347.186	8.7102
19.6435	23.7511	22.605	21.9092	20.7555	22.8922	22.2398	23.5121	24.3393	23.3561	20.6507	26.4194	22.8199	21.662	22.3001	21.0174	21.8725	24.6093	25.7129	24.2542	1700	352.11	4.36435
19.8713	19.5804	18.5914	19.8366	19.4486	20.4518	21.643	19.8119	18.5587	19.3003	20.785	19.6412	18.4332	19.9904	19.3587	19.1426	21.735	20.4314	17.9648	18.0115	1701	500.092	3.02225
22.5606	21.4709	23.6399	23.2147	20.7501	22.4299	23.4792	21.9885	23.2834	23.1725	22.6844	20.7423	23.8629	23.9287	22.1976	22.9973	22.7025	22.2531	23.5495	23.2361	1702	198.993	2.36826
21.7434	20.53	22.1881	22.5469	22.5771	22.3884	21.569	21.477	21.4768	21.2868	20.729	20.3053	22.097	21.3441	22.7581	21.8149	20.3719	21.2804	20.8191	21.038	1703	378.139	8.83628
24.4174	25.5668	23.7093	22.7518	23.5401	22.6706	24.588	23.3356	25.5597	25.6184	23.3175	24.2358	23.7708	22.9209	24.111	22.3481	25.8246	25.8358	28.0953	27.3302	1704	299.11	5.78743
19.3984	19.26	19.3661	17.8689	18.5964	18.9289	18.5946	18.4881	19.8897	19.9592	19.5671	22.9034	19.1414	18.4621	18.3129	17.9296	20.3916	19.0793	19.6641	19.3925	1705	674.262	5.21395
16.0825	19.8585	16.2183	16.9711	16.0257	16.7424	15.7175	15.6418	14.9796	16.4922	16.2118	20.9751	17.158	18.5213	16.9335	17.1412	15.9861	15.7992	20.8159	20.8477	1706	826.294	3.00253
21.5037	23.058	19.5632	19.6955	20.4086	19.6748	19.9082	19.3154	19.8789	20.679	20.129	23.9162	19.7752	22.2579	20.8137	19.7211	19.9795	20.4476	20.7494	20.8623	1707	452.132	4.80966
20.7504	22.2008	19.6531	21.5643	22.4695	21.8091	19.3842	20.0467	20.9488	21.3109	19.3851	20.986	21.4129	21.9087	20.6106	22.1006	19.9647	21.6433	23.6122	24.7717	1708	280.123	8.859
19.8815	19.1913	20.8286	22.068	21.7323	21.5378	19.9329	19.3198	20.2192	19.8445	19.1881	19.7068	20.6295	20.5307	22.3223	21.2026	20.5893	20.5803	19.8696	19.5339	1709	178.053	2.59287
22.4667	22.8717	25.6257	24.0457	23.846	24.4067	20.8448	23.4361	24.3121	23.9534	22.8768	22.3615	24.3955	22.5377	24.616	24.4355	23.4191	23.313	25.6637	26.3882	1710	271.161	7.36875
21.9659	23.4743	22.7674	23.5914	23.6095	21.7613	21.6063	23.94	21.981	22.3437	21.4127	23.7554	23.0362	22.3994	23.9763	23.0768	22.64	22.1977	22.8134	22.9323	1711	134.047	4.80225
20.3881	20.8744	21.0794	21.2534	20.8005	20.9011	20.9976	20.5394	21.7374	22.3588	21.1916	21.5899	21.3844	21.024	19.4943	20.3385	20.9218	21.6824	22.7862	22.6448	1712	464.156	4.72601
20.4481	21.3877	23.2767	21.249	20.9598	21.572	21.4083	20.6091	23.1865	22.8804	21.163	22.7699	23.8419	21.4393	20.7338	22.0865	22.1503	21.9318	25.7085	25.6003	1713	471.14	5.32675
22.6354	23.3691	23.6585	23.3914	23.9679	23.435	22.4558	22.341	23.4636	24.608	21.1991	22.5654	22.8727	22.9308	23.6319	22.6084	24.1385	23.9263	24.4228	24.9936	1714	144.051	3.03836
16.6048	21.0826	18.8233	17.5385	17.4961	18.8271	17.9067	18.4783	17.484	17.7459	18.2674	21.1666	17.5247	19.4526	18.7787	18.0781	17.8198	18.3384	20.2838	20.0997	1715	825.258	3.26433
19.3333	20.8668	19.5798	20.6942	21.6201	20.917	20.3808	19.8126	21.531	21.3221	19.9952	21.8873	19.4786	20.4526	19.3773	21.2085	18.7437	20.8006	25.7863	23.6729	1716	286.043	2.51456
22.9146	22.7067	24.2053	25.0346	23.9984	25.3737	22.4911	22.8178	24.1402	23.5315	21.6459	20.3362	23.8507	25.0312	24.9937	24.4373	22.7543	22.9665	24.0411	23.5939	1717	308.128	7.01372
17.2315	20.1189	20.9969	20.4614	20.9196	21.2639	19.9384	17.3469	19.8449	18.9544	16.6795	21.5312	22.5654	21.7379	20.7957	18.6281	18.7065	18.6106	19.9114	21.5761	1718	788.537	9.42742
25.7824	21.727	23.4575	22.1535	23.3053	20.7478	24.6143	22.9384	21.3595	23.4592	26.0123	21.3914	22.4899	23.4551	21.9783	18.9364	23.7717	23.3805	24.2923	23.2553	1719	250.08	3.72199
21.2221	20.9582	20.2149	19.5048	20.4618	20.8221	21.6418	21.3184	20.762	21.6097	21.4906	21.3821	20.1928	20.3933	20.6503	21.1419	21.3523	21.8942	21.3388	21.3529	1720	123.013	9.0103
25.8863	19.5196	27.166	26.1977	26.3085	26.9666	25.7263	24.1592	24.9294	25.097	24.7354	19.2943	27.199	27.9197	26.6662	27.5011	25.4133	24.8295	26.2039	25.484	1721	303.096	9.29491
14.2249	14.6585	17.7313	17.2108	14.817	16.1452	13.3501	14.1291	13.9198	14.5829	14.7299	14.1088	16.7881	17.1175	14.6371	18.1978	13.0773	15.948	14.1708	14.5123	1722	404.489	3.30122
23.0196	21.0932	24.7781	23.7252	24.1312	23.3468	21.41	22.4138	24.6227	22.5556	22.1793	22.5758	26.1013	23.077	22.1605	23.9003	21.9923	23.0943	21.6899	21.9174	1723	543.255	7.42605
23.6255	21.6723	21.5586	20.5649	21.9513	20.8916	23.7852	23.3725	22.6204	23.6709	21.9433	21.6967	22.8462	21.2977	23.8083	21.4584	24.1288	24.7839	24.3428	25.1846	1724	459.181	5.14142
17.9639	18.6538	19.0445	19.1791	18.4963	18.0427	17.4488	18.872	17.8538	18.0658	18.8427	18.3595	19.0481	19.109	17.467	18.8131	17.9276	16.6969	17.1639	17.1038	1725	307.86	8.36223
27.9059	23.357	24.8302	24.6261	25.6805	25.5086	24.7455	25.8126	26.6714	26.2854	25.9614	24.033	25.0477	24.1276	26.2981	25.1018	29.0363	27.4743	28.2444	28.4161	1726	345.196	8.28936
21.0036	24.1342	23.0222	22.1468	22.6398	23.9867	20.8939	22.2344	21.995	21.3822	20.6672	22.6101	21.8521	22.2228	23.7795	22.7071	22.4952	22.6372	21.7372	20.8422	1727	577.254	8.61519
17.6032	19.0632	20.9051	19.3257	19.4163	20.0384	18.4025	19.0996	19.0273	19.3786	20.1483	19.0057	20.2109	19.2563	19.133	19.2387	17.4262	18.8815	17.3429	17.287	1728	96.7427	2.44703
24.1925	22.7981	23.239	20.6465	22.6123	22.3652	22.4492	22.3122	21.7631	22.3429	23.6487	24.2004	23.5478	24.8272	22.7372	22.6571	19.8617	22.9688	21.7102	22.5353	1729	434.139	4.30885
20.0554	19.2266	21.8617	20.8646	21.7941	21.0526	21.3555	20.5449	21.9047	20.78	20.1429	20.5716	19.7537	19.549	21.8456	18.2163	20.6708	20.7616	22.0582	19.5314	1730	482.177	3.87154
24.3519	24.5525	24.1392	25.7541	28.5636	26.8459	24.5497	23.9401	26.8899	27.115	23.3081	24.2713	21.9229	22.6696	22.9642	27.3111	23.1759	23.7848	27.1684	26.7096	1731	439.17	3.59289
19.6315	18.5339	19.8619	19.4518	20.2522	19.6719	20.2375	19.2148	18.9358	20.8204	19.7679	21.6372	20.7258	20.363	20.0973	19.9792	19.7381	20.2473	19.6004	20.0837	1732	787.319	5.55226
18.9681	18.3499	20.1136	18.8935	20.415	20.8792	18.9411	17.5948	18.4981	16.7958	19.3011	18.2974	19.7607	18.9609	20.0877	19.0551	18.3103	18.723	18.1953	17.798	1733	467.999	6.23708
20.6456	19.403	19.8752	20.0272	20.3024	18.7239	20.4999	19.9234	21.2963	20.7424	20.8405	20.5193	20.0754	19.0787	18.1605	19.194	21.4155	19.5447	19.9797	19.6071	1734	777.283	3.74108
22.5247	21.3621	22.3983	21.7172	21.8428	21.9733	22.7365	22.1406	23.3952	21.4335	22.5491	21.9107	22.7316	21.8577	22.3239	21.9057	21.179	21.9037	22.1066	20.8871	1735	515.121	7.46156
21.7114	22.1898	21.8878	22.6418	22.9437	22.2909	21.3464	21.8359	22.1985	22.2476	20.9181	21.2149	21.9685	22.1293	22.0482	22.4885	23.2062	22.5832	23.3425	24.0271	1736	397.242	9.2648
22.6624	21.5005	23.321	22.7571	23.2657	23.3153	21.9184	22.9813	22.6363	22.521	22.6079	22.9425	22.9528	21.6703	23.167	22.0995	23.3159	23.637	23.0252	23.8971	1737	397.217	9.0559
18.9664	17.2981	19.1899	17.4698	17.4506	17.2159	18.925	18.8006	18.2443	17.7895	18.5413	20.939	17.8935	17.4494	18.1124	17.0183	19.7223	18.3911	19.3521	19.6451	1738	747.264	5.41555
15.3967	16.8436	22.0312	20.3819	20.2849	20.7725	16.1145	16.6817	17.1303	17.84	15.8729	18.8242	21.487	20.5902	21.3764	21.2972	15.5258	15.947	16.2145	16.8103	1739	498.028	5.96874
22.2608	22.1998	21.187	20.8642	22.0622	21.1311	21.8674	21.688	22.4539	21.7132	20.7501	22.3342	21.015	20.956	20.6777	21.0949	21.6757	21.8702	21.8053	21.583	1740	109.046	4.56398
22.5156	25.7068	23.6929	22.7598	24.0881	25.0333	22.5115	23.3639	22.1089	21.908	21.9318	24.8089	23.1566	23.5182	24.3068	24.0787	22.5362	24.896	23.2299	21.0603	1741	435.994	3.37323
21.8511	19.3212	19.666	17.8811	18.1905	18.2559	20.0077	19.043	21.594	21.7323	20.3487	20.732	18.8958	20.0671	18.6425	18.4772	17.2678	19.8504	20.2639	19.1172	1742	705.409	8.20252
23.6137	21.223	23.4902	22.1418	23.5601	22.4639	23.0174	23.5982	23.2484	22.8281	23.7032	21.7033	23.7657	23.9203	23.7328	24.0132	24.0327	23.2913	23.3243	21.7834	1743	492.265	8.08352
16.5401	15.6817	16.1482	16.4237	16.4378	16.7125	17.0185	15.9746	17.0082	16.9763	16.8683	16.4094	17.2902	16.419	16.6329	17.3177	17.4978	16.3064	17.5704	16.4555	1744	800.472	9.58748
20.587	21.6057	22.3774	22.4213	19.8318	18.9339	20.871	22.271	21.1077	21.9786	20.9019	21.9215	20.3425	20.424	20.2426	21.2731	19.8363	21.6702	20.42	20.9374	1745	657.305	6.32044
22.1427	21.6456	23.1677	23.3907	22.5525	22.5276	21.9789	22.0337	22.6355	22.1895	21.4919	22.8223	22.8215	24.3975	22.8873	22.6674	21.9888	22.59	23.0189	22.8635	1746	184.074	5.26766
19.7333	20.3868	19.4111	19.3687	19.8246	18.8706	20.1533	17.8175	19.7659	19.3942	19.7341	23.2268	21.5787	20.0845	20.1983	20.9662	21.5675	19.6893	21.5442	21.3015	1747	546.168	4.10173
24.2088	23.495	23.779	25.0594	24.3438	24.0395	25.0437	24.285	24.0649	24.3567	23.7447	23.9749	24.1186	23.2528	25.7836	22.547	23.354	23.4385	23.6235	22.9711	1748	583.208	5.38852
22.5939	23.1976	20.5576	19.9655	20.662	21.6507	23.0573	23.1356	22.6165	23.2821	23.2894	25.3051	21.6969	20.605	20.4434	20.5909	21.0251	22.4755	21.8607	21.6367	1749	405.043	3.62063
20.8316	19.3396	22.4613	21.6798	20.9696	21.32	20.3677	19.6753	20.4328	19.7978	19.2337	19.8919	20.4583	21.2937	21.0094	19.5091	19.1253	19.7509	20.5143	20.4883	1750	270.18	9.16591
21.1989	18.7929	20.4386	19.7621	21.7913	21.7681	20.6197	19.724	22.728	21.6286	19.2083	17.8177	20.2816	19.5637	22.0415	20.5691	21.0824	21.2292	24.3323	22.0281	1751	633.282	8.93319
23.2519	22.4372	23.4575	22.6212	22.3245	23.9505	23.7586	22.9027	22.8048	22.537	23.1217	23.6033	22.3697	24.2542	23.2587	22.5029	24.1066	23.4867	24.2703	24.252	1752	319.057	3.39933
20.8537	18.7772	20.6542	20.7179	20.027	19.3588	20.5887	19.7664	18.3509	19.2986	21.5719	20.8997	20.0689	22.3933	20.2061	20.0485	20.5188	20.3872	18.191	17.2248	1753	452.075	7.11509
22.3381	22.105	20.8557	20.7856	20.9704	21.1064	22.4925	22.4297	20.4585	21.1323	21.4496	22.2895	21.231	20.9014	20.725	21.7176	22.1986	21.6828	21.3205	21.7685	1754	75.0071	10.1829
22.1614	16.8724	20.8596	19.3213	20.2089	20.7959	20.4439	20.216	22.1295	24.3237	20.6136	19.3196	20.7887	20.3845	19.8413	20.0372	23.0146	20.7664	22.8379	22.4504	1755	626.356	8.10339
19.6059	15.3605	19.1922	18.8548	19.9324	19.7849	21.2991	19.0533	18.9146	17.9735	19.0356	16.472	20.9579	19.2994	18.7214	21.2634	20.5173	18.4467	17.8923	16.2137	1756	957.842	2.43539
21.7595	19.7181	20.5102	18.8011	18.8441	17.8201	21.3786	18.4947	20.9155	20.7686	20.2567	22.9051	18.9327	19.3939	19.3946	18.447	17.1499	19.4138	20.2123	19.0729	1757	705.432	8.54873
25.0708	20.3785	22.6625	22.2476	23.7136	24.4031	21.5915	23.8121	25.4791	26.1887	24.2121	24.2066	23.9949	23.1468	24.7259	22.9333	23.8895	25.6923	26.0472	26.0372	1758	351.137	7.1913
22.2886	22.2276	22.6053	21.5535	22.5473	22.4508	22.6674	22.4784	22.6727	22.3206	21.0821	23.7316	22.3805	21.5941	23.3882	21.3038	24.1177	22.8261	23.7095	23.1089	1759	258.049	2.68304
17.4143	18.9577	17.9684	17.1159	18.4121	16.3322	18.0404	18.0815	17.6519	17.5964	17.8321	18.75	16.9392	18.3676	16.2653	17.7505	16.6943	18.0782	16.7629	17.3128	1760	428.906	9.04152
22.3836	21.147	23.3296	23.7899	22.8479	21.9441	22.3336	22.3108	22.506	22.579	20.325	24.52	22.0568	23.9348	24.2782	23.2181	20.0139	22.208	21.4809	22.969	1761	566.299	8.14986
12.5481	11.9385	17.3602	16.6053	14.8454	14.64	12.9795	13.2851	13.1585	13.6349	12.5391	12.888	14.943	15.1581	14.4976	14.5893	13.5376	14.085	14.2474	14.5979	1762	591.502	3.45526
24.2418	19.7779	21.4271	20.9312	20.2775	21.1691	24.2371	22.2883	23.4789	22.8144	23.0123	20.9282	21.0819	20.5651	20.5921	20.3103	23.1468	22.7145	23.2279	22.1108	1763	210.063	6.55258
22.5005	23.5876	24.1319	24.7899	24.0742	24.0014	23.1256	22.5331	22.0084	24.1071	22.0915	23.4564	22.8256	24.4216	23.7983	24.667	22.0976	21.3309	21.8148	22.7625	1764	509.206	5.48545
20.7238	19.9801	21.2793	19.6946	20.6469	20.4455	18.6904	20.8165	19.7361	21.092	18.9411	20.8029	20.6747	21.0002	21.2023	20.5418	19.5298	20.4614	20.6935	20.2951	1765	617.951	2.0101
21.9433	21.5303	22.5351	21.8024	21.1912	22.4326	21.3895	20.6605	19.9153	21.2323	21.1929	22.2845	22.178	20.4203	22.3999	21.9757	20.4761	21.0125	20.9298	20.6141	1766	527.176	3.85865
20.2807	16.2882	19.169	20.0432	19.1247	18.8351	19.4488	20.5552	21.2241	20.1374	18.9334	19.9063	19.7324	17.699	18.553	19.0477	20.2923	22.8755	19.95	21.0021	1767	857.354	6.01172
26.0674	22.4506	24.9325	23.8502	24.881	24.1171	26.5172	25.441	24.6975	26.645	22.7842	25.0693	23.2153	24.1213	25.193	25.0206	26.1323	25.7937	26.4011	26.6552	1768	295.101	3.79927
25.4835	23.4856	21.1492	22.9227	23.626	22.9626	23.9503	23.0248	25.459	25.4018	23.7082	24.8999	23.4823	23.3172	22.9722	23.2336	22.2867	22.7784	23.636	22.5522	1769	465.226	7.53135
17.3293	18.0482	17.0185	17.5527	19.1544	18.3041	18.9308	16.9615	16.5047	17.107	16.9596	20.6943	18.7131	19.0463	18.58	17.7556	16.6944	17.2852	17.2621	17.8978	1770	718.223	3.52042
23.3706	23.2344	26.6822	25.6202	25.6389	26.615	23.3639	20.7956	20.3599	21.1861	22.9576	23.9	25.0528	27.1503	25.7056	28.2679	24.138	21.6119	21.5824	22.0077	1771	136.028	5.22657
20.58	20.7034	22.2054	21.8701	23.2752	21.8626	21.2551	21.0729	21.3863	21.5957	20.3918	21.4485	23.021	22.962	23.3367	22.2954	21.6461	21.9603	23.5419	23.9513	1772	195.113	8.47491
23.1332	20.982	22.4022	23.1232	23.8842	23.1855	24.2197	23.8555	22.777	23.2664	23.157	22.4721	23.6637	23.4807	24.1997	24.0293	25.0227	23.3909	24.3674	24.0564	1773	291.09	4.02901
22.117	19.954	27.5363	22.3247	21.7638	22.8155	21.9334	21.4236	22.0645	22.5429	21.6336	20.3743	24.3176	21.8836	22.9197	23.1385	22.8183	22.7059	23.916	23.474	1774	340.197	7.84172
20.1938	17.3187	19.1051	17.9997	17.9023	18.595	19.7305	18.6397	19.7387	20.1526	19.3529	20.4797	18.5154	17.885	18.4551	18.7636	18.3833	19.4787	21.3462	20.4716	1775	682.342	6.67712
22.4981	20.4633	22.4753	22.5216	22.881	23.2073	23.394	22.3643	23.5821	24.8354	21.4695	19.3815	22.1227	22.8784	23.3768	21.7576	21.6426	21.4468	23.6647	24.1384	1776	306.09	5.77598
23.2065	21.3405	21.4123	20.5634	21.6496	20.6361	24.1642	21.475	23.4465	22.0957	23.6241	24.0911	22.0555	21.1322	21.9711	20.9685	24.9541	23.3776	24.0447	22.9266	1777	176.052	3.14691
19.9208	21.4581	22.9108	22.3797	21.9938	21.6382	23.7237	21.481	23.5435	24.0762	24.3134	21.9581	22.4366	22.6398	22.2609	21.5729	18.7447	22.9852	20.4824	18.5433	1778	646.257	4.33187
18.6616	16.8078	18.8803	20.0882	19.6526	20.3813	19.6047	17.4283	19.1343	18.5961	18.0286	20.7193	19.1406	19.1971	19.7084	19.4992	17.702	17.8567	18.6831	18.8491	1779	651.257	3.81015
21.7621	20.4623	22.1128	22.9019	23.1231	21.8922	22.739	22.5997	23.1105	20.2889	21.7435	22.5405	22.6571	21.826	23.8127	22.451	19.8011	22.6876	23.7997	24.3591	1780	269.005	2.75492
19.5306	19.1095	21.9038	21.2683	21.6024	20.9554	20.6885	20.1525	20.3554	20.3879	20.1716	19.3292	21.1278	20.5781	20.8717	20.5143	20.1919	20.1434	18.8973	18.735	1781	727.249	4.88715
20.0071	20.5552	19.2638	20.4476	19.8232	19.9462	19.9457	18.5783	20.5974	20.6118	18.4454	21.4313	20.0955	19.5636	20.2728	19.9055	18.5343	20.1375	18.5577	19.3071	1782	727.265	6.4258
22.4401	20.4888	20.2006	23.5152	23.4825	21.462	22.2732	21.9596	21.8537	22.166	22.7745	21.2293	21.8464	23.2075	22.2948	23.8411	23.6283	22.7814	22.6049	22.4146	1783	540.099	2.69077
21.9195	22.912	20.3754	20.823	22.0161	23.1472	22.7292	21.4557	21.1074	20.5163	21.5764	22.769	21.2647	21.0503	22.2781	22.0647	22.7635	20.8765	20.7534	20.2082	1784	92.0266	10.077
18.0397	18.7942	17.6331	19.1759	18.1422	17.0572	18.3052	17.9533	18.4529	17.6649	18.1781	21.8176	18.7987	18.3584	17.4288	18.2916	17.093	17.4272	16.6519	17.6092	1785	761.239	3.70247
20.3434	18.9851	17.753	19.8247	18.8835	19.2295	17.3656	20.2981	19.7043	18.5143	20.2125	19.2548	18.2622	18.8533	19.3695	19.0568	19.398	19.096	19.2472	18.5808	1786	570.256	7.41501
19.7535	23.1796	20.8042	20.4538	18.8816	18.9894	18.2529	19.3696	19.967	20.1184	19.0167	22.0849	20.2383	19.1484	19.2272	19.0304	18.8671	21.873	21.1668	20.167	1787	424.084	6.65436
20.5872	20.4897	18.3024	16.4456	19.7486	18.7456	20.5719	18.822	20.6138	22.1414	21.9319	23.4687	18.7033	18.8335	20.1496	18.9819	23.5989	21.2299	21.5307	21.2945	1788	675.39	8.20711
22.2038	23.4565	23.6516	24.8069	22.6077	21.6716	23.051	23.1419	21.6646	21.6661	20.8995	23.3445	23.0328	22.6901	21.613	20.2746	20.8616	23.2513	23.9084	21.28	1789	235.109	10.5591
17.4142	19.2245	19.22	18.1437	19.3692	18.2533	18.0112	20.5679	17.96	19.4218	17.8372	20.8819	19.694	19.1222	18.4805	19.1188	17.9094	18.423	18.9724	18.5096	1790	741.411	8.35123
21.1465	18.0062	18.3716	23.2163	23.3905	22.8688	20.2733	19.7234	23.227	23.8751	19.6134	21.776	21.9816	21.0902	22.2222	22.8291	20.1856	20.7204	21.9479	21.4387	1791	468.21	5.8383
21.8043	20.9057	22.5735	21.0668	21.1313	21.5105	22.4011	21.6114	21.9274	21.5363	21.2236	23.0544	20.2823	19.9286	21.2322	22.1943	20.581	22.4925	22.2375	20.6498	1792	553.184	6.82646
24.1517	23.8933	24.1253	25.4879	23.9603	25.1857	23.1997	23.0844	24.0324	23.5838	22.0096	25.0383	25.0983	25.1596	25.5366	24.4313	22.3359	24.8632	23.2829	22.9377	1793	114.023	1.98402
21.9141	22.7803	21.0216	22.3297	22.3669	20.8096	22.099	22.1593	23.9433	24.5229	20.2129	22.3813	22.3324	22.3929	22.9431	22.3177	23.3333	22.6809	22.6036	22.3979	1794	480.209	6.24622
20.0953	19.2344	19.6614	19.7113	19.0931	19.716	20.4521	19.0051	19.6783	19.4838	19.1435	20.6851	18.8589	19.8086	19.4121	18.9889	20.4226	19.3236	20.5114	20.7847	1795	649.048	3.12643
23.7375	20.9436	22.8659	22.3748	21.9432	21.2108	22.8463	22.4119	22.8691	22.1026	22.861	21.2459	22.9008	21.1093	22.242	22.6123	22.1075	21.802	23.2676	23.0852	1796	455.186	8.85334
17.994	22.7034	23.8711	21.6621	21.7626	21.8403	18.4769	18.8478	20.1122	19.9289	18.5498	21.5156	21.665	20.3553	20.987	21.1149	19.9203	18.381	20.008	19.1646	1797	576.285	6.95704
18.9605	20.4884	20.4946	19.5572	19.2472	19.8121	19.6778	20.0395	20.1911	20.3905	17.8269	21.0894	20.3147	19.5561	19.2242	18.7827	20.9649	20.317	21.8899	23.5583	1798	152.025	5.88863
19.1959	19.5767	18.7965	20.3119	20.0529	20.0508	18.636	19.0354	21.1494	21.3027	18.4502	21.8759	21.8967	23.2763	19.9892	20.0195	20.1097	20.6065	20.4942	20.6089	1799	687.159	2.54356
24.1307	23.8898	23.1747	22.9424	22.3819	22.0375	24.2708	21.6582	24.747	23.6686	22.0071	25.4274	23.7046	23.4146	23.859	22.6693	23.5856	24.7843	26.3662	26.1819	1800	300.122	4.52871
20.9987	18.523	22.1867	21.0804	20.451	19.072	20.0396	20.3714	20.8111	20.1233	19.9367	19.1771	19.6316	21.3088	18.6326	21.158	19.7711	19.7993	21.0897	20.7566	1801	621.214	4.60872
19.5851	17.5406	20.396	20.0094	20.3545	21.5333	19.6129	18.8798	19.7604	20.5229	20.5164	18.5557	22.5008	21.6141	21.8775	22.6364	20.5219	20.2771	19.9413	21.061	1802	604.249	6.69026
24.1604	24.1037	25.3453	24.9023	25.4124	23.6062	24.0725	23.7724	23.695	24.9801	24.6049	26.9426	25.3703	22.9828	24.5444	25.8164	25.3813	24.43	24.4507	24.7763	1803	587.155	2.06135
21.0253	20.1127	21.1432	20.1666	20.1417	19.9218	19.7092	18.0412	19.1739	20.2724	19.9859	21.0836	21.668	20.0874	20.2682	20.2098	20.0758	18.3162	20.751	20.4037	1804	769.246	3.70419
20.1517	18.8954	17.8867	18.1296	19.0898	18.6147	19.992	18.1882	18.393	17.7913	19.9074	20.9986	19.2546	20.4774	18.6928	18.6639	19.2989	19.2988	17.8898	17.8873	1805	757.311	5.63651
22.8968	21.4182	24.0848	24.0822	22.7154	24.5601	22.9296	23.3796	23.5583	24.267	21.5182	19.1218	20.89	20.6539	24.1945	23.3835	24.3075	22.8882	25.2811	24.5319	1806	541.14	3.16237
21.3373	20.3905	22.9768	22.3422	22.171	20.3642	22.5002	21.2605	21.5978	21.5296	21.9773	20.5238	20.892	20.4824	21.6796	21.9617	21.2852	21.7236	19.7502	21.3837	1807	332.027	6.67554
21.3641	22.2228	21.756	23.1545	22.4703	22.1113	21.5214	22.2748	22.4269	21.8344	21.3936	22.6856	21.7561	23.1603	22.028	22.5581	23.7192	22.9874	25.3164	24.8095	1808	140.012	2.89366
20.1479	19.1939	19.904	19.1268	20.4343	18.6033	19.5463	18.8422	19.7511	18.9612	20.5979	20.1228	19.5836	20.811	20.0484	19.9123	20.06	19.9972	18.9486	19.8313	1809	498.992	2.96449
21.617	21.6332	20.6155	20.7963	21.3071	20.9348	21.3709	21.8931	21.0759	20.2259	22.388	22.3578	21.3226	21.0892	21.3628	21.0692	21.479	20.5944	20.9497	21.0019	1810	184.06	9.66285
23.8462	19.6953	22.1564	22.7156	22.8098	22.9458	24.3161	22.538	22.5066	22.364	23.9466	22.143	20.8582	22.59	22.3843	22.3002	23.3673	21.6837	22.3621	22.4914	1811	669.25	6.25945
22.3343	23.1158	23.3165	24.4321	24.2521	23.6331	23.4417	22.6714	22.3131	22.2766	22.6019	22.3922	22.4539	24.106	23.3476	23.9393	20.8687	23.3213	22.7626	23.2006	1812	221.086	7.71231
27.8247	24.4611	25.626	23.5634	26.1239	23.2374	28.1012	26.9535	26.9178	25.9457	26.3192	24.5689	25.5471	22.6665	25.9672	25.3633	28.3701	26.6089	27.7685	25.8605	1813	217.078	6.99774
19.4998	22.9382	23.6151	20.8292	21.3081	20.967	19.1473	18.9606	19.4761	18.9481	18.516	21.7504	21.5239	20.4895	19.4739	21.7155	18.978	19.7205	19.6564	18.3986	1814	576.241	5.92898
21.2572	16.6563	19.5765	18.7271	18.2566	18.8376	18.8927	19.6727	19.0048	18.7128	19.9459	20.3046	19.9759	20.3049	18.3938	18.7955	18.9001	21.1467	19.9141	21.2803	1815	619.191	6.32422
21.5375	19.3928	20.176	20.0117	19.9429	19.9079	21.8955	21.1789	20.2978	20.9347	20.7627	21.8635	20.6761	20.7838	20.3313	19.4851	20.6978	19.2405	20.9469	21.0676	1816	572.11	3.41075
27.8986	21.7303	25.3547	24.7974	24.8706	25.3246	28.1908	25.894	25.6836	27.5557	27.7895	23.8195	24.7544	22.928	25.2825	24.5618	27.5666	24.6823	27.3149	25.8366	1817	244.066	6.16051
24.0239	22.253	21.6635	20.0287	21.6834	21.8358	20.7461	20.9834	23.4306	23.8583	21.8731	22.6347	20.7796	19.4049	21.4101	19.99	25.4581	23.118	23.5895	23.8396	1818	607.151	2.82265
24.898	27.6448	27.7399	27.5398	27.833	29.1672	24.637	25.7215	24.8784	23.9709	24.7561	26.3393	27.6066	25.4017	27.8944	25.3124	24.9371	25.9622	25.649	26.43	1819	195.037	3.23954
18.3346	21.7215	20.8779	20.4488	19.372	19.1746	22.7632	20.403	19.003	20.1943	18.162	20.1505	20.7004	20.6446	20.2039	20.7279	20.6561	21.5445	20.6196	20.3297	1820	508.139	3.07494
15.6484	16.333	17.8545	17.113	16.8537	17.1084	15.2607	14.8378	15.6279	15.5539	16.0328	19.6324	17.3679	17.7472	17.0785	17.3556	16.1592	15.6402	15.5952	16.2538	1821	967.365	4.4894
18.6887	19.3177	19.6112	19.7389	19.5834	18.1327	18.2039	18.0916	18.4748	18.2867	17.175	21.1902	19.6315	20.0445	20.3182	19.6941	22.426	19.5304	22.8047	23.0512	1822	520.184	4.07444
23.6468	24.4745	23.5801	23.7465	24.7214	24.584	24.119	25.008	24.7	24.5319	24.0692	24.4151	23.4709	24.0733	24.5717	23.823	25.3394	25.0307	24.328	23.8141	1823	413.249	9.22466
22.0504	23.7599	25.8088	24.0326	22.6728	23.995	20.4888	22.1649	22.2285	23.1757	22.8672	23.3707	24.3096	23.5738	22.7391	23.3434	21.6579	21.5653	22.2148	22.8579	1824	505.177	5.20625
26.6393	25.4706	21.304	20.5803	21.8336	22.6268	26.7584	25.7251	26.6858	26.7712	26.1201	25.9514	21.6407	22.9229	22.1566	21.9906	27.1526	26.9312	25.8913	26.6544	1825	391.095	4.64262
21.4993	20.8213	20.7487	20.3226	20.1937	19.5137	22.6058	22.4172	21.3039	20.6376	20.1585	22.3986	20.1962	20.3134	19.4193	19.9431	21.0405	22.2181	21.3121	21.4829	1826	687.224	5.11274
21.3636	19.5652	22.2874	23.0286	22.8272	22.2028	21.6168	20.7728	21.3733	21.4381	20.9984	21.3836	21.2767	22.6131	21.2071	21.4352	20.6383	21.486	21.7857	21.2279	1827	320.105	6.12826
24.6641	23.8119	21.7193	21.6054	22.4485	22.4023	24.8316	23.3593	23.862	22.9929	25.2167	25.5316	20.9927	22.088	22.8361	21.7676	23.9859	23.3375	25.943	24.9017	1828	328.092	3.159
18.9238	19.54	19.9291	20.3115	19.816	19.3905	18.5629	18.6264	19.5666	19.7342	17.4707	23.4686	19.5321	19.8292	19.8489	20.2737	17.4894	18.5565	20.316	19.6747	1829	714.225	5.80425
18.4765	16.5133	18.2564	18.692	18.7354	17.5282	18.5917	18.0621	19.2521	18.7104	18.6231	17.0529	19.3263	17.937	17.5213	18.9681	17.3512	17.8879	17.7978	18.5153	1830	818.796	2.8185
24.0676	23.4489	24.2856	25.591	25.7313	26.1404	24.098	23.4181	24.9284	25.6051	23.7634	26.1987	24.8315	24.6804	25.5602	25.5277	25.0237	23.9905	24.3232	25.3546	1831	399.13	4.94783
18.6205	20.646	19.7772	18.8542	18.3025	19.1222	19.8144	18.6828	19.7533	18.2457	17.9859	21.0974	18.8612	19.5338	18.2428	19.3588	20.5356	18.7953	25.1668	22.1768	1832	270.007	3.05246
19.8512	17.1243	19.2415	19.6377	18.5295	19.4599	20.8417	19.9046	19.224	19.2808	20.9234	21.0748	19.7263	21.8837	19.127	18.5689	20.0474	21.1623	20.7944	20.4527	1833	572.18	6.25526
20.354	20.3975	19.6392	18.6009	19.9437	18.7604	19.0676	19.0901	18.5144	18.4216	20.1792	19.932	19.5403	20.6891	19.7786	19.3036	18.9157	19.9488	18.4595	18.3977	1834	191.367	3.10671
22.9599	17.3193	17.8127	19.37	18.7527	18.8782	22.9286	21.0251	23.0714	21.6534	22.4599	17.3658	17.122	20.5797	19.5211	18.3279	23.1876	22.9163	22.0901	21.5164	1835	438.987	6.99036
19.8601	17.6738	21.4425	21.462	20.373	20.604	20.8917	19.678	20.1141	20.218	20.1772	21.1812	20.4587	21.282	21.1054	21.1778	18.48	20.074	19.8193	18.4956	1836	675.199	7.08797
22.2657	24.1911	23.7445	23.4141	24.187	23.7231	23.6818	22.7309	22.7504	22.157	22.3271	23.8323	22.3829	22.2615	23.2084	23.4569	21.8788	22.2002	22.5373	22.5146	1837	534.188	5.44478
18.8369	18.7259	18.8623	17.7798	17.5698	18.4473	18.5971	18.3968	20.3165	22.0677	17.7563	21.2178	18.4923	18.5004	17.3561	18.722	16.2313	19.1086	18.789	21.1008	1838	749.327	7.02071
20.3901	21.0355	21.3603	19.9811	21.3301	20.9804	20.2545	20.9683	20.9352	20.6143	20.0033	21.2916	21.1517	20.8615	21.8506	20.6522	20.5097	21.0192	22.9384	21.2435	1839	235.085	8.7905
25.6604	21.8723	26.2918	23.9422	25.0177	25.0706	24.5902	21.8057	25.0086	24.3901	25.237	25.6143	26.403	24.7628	24.1929	26.4325	26.1417	25.9759	24.6985	23.9912	1840	386.095	4.5673
17.5361	19.6553	21.0176	19.2777	20.2257	19.7144	18.0185	17.7897	18.8922	18.9759	18.0543	20.6381	19.9954	20.1028	20.4086	19.979	20.8364	18.392	21.5342	21.5426	1841	480.085	4.74142
22.2013	23.1328	22.3619	23.6803	22.9613	23.2846	22.0592	22.1866	20.8216	21.6419	21.5605	22.9739	23.0132	22.5311	22.7405	23.3745	22.7161	20.9782	22.3641	21.6616	1842	609.23	6.34813
20.5256	19.7903	18.6304	17.7682	17.6899	18.7546	21.1772	19.3823	18.8462	18.8315	21.0799	22.2171	18.4832	18.3291	18.6545	18.6866	18.7347	19.9975	18.0248	18.2048	1843	763.274	7.27055
19.6708	21.4893	21.421	21.7305	20.1378	19.9896	20.4616	20.0657	20.2644	22.3087	18.8505	21.8959	20.1561	21.1078	20.5149	19.5932	21.9925	18.839	20.953	22.7595	1844	518.208	6.77858
23.3986	21.5459	22.2877	22.9859	23.1784	22.7836	22.1995	24.3317	22.4023	21.6807	23.4401	22.6913	23.0974	22.4664	23.4729	22.3917	22.9456	23.5597	24.6289	24.3037	1845	228.054	2.69034
20.7046	25.1882	22.7758	23.4293	23.0937	23.1083	23.5436	22.3837	23.8042	21.3828	21.7047	27.0698	21.3772	22.4356	22.6865	24.0941	21.738	22.2328	23.4591	24.4162	1846	448.153	6.36705
19.357	15.5822	20.7825	19.4813	18.6254	20.6308	19.2858	17.6489	20.0537	17.8398	19.9948	17.2712	20.875	18.9369	18.992	19.845	18.8161	19.1085	20.068	20.7922	1847	620.307	7.82066
22.0143	20.6885	19.5891	19.9335	20.5654	20.6334	21.898	20.6052	21.2431	20.3761	21.3834	22.5975	20.3639	20.4959	20.7495	20.9615	18.8191	21.8593	21.2776	20.8864	1848	861.204	2.49503
18.3972	20.0871	20.702	21.0285	19.9933	19.9469	19.6402	19.664	19.5986	19.7336	19.8595	20.1796	20.3022	21.4816	20.0642	20.472	19.9182	19.0641	20.3878	20.5793	1849	534.722	2.4156
19.2162	19.0088	17.7381	19.4479	20.0459	18.8917	18.5498	18.3818	17.7191	18.8665	18.264	18.9497	18.8453	18.7053	19.8487	20.3686	16.6375	17.6601	17.5916	16.2908	1850	728.241	3.59012
18.9692	19.2193	17.632	18.1419	19.2136	17.988	19.4431	16.2049	17.5447	18.0846	17.2378	20.8457	18.9223	18.6145	20.2564	20.5297	20.2041	17.7512	17.1397	17.8995	1851	931.302	3.217
18.6713	20.9195	20.2811	21.804	19.8045	20.3382	20.0291	20.7978	20.1696	18.9959	19.7753	18.8911	20.1967	20.324	20.4531	20.2353	17.3942	18.6002	20.9285	20.8856	1852	155.935	5.93699
19.6786	21.4017	20.3707	21.1917	19.2199	20.9397	20.0862	20.2822	20.8735	21.5954	20.8813	21.7262	21.4434	21.8524	20.9582	22.431	20.2676	20.2209	21.7243	21.4045	1853	362.009	5.28623
21.1259	22.7588	21.4191	20.4057	20.4443	21.0863	21.6472	21.5063	22.2957	22.4325	20.1539	23.9952	20.4898	20.802	21.2854	20.6305	21.368	21.5376	21.4672	20.4439	1854	440.167	6.43339
19.4132	19.5233	20.5358	21.0635	20.8424	21.4426	20.8029	19.4679	24.1128	23.3849	17.7214	20.9444	20.553	19.8352	22.3336	21.2514	17.8136	22.0453	22.5963	24.008	1855	697.234	5.90868
21.3086	25.2931	24.1754	23.8017	23.9203	24.0945	22.5494	21.3497	21.3568	20.8588	21.7534	24.9007	23.5644	22.5297	23.513	23.7272	21.4755	20.8565	21.3268	20.8699	1856	420.105	4.04278
21.4366	20.2171	18.9468	17.92	17.5177	17.3988	20.9503	20.6013	20.2095	20.025	20.7751	22.7899	19.4647	18.7811	17.1733	19.1361	18.7312	20.9464	20.2932	20.1345	1857	779.331	5.45528
20.1498	21.4145	20.8999	20.0606	20.2728	20.4091	19.9117	19.8226	20.3201	20.92	20.0024	21.1331	20.5541	20.6199	21.2535	19.8107	18.8755	20.1243	19.428	19.2483	1858	332.918	2.76173
21.2272	19.8563	20.9471	21.611	21.5428	21.2262	21.5564	21.4328	21.9513	21.8075	21.4301	19.6789	21.1404	19.5797	20.5468	20.9153	21.0899	21.4447	20.1657	20.4769	1859	760.261	3.21153
20.7415	18.7476	27.9665	25.5544	25.3404	26.6364	17.9482	22.3056	21.1508	20.6201	22.5632	20.7409	26.1639	24.5424	25.7238	25.468	21.3	21.3056	23.7678	22.9383	1860	224.083	8.17555
23.2902	23.0364	23.0166	22.3907	21.9557	23.0138	22.89	22.3042	22.9059	23.3062	22.1113	22.9957	21.9723	21.476	23.1653	22.8876	23.3054	23.4827	24.2998	24.8095	1861	354.183	6.11668
17.9791	20.3063	20.4502	19.8797	19.6184	19.7347	19.7355	18.0856	19.8342	18.9275	17.8029	22.9059	19.2655	18.9323	20.5538	20.0715	17.797	19.3866	19.4906	20.0487	1862	382.988	6.49681
20.524	19.1509	18.5685	19.682	19.6611	19.072	19.13	19.7025	19.67	19.3088	18.9571	19.8052	18.9971	20.7166	19.8205	18.8759	19.2442	19.6402	20.1322	20.6796	1863	570.187	3.39631
21.916	22.017	22.5663	21.544	21.3536	21.6844	23.0281	22.9291	23.6246	23.3218	21.6995	24.636	22.0912	21.654	22.2486	21.6257	22.9829	22.7847	23.566	23.5987	1864	429.15	4.32618
20.2258	18.649	20.5939	19.0747	19.3362	20.5361	19.1499	21.3982	20.3975	21.2682	21.0005	21.6645	21.1741	20.9602	21.0346	21.4641	21.1582	21.781	20.5395	21.2107	1865	588.158	4.04677
14.4075	13.6115	14.9448	14.5911	14.2687	14.7682	14.8215	14.4194	14.5469	14.2383	13.933	14.7005	15.5456	16.9636	15.1169	14.8881	14.3301	14.4914	14.7643	14.5826	1866	76.3785	2.15519
28.6456	23.4588	22.939	23.5868	24.0983	25.6258	28.6023	24.6189	26.7853	27.3646	28.295	22.4563	21.7772	23.9336	25.1189	23.8113	28.9477	26.2555	27.2475	26.9663	1867	379.001	2.24108
22.9161	19.2291	21.3228	22.0186	19.1107	21.2267	22.5821	21.4169	21.1481	19.0845	21.3557	20.7569	22.1524	22.429	20.1674	21.1051	20.9709	20.0081	22.0462	20.8256	1868	784.2	5.502
27.9952	22.9086	26.9583	25.7116	25.7946	27.2134	27.1988	25.3244	27.9253	27.8093	26.9529	21.0705	27.8771	26.2436	25.8058	26.4193	28.4919	27.5838	28.2177	27.6831	1869	344.247	8.75077
21.72	23.067	23.419	24.1553	23.081	22.6923	24.241	22.1393	23.7527	22.8437	22.0226	22.1167	23.303	23.9831	23.6742	23.6297	23.5299	22.8743	23.6683	23.8227	1870	156.062	3.5793
23.3554	22.1795	23.1909	23.7308	21.9868	21.6825	26.0216	23.4972	24.0453	22.4006	23.8871	22.4459	21.2032	22.8511	22.1944	22.4231	24.9405	22.5854	23.5873	23.0075	1871	615.136	3.55907
24.7098	23.1194	23.9419	23.0863	23.2536	23.9241	25.3819	22.8894	25.236	23.0724	25.3902	22.4827	26.1051	21.9873	24.375	25.7305	22.7489	23.2935	22.9307	23.3249	1872	543.272	8.23698
24.5659	24.1176	23.5943	23.9564	24.7863	25.0094	22.4127	23.8255	23.9095	24.6501	23.2804	25.1615	23.7791	21.4996	24.2222	22.8176	24.7307	23.2088	24.771	25.0521	1873	210.034	3.3412
22.4544	24.3661	22.3964	23.1187	22.9502	22.7665	23.5889	22.4701	23.5843	23.5873	22.6213	24.7791	22.3603	21.7059	22.9	22.47	23.4251	23.0357	23.8316	23.5989	1874	230.089	5.49871
26.0236	20.4827	26.2644	27.3062	26.8262	23.0129	26.2379	24.1918	23.3033	23.456	25.786	19.3944	25.2621	27.5084	25.6399	23.1699	24.9663	24.9331	22.7966	22.4302	1875	385.03	6.28013
23.8056	21.0681	21.233	22.1313	22.7484	23.808	25.3339	24.2752	22.6505	21.9363	24.9748	20.7816	22.0368	22.6129	22.8094	22.6193	23.1139	21.8247	22.2143	23.1585	1876	513.105	2.83419
16.5618	14.4617	14.5708	15.8768	15.4245	15.5725	15.8663	14.8815	15.3238	15.2908	14.7839	14.0993	14.9599	16.1445	14.9339	16.5051	16.0943	16.1959	15.3534	15.8744	1877	827.752	2.82629
20.0047	18.5148	18.2727	16.7057	16.6418	18.2473	17.5299	17.9233	19.5438	17.7502	18.5419	19.1704	17.0622	18.0786	16.9706	18.3117	21.319	18.5181	23.433	23.5768	1878	817.399	5.33656
14.281	14.8631	16.6559	16.2025	15.8539	16.207	16.437	13.6458	15.1253	15.93	13.8221	14.6752	15.6572	17.4192	15.237	16.3929	13.966	15.6324	16.4065	16.4126	1879	942.626	9.29377
21.6881	19.7469	21.3181	21.2339	22.433	21.9054	20.723	19.8046	22.6272	20.84	19.9676	21.9684	21.4318	19.444	22.3998	21.5103	20.9423	21.6399	26.025	24.5263	1880	286.131	5.64914
16.3295	16.7295	23.2454	20.134	20.38	21.8607	16.6371	16.0384	16.9107	16.1063	16.5653	21.2303	22.4662	20.3946	22.2656	21.1351	15.1857	16.5238	15.1963	15.0669	1881	919.288	5.51615
18.9831	21.1865	18.1154	17.0476	16.3859	18.5215	19.6175	17.6773	18.4327	18.5287	17.731	20.2694	18.3208	17.1028	17.9709	18.7563	18.7583	18.3456	18.1231	17.0221	1882	915.409	6.00336
15.7323	17.5647	15.4888	16.9553	17.2206	16.3804	15.712	16.7567	16.3131	16.3949	17.0089	17.0636	15.215	17.3952	15.8093	15.85	16.1529	16.4058	16.3451	16.241	1883	440.926	8.22928
17.3767	20.1595	18.4331	18.6358	18.5061	18.8913	18.2797	19.3801	19.6532	19.7164	17.9028	21.379	19.1079	18.4982	19.3615	19.0416	18.7715	18.4105	20.7309	20.7609	1884	93.0246	6.12823
18.228	19.2308	18.8178	19.0254	20.1524	18.6665	19.8001	19.8336	19.3037	19.3347	19.479	22.2227	17.8827	19.2312	19.9585	18.7609	21.2658	18.8384	19.3385	19.6532	1885	160.927	7.93236
19.3289	19.6873	20.2811	20.2725	19.4505	19.2127	19.3337	19.7672	19.2134	19.3084	19.9519	21.3054	20.5355	20.8838	18.767	20.125	17.5832	19.951	17.6911	19.535	1886	751.303	6.33846
26.8918	22.7962	25.6393	24.7853	25.7194	25.3329	26.9957	25.612	24.6769	24.2561	26.7357	22.1558	26.5863	26.1562	25.4322	26.4196	24.4503	25.523	24.3163	24.9474	1887	371.096	4.16633
24.2756	24.3043	22.1931	22.6393	21.9707	22.6367	23.3841	24.3122	24.885	22.1263	25.4459	26.0031	23.3941	24.1131	23.6226	22.3571	25.5255	24.7746	26.809	26.4831	1888	265.081	4.00825
20.0741	20.9931	20.6706	20.3543	20.0228	20.4113	20.8746	20.9576	20.9478	20.377	21.2553	21.2033	21.0051	22.0409	21.5662	20.6889	20.6744	20.6048	21.6252	21.3015	1889	99.0179	7.79574
21.7622	20.5155	20.287	19.8943	21.5953	20.3849	22.4042	20.8844	21.3424	21.2034	22.308	21.8059	20.3477	21.2523	20.7449	21.2698	22.2594	21.2916	21.2784	19.1184	1890	92.9777	10.4857
23.8752	21.4947	22.4029	22.2965	23.8601	24.1519	21.7187	21.3216	21.0463	22.6586	22.9866	23.1501	24.3014	23.204	23.0596	21.6821	22.902	21.72	22.4226	23.2641	1891	322.077	3.44855
[truncated: 23,024 more rows]

## Sheet: Sem
Table S2. Results of three-way ANOVA conducted on processed LC-MS data combined from positive and negative ionization.
[truncated: 24,917 more rows]

## Sheet: p-values_q-values_DAMs
Table S2. Results of three-way ANOVA conducted on processed LC-MS data combined from positive and negative ionization. Symbol ”Hs” is for Hordeum vulgare FHB- susceptible genotype, “Hr” is for Hordeum vulgare FHB- resistant genotype, “Ts” is for Triticum aestivum FHB- susceptible genotype and “Tr” is for Triticum aestivum FHB- resistant genotype, Bd is for Brachypodium distachyon genotype. T1 is …
[truncated: 24,917 more rows]

[truncated: 1 more sheets: Summary]
