# Supplementary material for: Metabolomic Aspects of Conservative and Resistance-Related Elements of Response to Fusarium culmorum in the Grass Family
Source: Cells. 2022 Oct 13;11(20):3213. doi: 10.3390/cells11203213 (PMC9600661; doi:10.3390/cells11203213)
Supplement: Supplementary file 1 [file cells-11-03213-s001.zip › table S5.xlsx]

## Sheet: expession
Table S5. Characterization of expression and normalized expression level for Tri5, Tri6 and Zea2 genes related to mycotoxins production by F. culmorum strain used in our experiment. Table contains all calculation of p-value from t-test , means values from biological repetitions , standard deviation for means and a graph visualizing the obtained data.
		expression	expression SD	corected expression SD	Mean Cq	Cq SD	p-value
	Tri 5	0.00091	0.00035	0.00035	33.94	0.52214	0.000852
	Zea2	0.11019	0.042	0.042	29.77	0.25774	0.000105
	Tri 6	0.00783	0.00707	0.00707	33.04	1.2664	6.4e-05
