# Supplementary material for: Metabolomic Aspects of Conservative and Resistance-Related Elements of Response to Fusarium culmorum in the Grass Family
Source: Cells. 2022 Oct 13;11(20):3213. doi: 10.3390/cells11203213 (PMC9600661; doi:10.3390/cells11203213)
Supplement: Supplementary file 1 [file cells-11-03213-s001.zip › table S6 reedited.xlsx]

## Sheet: Arkusz1
Table S6. Entire results of annotation of DAMs shared for FHB-resistant genotypes of barley and wheat at time point T1 or time point T2. Column "identification" contains putative name of annotated metabolite, rt column contains average retention time for aligned LC-MS analysis, mz column contains average m/z value for aligned LC-MS analysis, Ontology column contains the structural group for parti…							Type of shared DAMs
rt	mz	identification	ionization adduct type	Chemical formula	Ontology	ms/ms fragmentation spectra : product ions intensities	resistant T1
6.631	190.051	5-Hydroxyindoleacetate	[M-H]-	C10H9NO3	Indoles	131.03699:52 175.02946:92	resistant T1
8.079	455.171	Prenyloxyflavone 2	[M-H]-	C25H28O8	Prenylated flavanol	59.01259:1062 59.0242:112 61.98682:146 63.98482:16 96.95785:90 100.92439:80 117.94181:62 136.83995:16 152.2666:16 158.53088:16 169.13341:76 245.48962:28 247.95833:106 295.1918:94 325.26752:82 338.1705:88 340.29099:64 349.34052:86 376.32626:66 389.11859:42 395.30209:72 396.2439:64 411.26999:88 413.2464:192 454.28177:200 455.21927:54 455.258:72 455.2897:102	resistant T1
6.103	669.254	p-Coumaroy-di-glucoside derivative	[M-H2O-H]-	C30H38O17	Hydroxycinnamic acid and derivatives	199.07263:86 457.2269:102 345.097:152 585.19049:64 669.20996:126	resistant T1
7.749	137.023	4-Hydroxybenzoic acid*	[M-H]-	C7H6O3	Phenolics	41.00309:98 41.0097:50 41.36835:26 66.04242:86 75.02381:70 93.03416:1886 93.25601:24 94.03673:80 95.18128:40 137.02357:56	resistant T1
7.736	265.107	4,7,8-Trimethoxy-3,5-dimethylchromen-2-one	[M+H]+	C14H16O5	Coumarins and derivatives	43.01598:242 43.38533:18 45.98418:56 46.99377:20 53.03783:42 56.07584:18 105.06609:68 113.6525:18 113.85435:18 122.97108:64 165.12556:58 181.94339:50 218.10448:52 219.03539:18 248.16827:40	resistant T1
5.386	637.22	Cinnamic acid derivative	[M-H]-	C30H38O15	Hydroxycinnamic acid and derivatives	44.99469:58 61.98527:70 103.0341:84 176.05119:54 195.62964:50 213.29123:64 268.11615:76 268.28214:24 269.15063:76 301.10443:44 308.09897:42 371.14047:98 389.18341:32 398.12289:34 407.15842:62 420.87552:56 432.09079:50 432.16931:144 434.1814:72 452.13855:58 474.21866:66 505.07993:68 543.24353:42 554.76196:52 555.23254:56 571.22607:66 574.2475:64 590.52289:60 594.21094:40 601.23572:194 602.24231:124	resistant T1
6.583	350.154	N-2-Hydroxycyclopentyladenosine	[M-H]-	C15H21N5O5	Purine nucleosides	109.6988:12 136.05998:15 202.10788:120 220.0788:55 220.11589:156 220.1655:12	resistant T1
4.651	657.985	Pyrimidine-2,4-diamine derivative	[M+H]+	C14H18N4O3	Pyrimidines and derivatives	91.05368:1676 105.10282:62 115.0517:70 126.09008:486 135.0799:72 147.04401:8948 159.06824:72 183.09435:64 240.06219:68	resistant T1
5.278	190.053	N-Acetyl-methionine	[M-H]-	C7H13NO3S	Amino acids and derivatives	44.99713:54 46.99665:260 47.0037:58 148.0493:92 150.58032:18 189.03392:54	resistant T1
4.787	323.125	Prenylated chalcone	[M-H]-	C20H20O4	Prenylated chalcones	44.99804:152 59.01531:82 160.49402:30 203.27251:18 204.09192:92 287.52652:26	resistant T1
3.288	102.054	4-Aminobutanoate	[M-H]-	C4H9NO2	Amino acids and derivatives	56.06225:125 59.061225:58 60.522:18 61.108 84.0233:79	resistant T1
2.309	130.997	Oxaloacetate	[M-H]-	C4H4O5	Dicarboxylic acids	68.01184:69 69.1558:32 88.01258:33 111.52:33	resistant T1
6.85	359.101	Rosmarinic acid	[M+FA-H]-	C18H16O8	Hydroxycinnamic acid and derivatives	46.00274:72 61.98838:174 65.17188:20 143.02298:30 171.0201:76 186.0419:58 198.92136:42 199.03279:20 243.13194:68 324.02234:48 358.20328:40 358.2637:48	resistant T1
5.748	251.075	Methoxyflavon	[M-H]-	C16H12O3	Metylated flavones	61.9877:51 130.9554:52 165.822:66 255.155	resistant T1
7.488	146.06	Indole-3-carboxaldehyde	[M+H]+	C9H7NO	Indoles	92.05769:74 93.05277:56 97.00909:84 104.05262:76 105.04489:68 129.0556:54 136.97276:54	resistant T1
11.022	108.019	Hypotaurine	[M-H]-	C2H7NO2S	Sulfinic acids	76.98501:80 79.9558:274 80.28165:18 84.96462:18 85.02744:84 87.29635:26	resistant T1
9.405	783.282	7-Hydroxyflavone	[M+H]+	C15H10O3	Flavones	18.80438:18 39.02142:118 41.03698:68 43.01596:434 43.02108:192 43.05278:126 43.54624:30 45.03126:96 48.85577:18 55.05247:114 57.06886:206 67.05193:166 123.07711:90 131.04622:54 136.08604:72 140.10303:52 144.03943:74 159.11447:48 161.0939:68 165.15115:48 168.93057:54 174.94595:122	resistant T1
5.756	663.181	Catechin isomer*	[M+H]+	C15H14O6	Flavonoids	111.04341:134 115.05399:220 123.04308:1694 135.04459:102 143.05009:84 152.96405:64 179.0704:442 187.07507:66	resistant T1
14.126	351.254	Methylvaleric acid derivative	[M+H]+	C21H34O4	Steroid	105.0134:78 117.0864:190 127.03638:62 147.05969:108 169.1154:70 197.10939:214 213.03033:58 220.16415:44 228.91878:58 244.55725:60 326.14511:46 329.05811:52 339.09241:64 343.10651:66362.19354:54 365.14432:72 372.08029:64 375.04333:58 381.78674:52 383.12247:52 388.23203:134	resistant T1
10.192	297.169	Blumenol A derivative	[M+H]+	C16H24O5	Sesquiterpenoids	115.92261:66 117.07175:156 159.05659:56 159.11813:70 190.08472:58 224.06639:86	resistant T1
11.635	369.274	Palmitic acid benzyl ester	[M+H]+	C23H38O2	Usaturated fatty acids	91.05386:66 105.06942:204 107.08495:372 112.08244:112 114.09233:196 133.10159:96 135.11635:224 138.10071:126 147.11494:112 151.11053:738 158.10634:66 163.1106:236 165.12505:98 171.0957:418 173.11693:268 176.13087:72 181.0508:56 188.14221:88 199.13295:90 205.12112:276 211.01569:68 229.14185:98 257.19052:238 262.20825:100 270.17062:58 275.19904:388 289.21478:76 291.19333:162 294.21402:106 305.87915…	resistant T1
3.517	218.102	Pantothenic acid	[M-H]-	C9H17NO5	Secondary alcohols	119.00116:74 129.03023:90	resistant T1
2.441	485.163	G(8-O-4)S glycerol	[M-H]-	C21H28O10	Hydroxycinnamic acid and derivatives	165.0457:75 179.254:96 195.0254:450 343.0254:255 373.1544:52 391.0254:87	resistant T1
7.141	739.267	Kaempferol O-robinoside O-rhamnoside	[M-H]-	C33H40O19	Flavonoid O-glycosides	71.24602:18 250.06119:18 255.02577:20 283.01862:20 284.02747:70 291.9986:70 341.09509:28 593.14575:188 594.14868:40 694.07178:18 739.20251:98	resistant T1
9.508	206.08	2-(5-Methoxyindol-3-yl)acetic acid	[M+H]+	C11H11NO3	Indoles	89.03802:274 95.04871:876 99.98857:94 104.04976:666 109.12505:84 118.06409:1254 122.03412:76 128.04895:10774 132.04382:3738 146.04379:116 147.06267:3264	resistant T1
6.566	342.084	DIBOA glucoside	[M-H]-	C14H17NO9	Benzoxazinoids	166.08891:78 237.0636:72	resistant T1
1.74	784.307	Lignan derivative	[M+H]+	C36H46O18	Lignan glycosides	116.07108:142 133.06015:410 199.05693:66 253.06776:62 259.08203:384 271.0787:74 287.07318:58 310.13959:66 338.96594:50 439.07422:82 446.14108:80 460.20645:208 487.16458:252 688.22296:74 784.30701:2438	resistant T1
4.997	296.114	Prulaurasin	[M+H]+	C14H17NO6	Cyanogenic glycosides	78.9254:156 84.9624:27 145.0422:156 163.7354:15 172.9514:245 216.254:184	resistant T1
5.606	823.426	Quillaic acid galactosylglucuronide	[M+FA-H]-	C42H64O16	Saponins	193.0455:52 490.3688:152 821.554:12 823.457:33 823.6885:18	resistant T1
12.784	652.898	Syringetin 3-rutinoside	[M-H]-	C29H34O17	Flavone O-glycosides	61.98803:616 62.53511:24 68.17776:18 109.20419:84 116.05054:66 137.02435:66 151.00443:54 174.39362:58 297.05222:128 300.09918:66 443.09903:164 590.18054:66 591.17987:38 607.25055:34 651.2428:26 652.35864:60	resistant T1
5.056	421.126	Oxo-2,4-dimethoxyphenethyl-uridine	[M-H]-	C19H22N2O9	Pyrimidines and derivatives	175.04001:74 259.13525:82 333.16565:86 342.11826:78	resistant T1
11.015	527.153	Tricin O-(threo-guaiacylglyceryl)ether	[M+H]+	C27H26O11	Flavonol O-glycosides	102.67992:54 155.08607:58 171.10188:88 188.07062:156 206.10138:58 229.14487:62 257.1889:104 270.05099:170 287.05362:160 291.19406:440 307.26242:76 316.05399:700 331.08005:23072 356.16571:52 488.34555:60 520.73993:94 524.31915:116 527.15204:11300	resistant T1
4.114	425.131	Prenyloxyflavone 2	[M-H]-	C23H22O8	Prenylated flavone	41.99907:244 145.06242:186 173.03275:112 219.09996:68 223.06094:120 263.18439:72 281.06308:64 287.14026:18 289.15793:132 307.1644:70316.15225:98 333.14368:246 334.15323:70 351.15814:120 381.19214:42 408.18323:40 424.23813:64 425.19418:468	resistant T1
4.416	407.169	Secoisolariciresinol	[M-H]-	C20H26O6	Lignan	104.28422:86 142.06671:74 199.09904:152 235.09612:64	resistant T1
2.602	403.109	Secoxyloganin	[M+FA-H]-	C17H24O11	Terpene glycosides	307.02216:96 328.05911:618 357.15573:64 402.13962:146	resistant T1
6.192	533.165	Amurensin	[M-H]-	C26H30O12	Prenylated flavanol	44.9973:72 59.01379:52 63.96301:56 70.8208:18 149.06078:58 178.02762:182 180.04091:58 181.0416:70 185.02972:72 192.01562:48 193.048:74 195.74077:46 210.04852:96 225.0739:82 278.05658:64 341.09833:44 341.12692:52 343.02911:56 353.10013:78 371.05115:54 381.17505:56 419.13135:242419.582:58 431.03699:58	resistant T1
5.332	421.169	Dioxopyrimidinyl derivative	[M-H]-	C19H22N2O9	Pyrimidines and derivatives	153.03069:72 258.00668:70 329.02032:52	resistant T1
11.335	218.102	Methioninesulfoxide	[M+H]+	C5H11NO3S	Amino acids and derivatives	74.02554:15 119.06268:78 149.05224:521	resistant T1
4.924	675.291	Thioglucosidic compound	[M-H]-	C34H48N2O10S	Amino acids and derivatives	57.032981:6142.185059 96.95841:31458.50781 191.01864:47454.625 289.07411:14966.836914	resistant T1
1.853	274.093	Proline glucoside	[M+H]+	C11H15NO7	Amino acids and derivatives	43.058114:158 43.08225:58 74.096325:203 70.06547:645 116.07552 157.02564:92	resistant T1
9.366	553.321	Glutaramic acid derivative	[M+H]+	C28H38N2O7	Amino acids and derivatives	116.0452:158 132.0661:556 245.1152:143	resistant T1
3.164	212.002	Sulphur-containing metabolite	[M+FA-H]-	C8H7NO4S	Bisulfates	79.95621:51 80.9652:22 81.9655:12 132.1588:23 133.96558:25	resistant T1
12.087	254.066	Sulphur-containing metabolite	[M+H]+	C10H11N3O3S	Bisulfates	97.99391:88 118.08549:558	resistant T1
2.465	424.037	Sulphur-containing metabolite	[M-H]-	C14H19NO10S2	Bisulfates	95.91895:16 102.52758:16 109.48335:16 115.00423:80 117.06789:92 128.60414:58 149.0199:124 150.02223:82 152.05087:128 152.12364:28 170.96544:76 184.00084:114 193.59804:16 219.99738:108 223.05643:120 273.18573:52 329.06659:16 359.0741:82 408.72256:16	resistant T1
5.663	491.175	Sulphur-containing metabolite	[M+H]+	C26H26N4O4S	Bisulfates	90.05486:104 99.04412:194 109.02835:414 116.06957:72 127.03844:2442 133.06291:138 143.09351:76 151.03758:118 163.03937:82 166.0618:78 184.07341:678 191.0694:182 195.0659:184 205.06873:232 211.05945:232 219.1212:60 227.09084:788 229.04883:112 231.1377:98 240.09442:68 245.04503:54 251.09117:692 262.08252:74 288.10519:72 289.09219:290 300.11349:80 311.1124:364 330.12259:58 335.05887:64 340.21564:50 …	resistant T1
1.972	458.156	Phenylacetonitrile derivative	[M+H]+	C20H27NO11	Cyanogenic glycosides	114.05222:68 114.09817:44 117.97381:28 119.97177:58 123.07372:66 127.03517:120 128.09859:26 128.40071:86 129.05721:88 129.12521:68 130.06184:1132 131.06635:104 140.95517:18 142.02837:70 145.05692:106 152.06767:88 153.06163:120 157.0834:48 157.99652:54 160.0733:70 199.06526:150 200.14319:28 204.04073:56 211.20299:134 220.99992:566 238.0257:200 241.00461:68 265.11887:56 353.15866:62 357.97375:50 36…	resistant T1
6.042	707.26	Icariin	[M-H]-	C33H40O15	Flavonoid O-glycosides	117.60588:20 152.99396:58 153.54279:48 157.29863:18 157.96965:54 229.95171:80 255.2343:194 315.04636:92 378.10568:92 379.79987:44 391.23547:76 401.92313:66 492.84195:54 569.2738:48 570.29041:50 571.29028:702 572.25757:30 5600.33075:52 637.76245:20 641.28387:54 706.3725:18 706.42188:32	resistant T1
10.395	293.282	Ethyl oleate	[M+H]+	C20H38O2	Hydroxy fatty acids	97.10069:68 105.06794:88 177.14874:62	resistant T1
3.039	647.218	Cinnamic acid derivative	[M-H]-	C35H36O12	Hydroxycinnamic acid and derivatives	165.05321:54 212.04453:70 223.05986:56 225.23126:18 231.64127:18 257.16083:52 284.03354:128 337.87976:72 353.2388:72 487.08331:66 576.81158:20 577.78131:18 640.15979:62 642.16528:34 661.14148:72	resistant T1
6.532	458.202	Cinnamic acid derivative	[M+H]+	C21H28O10	Hydroxycinnamic acid and derivatives	130.08693:148 136.07681:62 153.05493:108 165.08887:70 171.09285:370 185.08043:362 190.144:96 201.12225:62 214.19792:70 217.09705:4176 238.0723:72 256.11914:68 275.2233:310 285.16296:74 324.17395:80 354.18536:60 454.25546:132 455.28464:154 458.16379:86	resistant T1
7.472	639.225	Cinnamic acid derivative	[M+H]+	C30H38O15	Hydroxycinnamic acid and derivatives	132.92897:58 145.29091:16 147.11053:52 202.95367:68 265.24319:70 298.94705:46 312.98743:78 316.98859:72 338.18661:52 341.09476:96 346.86356:58 358.82687:16 381.27792:444 387.27734:72 417.27756:94 424.2222:76 433.23196:76 452.17145:40 454.31567:62	resistant T1
3.751	159.052	Allantoin	[M+H]+	C4H6N4O3	Imidazoles	115.05258:66 159.08849:68	resistant T1
9.539	442.28	Biotin derivative	[M+H]+	C22H39N3O4S	Imidazoles	107.08541:112 110.07127:84 114.10323:64 115.03773:270 125.06998:76 133.0498:474 142.08707:68 149.0965:198 159.09225:58 175.07442:78 179.06978:64 184.13322:304 193.12329:216 201.12421:308 220.48184:70 222.14963:124 226.14433:824 236.12714:78 240.15875:342 243.15683:336 252.15865:84 254.17468:9658 264.16739:98 273.1683:150 278.09671:110 282.17035:424 291.19586:1608 300.18091:4096 312.13791:52 322.2…	resistant T1
14.028	430.316	Phenethylamine derivative	[M+H]+	C25H35NO5	Indoles	122.06025:60 127.04037:184 133.10168:1248 149.13235:252 184.07339:1256 261.11682:80 289.11884:80 320.14584:52	resistant T1
6.358	921.31	Lignan derivative	[M-H]-	C43H54O22	Lignan glycosides	100.93453:302 101.05859:46 101.93483:72 115.92001:78 144.92329:980 145.92291:56 146.0442:134 172.95369:74 174.95284:70 186.95171:42 196.94073:48 216.96967:52 253.03081:54275.09473:54 277.09653:50 291.00372:60 303.10013:78 304.16043:76 309.01126:48 347.11816:64 348.73856:46 351.10519:46 351.13409:60 382.12839:60 457.4528:46 526.20618:24 537.16187:56 557.17206:56 567.20245:52 760.30011:68 762.3089:…	resistant T1
2.097	448.217	Phenethyl rutinoside	[M+H]+	C20H30O10	Phenolic glycosides	113.03391:80 116.07122:306 127.03899:128 131.0479:460 136.07516:766 143.11597:138 147.04245:168 158.08072:238 163.07509:764 182.08134:1474 187.01894:82 187.10854:156 201.01843:78 201.1209:118 204.08682:150 216.17912:96 220.11697:138 229.14394:108 257.08838:56 286.09015:60 292.63788:70 317.18695:118 344.69943:98 395.5509:100 411.19055:56 424.22495:126 444.24826:158 445.23877:134 447.20242:128	resistant T1
3.42	220.08	N-Acetylglucosamine	[M-H]-	C8H15NO6	Secondary amides	71.01127:76 73.02468:48 137.05139:68 175.91278:18 178.07823:152 203.18977:18 220.08578:44	resistant T1
6.021	677.214	Terpenes diglucoside	[M-H]-	C32H38O16	Terpene glycosides	44.99566:70 59.00809:58 88.70473:74 120.12971:62 153.0466:64 188.82152:82 190.07567:66 192.01698:48 198.08138:36 200.0564:76 206.07266:72 213.13872:48 223.04796:62 254.09152:60 255.06436:52 263.15485:60 272.07394:66 273.34406:56 273.69809:46 280.11258:60 285.11154:48 294.09464:64 296.01651:58 301.11234:84 306.77277:56 314.07217:56 323.08707:44 324.09772:80 325.08136:54 325.18552:66 325.20621:64 3…	resistant T1
4.004	294.127	Tryptamine derivative	[M-H]-	C14H21N3O2S	Tryptamines and derivatives	159.09271:4676 160.09606:1738 161.09942:906	resistant T1
12.754	316.284	Dehydrophytosphingosine	[M+H]+	C18H37NO3	Lipids	95.08374:194 99.07939:132 108.02069:80 111.07867:312 121.06414:130 129.06831:138 133.1008:322 143.67444:88 147.11172:102 158.09454:60 175.14616:106 193.12254:122 221.14996:82 235.2112:68 241.19493:264 268.25766:68 280.2612:1158 316.50558:106	resistant T2
8.258	454.289	Lysope(0:0/16:0)	[M+2H]2+	C21H44NO7P	Phosphatidylethanolamines	103.8917:74 121.09943:90 123.08048:74 137.09315:70 149.13069:78 159.11748:160 173.13316:84 188.16896:52 191.06871:172 201.05223:166 209.15405:370 214.35069:72 230.11592:72 252.10008:52 253.14302:64 255.19621:126 293.10037:288 3314.13025:56 317.16592:76 324.71356:88 336.19684:94382.21906:66 435.26532:68 444.66431:74 450.24677:124 453.34058:162	resistant T2
8.044	711.314	Hordatine A glucoside	[M+FA-H]-	C34H47O9N8	Hydroxycinnamic acid and derivatives	267.15524:2255 423.53361:12581 579.1224:152 741.31125:1222 787.26654:14	resistant T2
10.017	164.045	Methioninesulfoxide	[M-H]-	C5H11NO3S	Amino acids and derivatives	62.9987:15 101.04855:51 164.04555:98	resistant T2
5.111	249.061	Inosine	[M-H2O-H]-	C10H12N4O5	Purines and purine derivatives	137.04521:155 165.5113:84 184.00334:102	resistant T2
13.221	296.236	9-Hydroxyoctadeca-10,12-dienoic acid	[M-H]-	C18H32O3	Lineolic acids and derivatives	177.12554:36 181.1266:58 181.955:36 194.5688: 197.23588:665 233.3144:160 277.19665:136 293.9665:25 295.19665:107	resistant T2
8.993	311.221	Hydroperoxylinolenic acid	[M+H]+	C18H30O4	Lineolic acids and derivatives	95.08472:154 103.05727:128 107.04859:240 110.07154:140 118.12096:114 119.08512:198 123.08068:138 136.0742:366 147.04395:114 151.11035:246 155.08414:148 161.09651:118 167.07219:148 175.10913:152 193.10414:80 251.14073:104 265.15439:88 290.17499:100 292.19043:1144	resistant T2
4.56	558.207	Di-O-benzyl-hydroxyethyl-3-O-methylquercetin	[M+H]+	C32H28O8	Metylated flavanols	146.05934:236 160.09409:164 188.07025:2500 353.13583:114 432.02264:50 520.05273:88	resistant T2
9.747	631.166	Diosmetin O-rhamnosylglucoside (diosmin)	[M+H]+	C28H32O15	Metylated flavones	123.08044:62 133.06265:196 140.99953:66 153.06198:64 169.80148:88 181.12547:68 215.04723:56 237.12971:68 250.64951:78 269.04437:64 288.15891:72 288.18201:98 303.17896:56 307.19147:166 313.07251:74 322.07111:310 327.08197:66 329.06464:242 340.1951:50 416.75327:90 467.10175:398 469.11261:5614 488.25317:82 591.24463:56 598.2793:188 614.2821:76 626.36066:140 630.2597:120 631.16528:1410	resistant T2
2.054	116.07	Proline	[M+H]+	C5H9NO2	Amino acids and derivatives	43.05417:178 44.97872:108 45.03382:120 55.93415:222 56.05056:36 56.94046:50 56.96493:186 60.05386:104 68.04713:32 70.0647:4126 71.06802:216 90.94538:70 93.01775:76 94.02232:70	resistant T2
5.378	605.156	Vicenin O-acetate	[M-H]-	C28H30O15	Flavone C-glycosides	165.05415:66 175.00752:72 176.01266:88 190.02574:52 191.03506:60 204.37595:32 205.05048:102 325.085554:250 353.15888:158 383.1555:25 413.2554:36 443.552:321 545.1555:158	resistant T2
5.851	569.149	Caffeoyl derivative	[M+FA-H]-	C24H28O13	Hydroxycinnamic acid and derivatives	44.99593:72 143.03137:90 143.0392:126 161.04959:80 254.06364:160 306.06186:628 349.09241:92 479.14764:54 523.23547:64	resistant T2
2.396	402.165	Pyrazino-pyrroloindole-1,4-dione derivative	[M+FA-H]-	C19H23N3O4	Pyrroloindoles	44.99704:452 59.01191:126 135.89734:108 151.07431:126 163.06927:82 219.13654:218 247.13013:118 265.13876:1324 311.34442:26 325.09125:16 331.14938:16	resistant T2
7.589	423.225	Furanocoumarins derivative	[M-H]-	C20H24O10	Psoralens	69.9974:78 149.2544:225 259.1558:366 277.15887:161 349.15877:158 367.15877:58 377.1355:254 383.1554:52 383.9554:15 385.1554:52 421.1554:96	resistant T2
9.024	741.386	Hordatine B glucoside	[M+FA-H]-	C35H49O10N8	Hydroxycinnamic acid and derivatives	237.15547:7781 393.125565:15548442 549.25548:158847 711.325584:125 757.32559:14447	resistant T2
3.142	621.108	Apigenin diglucuronide	[M-H]-	C27H26O17	Flavone O-glycosides	59.00972:2068 71.00939:142 85.02392:196 108.24899:128 109.70282:68 110.00487:34 110.83646:24 119.0286:114 129.36441:110 174.9946:2616 191.02118:1204 193.00246:178 205.03935:8206 224.05182:450 248.05246:106 269.05762:540 295.06827:286	resistant T2
2.069	104.034	Serine	[M-H]-	C3H7NO3	Amino acids and derivatives	44.99741:50 59.00119:88 86.02338:24	resistant T2
7.675	401.158	Gibberellin A13	[M+H]+	C20H26O7	Diterpenoids	157.1011:118 1 179.10675:110 187.07407:282 200.07787:80 216.13:74 219.064:260 248.08133:276 258.06485:106 261.08994:158 277.08127:170 290.09497:136 295.09518:126 305.0777:246 307.0954:374 321.07196:184 339.1203:614 383.14688:4558 399.20764:196 401.15762:1722	resistant T2
4.157	375.093	Dihydroxy-tetramethoxyflavanone	[M-H]-	C19H20O8	Metylated flavonoids	41.00367:76 45.00068:112 49.64556:26 125.28526:214 149.02555:98 153.06554:263 313.189467:56 339.062:118 344.15225:266 357.39224:128	resistant T2
2.225	204.123	Acetylcarnitine	[M+H]+	C9H18NO4	Amino acids and derivatives	86.09668:236 100.04358:74 103.02535:80 111.00687:452 115.03918:1264 130.06364:146 153.01924:82	resistant T2
7.137	415.253	Butenoic acid methyl-tetramethyl-oxotricycloundec-9-ene-diyl ester	[M+H]+	C25H34O5	Bicyclic monoterpenoids	117.06905:194 121.10146:124 141.01804:284 153.05328:104 177.11229:492 217.08537:580 229.15172:168 235.09601:338 239.09128:1076 247.09868:220 265.10605:316 307.09244:134 314.07782:68 328.09338:156 330.10974:1712 337.10745:220 400.22952:374 401.15878:930 415.2543:886	resistant T2
5.206	633.307	Cinnamic acid derivative	[M-H]-	C35H42N2O9	Hydroxycinnamic acid and derivatives	161.2554:125 163.03558:21 203.04954:38 205.2154:125 237.1587:254 353.0547:165 391.5147:225 392.14457:26 417.5241:265 446.254:89 504.165:75 527.254:65 535.1758:92	resistant T2
6.268	177.055	Ferulic acid *	[M+H]+	C10H10O4	Hydroxycinnamic acids	90.94713:122 96.50022:82 104.01611:86 116.96637:94 117.49979:68 120.00122:68 130.06522:64 130.09804:68 143.0123:66 153.95589:68	resistant T2
13.747	315.252	9,10-Epoxy-18-hydroxy-octadecanoic acid	[M+H]+	C18H34O4	Long-chain fatty acids	91.05383:682 93.069:500 95.08559:3440 97.10102:282 105.06966:684 111.11718:204 117.069:242 121.10136:928 131.08496:404 133.10118:1958 135.11696:1040 145.10178:220 147.11613:1638 155.10661:136 159.11572:184 161.13177:688 179.14189:390 182.16144:70 195.13744:430 205.15881:160 223.16885:220 237.18349:128 261.21988:1352 279.23065:6454	resistant T2
10.829	455.104	Deoxyuridine	[M-H]-	C9H12N2O5	Pyrimidines and derivatives	66.0155:18 66.0355:55 66.897:18 94.0258:33 136.158 184.06555:51 187.1554:69	resistant T2
7.724	657.416	Steroid	[M-H]-	C42H58O6	Steroids	59.01248:100 128.03191:170 199.06815:112 254.06947:100 272.08496:202 341.0965:98 532.58276:98 562.3573:48 569.06714:16 577.31995:48 577.78894:70 579.33844:112	resistant T2
5.179	411.141	Hydroxy-trimethoxy-prenyloxyflavone	[M-H]-	C23H24O7	Prenylated chalcones	28.64981:18 61.98793:70 128.74799:92 148.0197:60 186.13002:74 221.07823:74 246.19464:22 247.02655:18 276.08582:70 290.16989:48 335.15466:38 326.16946:250 335.50485:18	susceptible T1
12.59	152.034	3-Amino-hydroxybenzoic acid	[M+FA-H]-	C7H7NO3	Phenolics	106.0332:50 134.0255:105	susceptible T1
13.189	271.226	Palmitic acid	[M+H]+	C16H30O3	Unsaturated fatty acid	95.08596:164 105.04446:78 115.05446:278 133.06308:72 137.05994:256 157.10168:76 168.09192:72 189.09592:68	susceptible T1
1.575	481.103	Quercetin O-glucuronide	[M+H]+	C21H20O13	Flavonol glucuronides	165.96564:98 247.09106:58 224.98393:94 257.00157:66 271.0719:72 285.25699:70 303.12518:266 330.1185:78 364.06317:72 442.03537:74 517.17279:60	susceptible T1
7.879	195.138	Chrysanthemic acid ethyl ester	[M-H2O-H]-	C12H20O2	Monoterpenoids	59.93295:76 149.92842:384 1153.84195:64 194.08313:84 194.89844:78	susceptible T1
3.756	201.069	N,N-Dimethyl-phenylsulfamide	[M-H]-	C8H12N2O2S	Sulfanilides	120.08225:56 121.04558:36 121.1554:22 137.0992:144	susceptible T1
11.37	496.338	Palmitoyl-glycero 3-phosphocholine	[M+H]+	C24H50NO7P	Phosphocholines	89.999:89 104.1069:45 184.09985:59 478.39954:194 479.1259:66 495.41225:69 495.954:154 496.3408:161	susceptible T1
6.555	401.159	2',4'-Dihydroxychalcone O-glucoside	[M-H2O-H]-	C21H22O8	Chalcone O-glycosides	27.19898:18 34.96784:72 43.38177:18 44.99548:534 45.19468:18 45.31291:20 59.00976:246 72.27493:18 79.95142:64 95.33477:26 96.96514:60 161.10797:18 177.07915:68 189.09169:34 253.09846:40 309.70618:18 400.155:40 401.17676:18	susceptible T1
8.358	515.176	Dicaffeoylquinic acid	[M-H]-	C25H24O12	Hydroxycinnamic acid and derivatives	76.47285:20 116.30134:32 133.5414:50 141.01678:60 163.86517:24 164.05511:26 165.01831:82 177.12917:40 179.11272:66 183.10112:50 185.00929:76 193.12567:60 203.05226:42 208.04352:76 230.95451:54 253.09518:84 259.50146:18 259.87241:18 261.05344:82 278.07663:58 289.16397:68 289.1774:74 315.12607:50 317.19342:58 318.04721:46 355.17819:76 377.23438:48 401.11942:46 439.09637:52 453.19257:36 494.19028:42…	susceptible T1
8.821	237.071	O-Methylsinapic acid	[M-H]-	C12H14O5	Hydroxycinnamic acid and derivatives	56.21298:16 58.0289:116 59.35073:16 61.78536:16 61.98771:100 62.14533:16 63.20828:20 66.35212:42 68.17976:16 71.01194:254 71.23325:20 71.30646:16 71.46674:62 71.51254:34 71.80806:24 73.9505:28 79.20554:16 82.77143:16 90.16719:16 90.31057:74 90.67549:18 96.25246:104 96.75626:16 96.77022:16 101.93748:96 107.65797:16 116.35762:16 117.05605:16 121.02818:1016 121.42867:24 121.68333:44 122.65125:28 123…	susceptible T1
11.022	164.065	Phenylalanine*	[M-H]-	C9H11NO2	Amino acids and derivatives	103.05604:76 147.04579:272 164.07125:355	susceptible T1
5.047	125.023	Pyrogallic acid	[M-H]-	C6H6O3	Phenolics	82.00457:40 72.991:22 109.89983 109.0242:89	susceptible T1
5.201	831.359	tetra-p-Coumaroylspermine	[M-H]-	C46H50N4O8	Hydroxycinnamic acid and derivatives	44.99899:110 100.39692:18 100.40948:20 1100.6385:30 101.09307:22 101.10289:20 101.31527:20 101.3248:18 120.04423:18 135.03999:58 147.00883:86 162.09294:74 165.02054:42 175.00467:86 189.01982:70 205.04785:60 267.05478:66 268.09116:38 297.03711:64 297.0986:428 297.31458:24 298.03128:38 298.09668:44 315.13638:50 385.11298:22 385.2196:70	susceptible T1
14.684	373.293	Quercetin pentamethyl ether	[M+H]+	C20H20O7	Methylated flavonoids	116.05877:120 125.04968:102 149.0168:2070 162.03262:114 167.02725:394 188.03357:72 194.01556:78 225.24875:32 227.11792:76 236.92619:40 257.04152:26 257.05081:132 260.04617:58 267.1792:20 285.14706:94 291.03784:48 316.27115:126 332.98306:46 336.5607:74 351.19235:82 377.08667:50 393.58917:16	susceptible T1
6.183	432.123	HDMBOA glucoside	[M-H]-	C16H21NO10	Benzoxazinoids	149.0122:563 164.036678:105 356.107556:25	susceptible T1
6.914	357.135	Matairesinol	[M-H]-	C20H22O6	Lignan	69.40514:28 116.44398:18 128.98813:22 185.12282:64 185.24174:18 215.1089:32 269.79385:18 280.8114:74 281.17352:66 282.181:34 311.21539:40 320.07431:28 339.1637:34 356.04904:64 356.18948:74	susceptible T1
6.782	221.044	O-Succinylbenzoic acid	[M-H]-	C11H10O5	Phenolics	116.055:521 121.0112:3331	susceptible T1
11.355	440.263	Hydroxytetradecanedioylcarnitine	[M+H]+	C21H39NO7	N-acyl amines	105.06891:50 107.08514:146 109.10043:410 119.08511:276 132.10023:96 137.09552:96 147.11607:182 151.11113:2390 155.10617:292 163.11261:296 173.11557:290 181.12064:68 193.01836:82 209.1178:68 223.13138:148 228.19695:184 254.17093:66 275.20154:426 290.17636:74 291.19601:192 305.23825:78 361.24738:74 391.28275:62 422.22815:64 424.26889:244 437.26633:170 439.31958:368	susceptible T1
2.468	458.203	Erythro-guaiacylglycerol syringylglycerol ether	[M+NH3]+	C21H28O10	Hydroxycinnamic acid and derivatives	95.984:15 123.05587:56 155.108:102 198.0525:97 215.0919:87 365.05224:154 395.0258:55 409.05224:99 423.10255:189 441.1761:52	susceptible T1
7.703	289.091	Phloroglucinol O-glucoside (phlorin)	[M+H]+	C12H16O8	Phenolic glycosides	120.08174:102 137.06133:94 146.05968:66 159.59395:68 179.10794:78 208.02834:62 219.12285:60 240.15794:92	susceptible T1
8.871	324.216	Blumenol A derivative	[M+H]+	C18H29NO4	Sesquiterpenoids	43.01741:214 105.06937:182 106.06157:72 106.07671:68 109.10287:60 111.00977:28 117.06716:56 119.0824:54 128.10435:100 153.12076:140 161.07646:252 193.00777:76 285.27661:82 289.18198:68 291.19537:238 292.68185:18 307.18665:76 307.2612:24 309.20425:122 323.21555:46 324.21051:52	susceptible T1
9.883	241.216	9-Pentadecenoic acid	[M+H]+	C15H28O2	Long-chain fatty alcohols	97.0985:68 115.05429:188 127.0528:62 140.11792:84	susceptible T1
6.052	228.088	Ergothioneine (histidine derivative)	[M-H]-	C9H15N3O2S	Amino acids and derivatives	22.76688:18 26.15902:62 41.23613:24 44.01214:64 59.00989:52 59.01842:44 73.09125:54 98.37677:40 112.54337:18 152.90808:58 166.07539:70 167.06293:52 184.08704:262 185.08737:98 227.09172:54 227.1877:66 228.07404:256	susceptible T1
4.755	269.114	Apigenin*	[M-H]-	C15H10O5	Flavones	47.54661:16 53.58319:16 59.63409:16 61.98764:80 78.30993:60 86.10593:22 96.28992:16 108.18048:16 109.60214:16 117.14644:16 133.25934:16 147.05638:16 153.4792:16 179.10522:98 192.49815:16 194.89459:16 221.83662:96 221.85692:24	susceptible T1
5.54	153.054	4-Hydroxy-methoxybenzyl alcohol	[M-H]-	C8H10O3	Phenolics	120.0222: 50 135.0425:99 138.0366:88 153.0543:150	susceptible T1
8.652	242.175	Undecylenoyl glycine	[M+H]+	C13H23NO3	N-acyl amines	99.04462:82 131.08676:60 142.08563:80 152.14215:164 175.04086:66 224.16347:130	susceptible T1
7.749	137.023	4-Hydroxybenzoic acid*	[M-H]-	C7H6O3	Salicylic acid derivative	65.03918:214 65.56512:24 93.03416:1886	susceptible T1
9.334	716.526	Phosphatidylethanolamine	[M-H]-	C39H76NO8P	Phosphatidylethanolamines	255.0111:30 281.0154:55 452.0222:15 478.02222:88 716.0111:19	susceptible T1
7.854	477.227	Isorhamnetin O-glucoside	[M-H]-	C22H22O12	Flavonols	152.89584:206 169.9782:24 181.9613:66 197.90018:202 210.89929:106 243.02829:44 284.88248:100 285.54065:18 313.03552:166 314.04306:42 315.05539:142 357.1544:89 407.22266:58 477.1084:118	susceptible T1
10.175	247.132	Abscisic acid*	[M+H]+	C15H20O4	Terpene lactones	98.98329:70 115.05396:288 149.09512:68	susceptible T1
6.995	225.148	Blumenol A	[M+H]+	C13H20O3	Sesquiterpenoids	115.97919:76 144.06651:68 153.09155:158 159.0344:46	susceptible T1
14.246	327.252	1.2-Dihydroxyheptadecynyl acetate	[M+H]+	C19H34O4	Long-chain fatty alcohols	60.05632:132 60.71518:32 64.32185:74 64.37128:18 70.06448:586 71.14099:18 72.08057:170 77.0483:18 83.90336:18 85.55416:106 88.021:18 99.00846:54 103.03658:58 107.9654:52 112.08697:102 116.06951:566 119.04929:48 121.98091:54 123.04276:58 123.94016:48 130.09631:438 0 136.06096:432 137.06424:112 151.93184:64 158.09111:94 159.09882:50 166.02216:56 175.11774:3142176.12498:68 235.71474:64 241.09099:30 …	susceptible T1
5.951	435.13	Phloretin O-glucoside	[M-H]-	C21H24O10	Chalcones glycosides	58.02628:550 59.011:496 61.98425:252 101.0672:130 125.06486:396 127.04404:596 127.35567:24 128.04619:148 145.05391:718 169.05026:148 174.47284:18 187.06717:172 189.94417:20 192.06772:68 227.16626:48 229.12837:48 248.18126:22 251.05942:84 255.19502:84 435.19455:54 435.228:3062 435.29196:34 435.48978:18 435.70193:22	susceptible T1
8.414	372.079	DIMBOA glucoside	[M-H]-	C15H19NO10	Benzoxazinoids	136.04059:294 149.01222:360 210.099336:70 221.04089:78 236.04735:76 251.11586:278 361.80261:74	susceptible T1
11.441	341.135	Prenylnaringenin	[M+H]+	C20H20O5	Prenylaled flavanones	99.08007:68 119.0833:62 137.05864:90 149.12965:58 151.11273:100 181.12122:78 225.15302:54 279.09738:52 291.19281:92 309.20419:170 323.22018:80 340.24469:184	susceptible T1
4.05	247.143	N-Propionyl-methoxytryptamine	[M+H]+	C14H18N2O2	Tryptamines and derivatives	110.06942:62 112.05095:64 128.08453:106 146.0741:116 167.09549:60 174.09251:100	susceptible T1
8.28	600.267	Lyoniresinol glucoside	[M+H]+	C28H38O13	Lignan glycosides	135.11736:94 147.04596:142 166.0838:66 201.12297:178 202.19601:72 215.10046:68 223.06189:94 230.11842:62 241.18182:74 249.07182:76 263.16467:56 267.12317:1398 275.05627:84 285.1308:68 297.16925:142 322.21497:64 331.14166:118 343.10117:128 367.17786:74 378.14285:80 411.17252:54 417.15234:130 436.23563:78 446.16324:58 456.18448:52 495.60382:78 515.37537:64 569.28656:62 595.16907:144 597.82214:90 59…	susceptible T1
3.361	331.065	Gallic acid glucoside	[M-H]-	C13H16O10	Phenolic glycosides	99.04269:80 111.00844:100 151.99733:86 161.47147:70 189.98856:66 230.91476:80 242.94743:136 303.03357:80 313.05917:604 331.06689:5260	susceptible T1
2.407	171.076	Glycyl-proline	[M-H]-	C7H12N2O3	Amino acids and derivatives	98.0615:50 114.0561:500 127.0878:21 171.0788:180	susceptible T1
5.81	189.066	Tryptophan derivative	[M-H]-	C10H10N2O2	Amino acids and derivatives	116.03539:618 124.03861:82 190.98854:90 203.08257:3096 204.08496:288	susceptible T1
5.419	289.119	Catechin isomer*	[M-H]-	C15H14O6	Catechins	41.99643:66 42.00155:66 44.99481:158 49.00225:66 55.01792:72 55.59136:34 58.77171:82 59.01056:330 61.98411:260 88.27487:24 97.21356:18 98.06132:62 114.99568:82 132.02364:196 133.0231:64 155.94151:36 158.05235:48 162.83113:82 173.06151:66 174.0491:100	susceptible T1
10.835	317.102	Trihydroxy-3.4'-dimethoxychalcone	[M+H]+	C17H16O6	Chalcones	90.55605:80 97.06339:58 99.04305:152 119.06103:74 135.11639:96 137.09418:78 145.10185:126 147.11537:106 155.10626:90 164.11525:104 195.09943:68 199.14421:102 231.12384:84 243.10104:134 260.08914:72 270.09296:70 275.17365:54 289.15271:60 301.21573:162 313.23999:82 317.22479:68	susceptible T1
5.442	189.055	6,8-Dimethyl-4-hydroxycoumarin	[M-H2O-H]-	C11H10O3	Coumarins and derivatives	146.0682:77 145.066:999	susceptible T1
1.831	257.027	4-Methylumbelliferyl acetate	[M+H]+	C12H10O4	Coumarins and derivatives	34.97038:524 41.99797:78 60.96885:80 61.98761:82 62.9684:66 71.36:26 181.0719:76	susceptible T1
4.591	416.156	Methylbutanenitrile derivative	[M+H]+	C16H27NO10	Cyanogenic glycosides	116.06824:52 146.05789:134 188.07065:270 312.23175:64 337.02472:88 353.07718:56 409.67719:66 416.15485:116	susceptible T1
13.795	300.217	Oxaspirooctan-6-ol derivative	[M+H]+	C16H26O4	Cyclic alcohols and derivatives	91.05415:178 95.08559:476 97.10014:294 111.11538:70 117.07076:134 121.0649:98 133.10086:114 135.11504:128 149.09685:68 156.91858:80 160.11682:114 173.13181:86 175.14832:98 218.11482:120 233.14099:148	susceptible T1
7.351	575.268	Diterpene	[M+FA-H]-	C26H42O11	Diterpene glycosides	45.00478:74 59.30157:18 61.98806:62 61.9996:44 246.98131:24 247.17166:342 247.20665:30 248.17465:44 253.09001:66 325.04459:46 352.59528:20 406.06638:18 433.3205:18 497.17999:42 509.0639:26	susceptible T1
10.758	309.277	Sclareol	[M+H]+	C20H36O2	Diterpenoids	110.10579:88 132.10152:66 140.54115:76 141.09064:98 191.13892:70 238.15485:78 282.04483:84 309.2774:158	susceptible T1
10.122	442.263	Fatty acyl	[M+H]+	C19H36O10	Fatty acyl glycosides of mono- and disaccharides	94.07188:70 109.02646:128 125.13034:130 133.04929:210 141.06804:54 145.04948:266 157.09956:168 183.04527:62 191.10817:72 219.13655:68 245.2097:52 259.22687:88 272.09232:88 293.19666:640 327.17773:62 381.14264:90 407.15381:62 419.24725:86 442.26126:92	susceptible T1
1.607	481.087	Myricetin O-glucoside	[M+H]+	C21H20O13	Flavonoid O-glycosides	79.02106:96 96.40777:90 118.92599:144 119.04774:56 150.95258:126 175.03793:266 191.95213:168 207.06384:316 223.04112:108 311.99344:110 357.01041:120 399.03757:250 440.1174:78 441.0358:136 518.10999:106	susceptible T1
2.169	303.053	Quercetin*	[M+H]+	C15H10O7	Flavonols	116.06197:90 125.96452:74 165.015494:70 257.04176:96 229.05031:130 285.0411:52	susceptible T1
7.835	519.113	Methyl O-galloylchlorogenate	[M+FA-H]-	C24H24O13	Hydroxycinnamic acid and derivatives	128.90022:60 153.01913:88 161.04832:268 169.0154:112 185.06783:68 193.0502:1614 203.05408:100 1 218.00972:56 280.38702:46 285.01624:60 291.07132:48 298.0296:74 312.82492:20 357.06491:58 367.12143:46	susceptible T1
3.189	767.242	Cinnamic acid derivative	[M-H]-	C34H42O17	Hydroxycinnamic acid and derivatives	42.14491:76 45.52248:20 80.96683:18 115.00436:82 116.05074:272 117.01178:18 145.06081:70 175.02492:48 178.03546:64 244.06396:64 289.15497:48 307.16888:96 307.95709:18 351.14169:70	susceptible T1
6.242	661.273	Caffeoylglucoside derivative	[M+2H]2+	C30H38O15	Hydroxycinnamic acid and derivatives	129.10204:92 155.09471:52 170.06093:168 247.05859:66 268.13828:106 298.17041:80 357.07373:172 366.19928:60 456.27524:54 473.28128:54 493.11945:78 519.21729:62 525.29547:80 561.97736:82 592.55219:64 604.22961:58 616.80859:140 629.99371:86 640.20062:76 650.26245:82 659.35162:70 661.52295:3558	susceptible T1
2.822	557.19	Cyclopenta-pyran-4-carboxylic acid derivative	[M-H]-	C24H32O12	Iridoid O-glycosides	137.02577:72 165.05412:76 367.0922:109	susceptible T1
7.849	511.185	Cyclopentapyran-4-carboxylic acid derivative	[M+H]+	C24H30O12	Iridoid O-glycosides	79.02087:78 100.04558:96 114.03672:338 116.297:96 130.06485:396 146.05922:92 147.06622:56 147.11632:66 155.0659:72 160.07411:124 188.06958:1030 188.15147:32 188.95053:26 189.50684:18 193.11974:72 201.11133:58 201.1342:44 205.07001:36 205.09499:120 206.05193:50 369.26331:62 370.26749:62 382.12378:630 383.13611:50 393.1846:50 398.20312:28 401.31448:22 401.78424:26 401.80777:22 401.98724:18 510.2954…	susceptible T1
7.755	269.175	2-Decylpent-2-enedioic acid	[M-H]-	C15H26O4	Long-chain fatty acids	207.24036:24 207.2513:24 207.2934:18 207.38647:24 207.39783:18 207.8465:18 207.97722:18 208.18646:20 208.3389:20 208.35255:18 209.76593:18 226.6835:18 228.2934:18 229.28622:20 229.29979:18 229.31541:26 229.35233:18 254.38632:18 258.70203:18 258.84152:20 258.87775:22 258.89874:22 261.63675:18 264.07278:18 268.04086:18	susceptible T1
5.57	303.086	Hesperetin	[M+H]+	C16H14O6	Methylated flavonoids	99.92827:52 116.07155:98 134.95461:128 151.95848:112 184.01776:66 251.05002:60	susceptible T1
13.464	315.086	Velutin	[M+H]+	C17H14O6	Methylated flavonoids	95.08418:560 105.06888:430 117.06934:246 119.0485:186 128.06078:162 131.08437:344 135.11687:292 141.06862:256 147.11647:400 149.13264:236 161.05881:140 163.11055:212 167.03314:3116 179.14034:112 195.4006:68 201.05377:260 207.13551:68 212.04448:160 226.09439:58 231.06139:120 243.06404:540 244.06868:200 263.18991:60 270.27936:672 275.1994:974 282.27808:2836 284.2225:74 290.09845:62 300.06235:66 313…	susceptible T1
8.657	285.17	Methylbutanoate derivative	[M+H]+	C15H24O5	Monoterpenoids	91.05297:256 105.06857:126 119.01465:60 133.10103:114 149.09628:200 158.10239:58 161.09586:60 164.96957:58 175.1127:150 191.15575:82 224.15674:98 252.13811:60	susceptible T1
2.133	275.103	Cycloheptapyrrole-3-propanoic acid derivative	[M+H]+	C14H14N2O4	N-acyl amines	43.01665:6857.06948:84 128.05002:48 130.96326:56 132.98584:32 145.04817:50 170.07405:66 173.09441:58 177.12878:70 181.0864:58 192.11234:60 197.15373:68 238.14864:54 243.74309:18	susceptible T1
4.31	124.015	2-Aminoethyl-phosphonate	[M-H]-	C2H8NO3P	Organic phosphonic acids	124.019:1025 106.99076 78.811:99 59.222:8	susceptible T1
4.489	460.146	Nitroethyl-phenyl glucoside	[M-H]-	C19H27NO12	Phenolic glycosides	45.37896:18 82.76141:18 123.0453:72 137.02457:212 210.05786:50 216.91238:32 216.97629:22 253.08972:62 446.0554:9	susceptible T1
5.927	467.215	Phenolic derivative	[M-H]-	C20H20O13	Phenolic glycosides	59.01291:3964 61.98666:102 125.09459:276 151.11076:1744 151.21599:28 151.22632:20 152.11284:204 157.31236:30 167.10707:282 168.10756:94 221.15195:474 232.78151:102 263.16516:174 325.16119:4918 326.16351:536 326.18582:146 411.14191:60 419.31995:50 420.30212:18	susceptible T1
10.655	385.128	Benzoate derivative	[M+H]+	C21H20O7	Phenolics	92.05576:70 126.48511:70 133.09946:118 144.04904:74 164.07808:68 177.0545:80 191.07036:92 195.60898:74 209.05853:80 231.07916:82 248.08177:98 267.09723:62 297.11536:58 313.10605:64 319.09531:126 334.13678:54 344.23138:74 355.11496:168 367.24707:200 380.27975:84	susceptible T1
2.481	289.104	Benzoate derivative	[M-H]-	C16H18O5	Phenolics	206.85358:72 159.48956:94	susceptible T1
3.28	335.134	Chalcone derivative	[M-H]-	C21H20O4	Prenylated chalcones	101.51856:92 116.24248:90 120.05332:382 131.31624:112 200.07315:144 218.08203:2614 227.1427:98 234.33717:102 249.12514:292 274.11783:194	susceptible T1
4.316	394.117	Indole derivatives	[M-H]-	C24H17N3O3	Pyrimidodiazepines	191.95068:90 285.10156:58 314.13422:1832 315.13702:310 346.80072:76	susceptible T1
10.633	314.231	2,4,8-Trienoic acid derivative	[M+H]+	C17H28O4	Sesquiterpenoids	89.05644:398 104.99664:138 107.08096:138 115.04955:154 118.9193:144 122.06847:162 130.92744:180 137.00378:146 138.98636:102 143.87648:100 146.98979:716 152.9239:138 155.01595:554 161.93585:150 164.99998:660 177.12038:360 179.12663:90 180.97838:144 183.00974:1232 194.94234:142 198.09547:72 198.98863:172 206.02611:160 234.95163:234	susceptible T1
13.152	532.32	Diacylglycerophosphocholine	[M+H]+	C26H50NO8P	Phosphocholines	78.9581:78 96.96988:184 152.9963:35 168.04255:51 253.2188:166	susceptible T1
8.647	541.297	Sterol derivative	[M-H]-	C27H44O8	Steroids	192.10634:76 207.16637:90 237.78438:78 311.15353:1184	susceptible T1
2.071	319.15	Erianin	[M+H]+	C18H22O5	Stilbenes	86.09618:20528 87.09938:734 114.05351:86 118.08627:144 130.04958:1410 132.10161:57028 133.06023:918 137.05891:124 142.049:1646 154.0493:500 167.06422:84 173.12801:486 178.03561:92 187.10771:78 188.05496:1290 190.10658:1162 196.09377:58 304.69733:68 317.11282:112	susceptible T1
10.116	971.491	Saponin	[M-H]-	C48H76O20	Triterpene saponins	517.2551:554 649.25587:153 811.2011:225	susceptible T1
11.22	973.497	Saponin	[M+H]+	C48H76O20	Triterpene saponins	105.01659:102 133.10008:88 173.04581:98 219.17323:122 229.14134:86 237.18399:126 261.88058:80 339.10645:74 354.17545:112 428.23102:76 433.22366:92 451.23056:890 462.09131:86 479.10211:222 487.24811:244 515.12665:112 579.22943:54 619.2149:64 706.34229:68 955.48822:72	susceptible T1
7.346	268.155	Tryptamine derivative	[M-H]-	C15H19N5	Tryptamines and derivatives	31.06591:100 45.00019:74 59.01354:100 59.02159:80 86.02528:142 113.06024:68 189.12717:52 224.16489:150 268.12872:48	susceptible T1
7.407	269.138	2'-Deoxyadenosine	[M+H]+	C10H13N5O3	Purines and purine derivatives	45.0355:63 109.05336:35 119.03542:66 136.06547:157	susceptible T2
13.279	279.231	Hydroxyoctadeca-10,12-dienoic acid	[M+H]+	C18H32O3	Lineolic acids and derivatives	178.07986:50 203.11078:58 211.11206:124 223.10892:66 263.17126:56 277.27295:78	susceptible T2
14.144	249.11	12-Hydroxyjasmonic acid	[M+Na]+	C12H18O4	Jasmonic acids	116.0594:52 139.02544:108 211.065847:425 249.09887:15	susceptible T2
8.378	251.163	2-Ethylhexyl salicylate	[M+H]+	C15H22O3	Phenolics	91.06213:128 119.0603:950 125.02139:184 133.00743:78	susceptible T2
10.281	265.106	Coniferyl Alcohol Diacetate	[M+H]+	C14H16O5	Hydroxycinnamic acid and derivatives	127.05431:118 181.0771:78 203.96992:54 250.10701:72	susceptible T2
5.537	391.148	Di-O-methyl-8-prenylnaringenin	[M+H]+	C22H24O5	Prenylated flavonoids	172.10371:66 306.1153:64 330.24658:62 382.64551:72	susceptible T2
5.682	144.08	1-Naphthylamine	[M+H]+	C10H9N	Naphthalenes	89.658:15 131.257:15 117.258:566 128.157:556	susceptible T2
10.93	217.158	Valerenic Acid	[M+H]+	C15H22O2	Sesquiterpenoids	91.05116:102 92.05412:72 95.04709:192 100.07127:84 105.04314:96 105.06699:90 106.06332:40 108.05101:76 111.04256:72 135.07623:154 135.11295:104 137.09222:96 161.09224:114 169.01317:86 177.12234:812 178.22157:26 193.15396:70 194.11961:64 199.03827:68 199.1432:54 216.10693:60 234.14575:100 235.12857:64	susceptible T2
1.846	265.086	Glutamyl-S-methylcysteine	[M+H]+	C9H16N2O5S	Amino acids and derivatives	77.03556:89 73.029954:89 64.952:52 86.09255:179 103.96654:160 247.05224:23 248.0665:59	susceptible T2
14.081	351.336	Phenylethalamine	[M+H]+	C22H39NO	N-acyl amines	67.05294:150 145.08813:78 145.097:62 201.05647:78 238.17586:610 239.15952:152 239.17554:240256.18433:624 257.19003:92 275.19919:96 276.19815:80 316.52213:72 318.23734:346 319.23679:112 336.24362:174 337.24771:42 355.12402:58	susceptible T2
2.974	251.138	Caffeoyl putrescin isomer	[M+H]+	C13H18N2O3	Hydroxycinnamic acid and derivatives	88.0254:55 119.04935:3626 127.51173:88	susceptible T2
	504.151	DIBOA di-O-glucoside	[M-H]-	C20H27NO14	Benzoxazinoids	152.03365:51 153.899:12 162.017444:98 163.018885:56 164.02541:19 384.12444:40 504.12655:201	susceptible T2
6.183	432.123	HDMBOA glucoside	[M-H]-	C16H21NO10	Benzoxazinoids	149.0122:563 164.036678:105 356.107556:25	susceptible T2
4	133.06	Asparagine	[M+H]+	C4H8N2O3	Amino acids and derivatives	74.09455:047 87.0412:55 88.02655:89 116.02554:89	susceptible T2
1.798	251.105	Dihydrojasmonic Acid	[M+H]+	C12H20O3	Jasmonic acids	83.09551:160 156.9308:58 136.06015:54 149.92122:90 166.08043:52 169.95294:50 178.00003:50 185.1174:68 211.08353:68	susceptible T2
6.826	173.081	Diethyl fumarate	[M+H]+	C8H12O4	Dicarboxylic acids	72.544:15 116.255:184	susceptible T2
12.025	211.132	Sedanonic Acid	[M+H]+	C12H18O3	Sesquiterpenoids	88.05124:56 123.0425:156 166.0254:564	susceptible T2
8.446	268.104	Adenosine	[M+H]+	C10H13N5O4	Purines and purine derivatives	43.01779:164 53.1636:18 55.01651:146 56.00193:18 57.03213:72 58.06498:60 60.04291:74 61.01112:70 64.33838:18 64.59798:18 72.07957:78 119.03539:132 136.06079:2214 137.06419:192 267.18671:18 268.10336:132	susceptible T2
7.647	323.1	4',7-Di-O-methylnaringenin	[M+H]+	C17H16O5	Methylated flavonoids	119.04558:569 123.05114:85 147.04587:56 153.01885:856 273.0587:56	susceptible T2
6.516	127.038	Pyrogallol	[M+H]+	C6H6O3	Phenolics	86.09722:78 87.35387:60 107.07458:70 118.05131:56	susceptible T2
3.372	261.145	Glutamylleucine	[M+H]+	C11H20N2O5	Amino acids and derivatives	86.1022:56 131.0144:25 132.06554:84 198.1355:160 242.0554:64 244.05221:36	susceptible T2
7.16	281.16	5-Benzyloxygramine	[M+H]+	C18H20N2O	Alkyl-phenylketones	119.04636:82 153.89363:94 186.92586:152 197.15225:80 219.03281:90 240.10609:380 266.9425:58 300.12625:78 315.04773:110	susceptible T2
14.932	515.321	Linolenoylglycerol galactoside	[M+H]+	C27H46O9	Usaturated fatty acid	104.10712:554 123.11701:98 157.121:72 166.06194:330 184.07349:67270 185.07689:3686 242.28281:84 255.21112:72 293.49512:56 349.17584:58 353.26825:456 479.18311:52 497.31152:150 500.3154:614	susceptible T2
9.27	356.098	HMBOA glucoside	[M-H]-	C15H19NO9	Benzoxazinoids	101.03323:74 120.12332:72 136.04047:116 150.05585:4790 191.02008:1690 195.0666:248 313.04156:58	susceptible T2
2.395	245.094	Biotin (Vitamin B7)	[M+H]+	C10H16N2O3S	Tetrahydroimidizalons	109.95538:58 134.93689:40 139.95619:16 162.93929:34 177.92241:74 199.08607:16 216.06845:48 230.0944:16 245.0855:166	susceptible T2
9.092	239.091	3,4,5-Trimethoxycinnamic acid	[M+H]+	C12H14O5	Hydroxycinnamic acid and derivatives	102.90704:44 103.05119:40 109.06425:68 114.09854:82 115.05085:72 116.04622:56 117.55085:18 118.06062:56 118.92496:50 119.04689:64 128.04713:70 130.06209:544 147.04047:46 162.05087:40 162.09906:48 190.03349:62 206.054739:30 213.04385:80 222.07222:72 241.73479:18 243.06981:54 259.04886:140 260.05249:28	susceptible T2
10.032	477.138	Cirsimaritin O-glucoside	[M+H]+	C23H24O11	Flavonoid O-glycosides	108.02558:96 119.04558:42 197.065524:25 254.05144:620 282.1554:165 283.0544:251 300.06514:147 315.0866:502	susceptible T2
9.415	209.08	Ethyl caffeate	[M+H]+	C11H12O4	Hydroxycinnamic acid and derivatives	145.0254:86 163.0255:157 190.0522:152 191.02554:56 208.0244:25 209.1588:456	susceptible T2
2.059	238.091	Dimethyl citrate	[M+H]+	C8H12O7	Tricarboxylic acids and derivatives	101.0254:566 119.03584:587 143.03665:565 153.254:55	susceptible T2
6.744	595.163	Cyanidin-3-O-rutinoside	[M+H]+	C27H31O15	Anthocyanidin-3-O-glycosides	163.06015:90 204.95955:140 287.05444:7300 314.97922:52 411.90829:58 440.00937:52 449.10504:198 517.46808:58 572.58734:90 583.31213:66 592.08521:118 595.16547:2286	susceptible T2
9.428	206.081	N-Cinnamoyl-glycine	[M+H]+	C11H11NO3	Hydroxycinnamic acid and derivatives	46.99396:216 56.94136:166 61.0107:110 62.01734:4078.01314:544 94.96565:80 96.88404:18 106.9714:84 134.95715:162 135.50188:80 144.9639:70 144.98843:134 153.9937:102 165.12817:24 167.49294:72 167.95396:56 168.9624:24 169.96349:86 176.9527:64	susceptible T2
7.416	595.164	Apigenin 6,8-di-C-glucoside*	[M+H]+	C27H30O15	Flavone O-glycosides	367.08554:245 380.1522:466 409.2544:158 427.1554:195 445.1654:125 457.09584:205 481.2554:79 499.15044:89 511.0455:512 529.061224:175 559.0547:42 577.15224:156	susceptible T2
1.659	228.099	2'-Deoxycytidine	[M+H]+	C9H13N3O4	Pyrimidines and derivatives	48.025:56 67.0354:56 95.02568:156 112.856	susceptible T2
1.914	325.043	Uridine 5'-monophosphate (UMP)	[M+H]+	C9H13N2O9P	Pyrimidines and derivatives	69.0358:456 97.0325:560 97.9054:46 113.158:56 227.08365:496	susceptible T2
2.604	148.043	Methionine	[M-H]-	C5H11NO2S	Amino acids and derivatives	46.9952:556 57.73555:200	susceptible T2
4.516	162.055	Amino-5-(methylthio)pentanoic acid	[M-H]-	C6H13NO2S	Amino acids and derivatives	61.01255:566 119.05006:522 144.89022:50	susceptible T2
2.467	197.092	3-Aminotyrosine	[M+H]+	C9H12N2O3	Amino acids and derivatives	61.985:147 63.07412:25 91.05336:199 136.079524:225 147.265 165.0533:257 181.552:36 184.08366:256	susceptible T2
6.197	290.086	N-Fructosyl pyroglutamate	[M-H]-	C11H17NO8	Amino acids and derivatives	128.0312:541 200.08555:698 212.05999:45	susceptible T2
3.17	305.098	N-Acetylaspartylglutamic acid	[M+H]+	C11H16N2O8	Amino acids and derivatives	129.01555:21 130.01455:25 148.0122:166 174.0225:136 247.05877:257	susceptible T2
3.164	212.002	Indoxyl sulfate	[M+FA-H]-	C8H7NO4S	Arylsulfates	79.956221:188 80.96611:96 131.0544:64 132.04995:171	susceptible T2
10.184	265.177	Hexahydrochromen-5-one derivative	[M+H]+	C16H26O4	Benzopyrans	43.01637:236 43.05197:30 55.05254:304 67.05215:534 69.06814:470 79.05119:232 81.06727:296 95.04823:202 105.06624:232 109.09952:126 115.05057:116 121.09795:176 123.07716:138 128.05972:112 129.06602:116 131.08324:180 133.06038:254 133.09814:302 145.09888:264147.11179:202 149.09314:214 151.1082:432 153.93745:106 159.11256:246 161.1266:52 162.09418:120 163.1082:724 163.81963:30 173.0899:140 179.10281…	susceptible T2
8.722	283.153	Benzyl derivative	[M+H]+	C15H24O6	Benzyl alcohols	45.03171:12950 46.03515:110 73.02573:172 73.06433:144 74.60738:100 79.01797:120 80.05134:206 89.05775:516 102.06595:254 102.56593:100 124.07772:322 133.05374:50 133.08372:634 198.99023:196 221.13246:114 271.11209:44 275.255:32 283.16437:44 291.81857:18 301.11395:50 303.1022:54	susceptible T2
9.531	817.164	Epigallocatechin gallate octaacetate	[M+H]+	C38H34O19	Catechin gallates	139.03755:455 151.039965:189 289.07054:208 296.40945:20 297.05234:54 306.12198:92 324.30942:16 329.05588:308	susceptible T2
5.342	291.085	Catechin isomer	[M+H]+	C15H14O6	Catechins	122.34068:16 123.03143:42 133.94321:172 139.50864:16 165.0315:18 202.96251:52 209.09549:64 216.97162:54 226.87782:54 228.27524:16 247.04225:16 270.08267:46 291.1329:26	susceptible T2
10.891	273.111	Phloretin	[M-H]-	C15H14O5	Chalcones	127.44017:28 157.09114:78 171.88045:68	susceptible T2
11.037	657.456	Tetradecahydro-1H-cyclopenta-phenanthren-3-yl 2-(methyl-oxo-tetrahydro-benzochromen-3-yl)oxy)acetate	[M+H]+	C43H60O5	Cholesteryl esters	281.03258:68 160.07199:178 203.17171:86 265.12885:96 269.09183:46279.13437:76 282.13065:70 286.47516:56 348.19931:132 349.1922:140 350.19574:164 351.17175:128 351.20746:3564 352.21048:5594 353.21298:642 353.29901:26 368.03833:26 368.17487:82 369.17572:102 387.18726:112 518.23596:26 518.85547:18	susceptible T2
8.282	651.106	Coumarin derivative	[M+H]+	C33H24O13	Coumarins and derivatives	156.04362:224 229.61815:66 240.86728:82 244.96458:68 305.03183:58 309.92395:378 315.01953:74 341.82132:164 378.08661:100 502.77383:80 547.71967:70 591.01611:88 651.11688:946	susceptible T2
7.028	295.117	Methoxy-6-(trihydroxy-3-methylbutyl)chromen-2-one	[M+H]+	C15H18O6	Coumarins and derivatives	103.05105:114 120.07711:694 120.98264:28 121.07968:128 166.08228:150 173.64851:32 183.13289:64 186.08519:70 187.0891:46 198.08304:66 215.05074:72 217.01389:56 232.09448:20 234.02382:38 244.04062:50 257.11453:86 263.07318:32 265.96692:34 278.09698:44 278.21036:56 294.98273:60 295.2207:44	susceptible T2
13.412	171.137	Decenoic acid	[M+H]+	C10H18O2	Usaturated fatty acid	41.03894:138 43.01737:290 43.05376:84 55.05437:174 57.62337:18 60.98015:18 83.08587:138 92.10693:18 95.0849:120 132.65466:18 153.12044:18 154.01863:18 162.31172:18 170.91461:54 171.08311:58	susceptible T2
11.957	147.03	3-Hydroxyglutaric acid	[M-H]-	C5H8O5	Diarboxylic acids	16.60419:26 57.03456:206 57.59421:30 59.01492:238 61.96802:66 85.02905:294 87.00972:60 129.01872:90	susceptible T2
7.801	193.034	Glucuronic acid	[M-H]-	C6H10O7	Diarboxylic acids	59.01566:233 71.0122:55 113.0255:66	susceptible T2
4	195.051	Gluconic acid	[M-H]-	C6H12O7	Diarboxylic acids	59.0143:55 75.0122:36 103.01891:66 131.04122:94 147.02548:64 151.03636:66 179.02187:70 195.05339:128	susceptible T2
2.396	373.18	Diterpenoid	[M+2H]2+	C20H30O4	Diterpene lactones	111.04018:110 135.03792:162 145.04018:94 148.019:140 230.93384:118 309.21796:52 313.97626:76 325.09653:44 331.37521:76 333.65268:46 348.81635:58 355.1041:66 370.17175:96 373.21921:276	susceptible T2
10.777	267.158	Diterpenoid	[M+H]+	C15H22O4	Diterpenoids	98.97956:1530 105.0431:78 116.98867:238 140.0014:70 154.96086:68 164.942:58 168.93204:92 184.10739:42 216.95776:82 230.60724:16	susceptible T2
6.392	522.272	Diterpenoid	[M+2H]2+	C25H41NO9	Diterpenoids	117.06956:78 145.06363:72 147.11583:92 170.99431:66 183.04214:68 193.12613:70 215.11922:74 241.07512:54 247.06555:74 261.2222:450 287.12277:90 313.02274:70 335.20599:62 346.12958:66 367.1499:1130 421.23053:60 442.15387:118 480.29977:72 520.33368:106	susceptible T2
7.993	681.274	Diterpenoid	[M+H]+	C38H42O10	Diterpenoids	113.0486:72 184.07159:92 233.11768:70 284.56192:82 319.12833:1732 335.12109:114 569.92505:60 665.26764:68 678.32312:114	susceptible T2
5.908	271.165	Estradiol	[M-H]-	C18H24O2	Estrogens and derivatives	81.0566:52 107.0566:25 271.17122:150	susceptible T2
8.187	525.249	Hydroxy-dimethyloctenyl deoxy-mannosylglucoside	[M+FA-H]-	C22H40O11	Fatty acyl glycosides of mono- and disaccharides	143.0355:50 163.06226:115 265.09661:55	susceptible T2
2.374	785.188	Isoorientin 2''-O-[feruloylglucoside]	[M-H]-	C37H38O19	Ferulic acid and derivatives	138.05251:98 217.0508:48 225.0114:98 230.4131:16 236.49399:16 239.08824:74 239.10687:22 239.50557:16 239.74966:16 239.85475:30 285.0351:162 286.03937:76 309.03992:104 429.09082:982 665.15824:392 739.71057:76 740.19836:144 783.18536:62 784.18384:32 784.30908:68 785.39435:18 785.63519:18	susceptible T2
3.224	271.06	Baicalein	[M+H]+	C15H10O5	Flavone O-glycosides	84.95937:204 118.87282:42 125.98534:124 130.9314:234 132.61353:18 133.10429:74 137.01393:84 139.97307:58 140.91649:550 148.94249:254 158.92674:514 160.02023:42 170.92838:128 171.84448:18 176.93727:320 180.47649:58 181.03691:56 181.94237:82 186.92186:126 194.94402:132 198.93875:102 212.96434:32 214.91843:354 215.9147:62 216.36282:30 216.39754:18 217.96246:48 218.91151:38 220.03877:48 220.87112:64 …	susceptible T2
8.127	253.061	Chrysin	[M-H]-	C15H10O4	Flavones	44.9971:1484 45.00624:176 45.9918:106 46.02584:16 46.18954:40 97.53021:28 207.13579:734 207.22664:34 207.74455:42 207.83151:26 207.84752:22 208.13522:82 208.9561:16 215.74011:16 216.44246:16 221.11465:62 236.88681:16 248.69173:16 253.13857:548 253.55074:30	susceptible T2
1.804	573.152	Liquiritin apioside	[M+H]+	C26H30O13	Flavonoid O-glycosides	191.251:52 255.05224:154 297.1522:36 417.0566:256	susceptible T2
3.271	573.104	Neoflavan derivatives	[M-H]-	C30H22O12	Flavonoids	111.00542:90 179.02695:156 248.12425:84	susceptible T2
11.598	566.308	Myristinin A	[M+NH4]+	C33H40O7	Flavonoids	116.04842:758 152.0919:70 163.40663:16 172.1091:1622 230.04254:214 240.02078:46 246.03607:102 293.97379:40 302.98944:70 361.11673:98 389.16699:66 397.27252:56 404.16068:202 406.16:200 419.00272:38 467.10016:1708 469.09595:1124 471.09482:154 473.09378:596 476.09647:128 547.05371:162 549.008:44	susceptible T2
6.956	876.362	Apigenin derivative	[M+H]+	C43H54O18	Flavonoids	117.03554:156 151.254:56 149.1255:256 269.04521:698 389.1524:198 431.12584:236 577.254:125	susceptible T2
3.22	149.059	p-Coumaryl alcohol	[M-H]-	C9H10O2	Hydroxycinnamic acid and derivatives	79.0111:15 103.05336:52 131.04588:255 132.0578:80	susceptible T2
3.812	233.086	p-Coumaryl diacetate	[M-H]-	C13H14O4	Hydroxycinnamic acid and derivatives	174.01555:166 149.05122:98 131.04899:79 103.05336:51	susceptible T2
2.395	365.156	Furocoumarinic acid glucoside	[M-H]-	C17H18O9	Hydroxycinnamic acid and derivatives	287.055:154, 273.04256:15, 261.03579:52, 215.02554:271, 159.0255:155	susceptible T2
6.508	247.095	Cinnamic acid derivative	[M+H]+	C12H16O4	Hydroxycinnamic acid and derivatives	133.99896:88 143.04889:80 194.07196:62	susceptible T2
8.073	539.172	p-Coumaric acid derivative	[M+H]+	C25H30O13	Hydroxycinnamic acid and derivatives	111.17789:110 119.04583:326 120.05042:72 127.03759:76 133.02403:684 134.02859:76 136.05566:90 147.0392:472 148.04471:54 150.02759:84 161.0197:540 162.02179:78 163.14703:54 175.03432:1418 176.03825:194 177.04057:130 193.04431:1916 193.24803:26 194.04834:274 206.10881:68 207.06061:2730 207.54405:24 208.06372:742 210.99149:40 219.07812:68 219.11467:56 231.05789:104 245.97868:74 247.07323:38 261.8354…	susceptible T2
11.646	563.189	p-Coumaric acid derivative	[M+H]+	C24H34O15	Hydroxycinnamic acid and derivatives	119.0547:152 133.065:96 161.09541:25 193.0865:147 352.054:15	susceptible T2
2.368	628.223	p-Coumaric acid derivative	[M+H]+	C28H34O15	Hydroxycinnamic acid and derivatives	111.36825:102 130.06441:16004 131.06876:1026 305.08713:886 306.09546:5834 307.09869:940 308.09796:140 435.09232:46 435.577:18 450.14584:26 456.49765:24 467.61765:18 496.24197:18 504.02615:34 610.16211:36	susceptible T2
6.242	661.273	Cinnamic acid derivative	[M+2H]2+	C30H38O15	Hydroxycinnamic acid and derivatives	131.0475:52 147.0254:15 385.0154:56	susceptible T2
9.975	211.133	Jasmonic acid	[M+H]+	C12H18O3	Jasmonic acids	116.05951:104 117.06156:64 133.10214:68 135.11925:60 193.01191:60 211.0514:16	susceptible T2
7.149	577.187	Acetoxypinoresinol glucoside	[M-H]-	C28H34O13	Lignan glycosides	101.0155:25 135.154:225 151.0554:54 161.255:87 201.0115:155 207.0887:36 417.1822:96	susceptible T2
5.637	727.249	Pinoresinol diglucoside	[M+FA-H]-	C32H42O16	Lignan glycosides	357.1988:56 519.1554:177 681.1225:366	susceptible T2
12.646	329.268	Dihydroxyheptadec-16-en-4-yl acetate	[M+H]+	C19H36O4	Long-chain fatty alcohols	130.07278:66 150.06152:64 155.08347:76 180.98247:72 207.03426:124 223.06531:222 269.18878:88	susceptible T2
10.502	349.236	Dihydroxyheptadec-16-yn-4-yl acetate	[M+H]+	C19H34O4	Long-chain fatty alcohols	118.09718:84 144.10591:66 190.13353:74 211.14966:92 250.09439:72 273.97562:62 305.18777:56 345.25638:66 349.23242:522	susceptible T2
5.109	387.196	Benzyl octyl adipate	[M+2H]2+	C21H32O4	Long-chain fatty alcohols	129.0174:58 133.09978:86 151.10953:68 162.10054:70 213.14699:64 215.94774:62 267.90182:56 273.08813:92 309.20795:64 313.14587:60 339.20312:90	susceptible T2
11.201	331.082	Trihydroxy-dimethoxyflavone	[M+H]+	C17H14O7	Methylated flavonoids	120.08933:80 155.89514:56 172.91193:128 194.93689:94 253.0966:108 266.93539:90 283.43478:74 309.22653:112 329.17361:54	susceptible T2
7.277	311.09	Apigenin trimethyl ether	[M-H2O-H]-	C18H16O5	Metylated flavones	43.01801:106 58.99673:106 59.01027:2334 71.01087:78 71.63861:34 113.01881:128 135.9939:78 161.0386:82 161.83849:20 222.35092:22 227.69576:36	susceptible T2
7.429	235.181	Indole derivative	[M+H]+	C14H22N2O	Indoles	68.99554:128 69.29787:42 70.00054:100 116.03681:42 116.05073:2230 117.05582:204 120.1409:22 160.04185:148	susceptible T2
2.979	156.065	3-Methylcrotonylglycine	[M+H]+	C7H11NO3	N-acyl amines	70.05584:15 71.9547:26 89.02547:15 116.07514:25	susceptible T2
6.825	286.167	Acetyl carboxymethyl caproyl glycine	[M-H]-	C14H25NO5	N-acyl amines	142.078:15 184.2555:68 212.1588:155	susceptible T2
6.678	297.097	Picein	[M-H]-	C14H18O7	Phenolic glycosides	41.00384:102 117.03741:54 121.03033:66 122.03187:34 163.03996:68 164.04906:28 164.07434:52 179.07146:68 204.27611:18 207.78712:22 223.05898:162 267.04901:20 282.07199:210 283.07886:92 297.10025:148 297.18112:40 297.254:40	susceptible T2
8.176	353.121	Hydroxyethyl 2-methoxyphenyl glucoside	[M+H]+	C15H22O8	Phenolic glycosides	89.924:226 163.0254:52 331.05474:152 341.0527:568	susceptible T2
7.132	255.05	Piscidic acid	[M-H]-	C11H12O7	Phenolics	149.0555:13 165.03669:365 178.0555:25 193.03665:46	susceptible T2
6.981	373.187	Benzoic acid derivative	[M-H]-	C18H30O8	Phenolics	105.46741:92 113.02563:402 143.033:212 173.0094:76 203.99226:104 223.06219:218 243.98613:98 259.05685:88 302.10901:106 333.19119:352 373.18671:29752 374.19022:6026 375.19275:446	susceptible T2
2.832	339.092	Benzoic acid derivative	[M+H]+	C18H20O5	Phenolics	116.07166:90 128.10443:54 130.06572:148 134.95633:370 145.04921:128 147.0441:5756 152.966:182 154.96637:128 157.10719:162 176.96927:340 182.08264:62 196.92941:108 202.96899:214 236.07713:76 250.57808:90 264.96765:2250 291.14804:88 296.1525:164 301.15564:214 315.88669:68	susceptible T2
14.57	425.266	Methyl succinate derivate	[M+H]+	C25H38O4	Phenolics	127.04002:74 130.06958:40 137.09845:74 140.10269:76 143.08481:60 144.08606:78 147.04544:52 149.09535:42 150.97878:18 151.44037:18 160.07671:52 210.14577:64 275.1123:44 276.20844:26 279.06409:68 279.1326:82 303.21448:88 303.71738:56 305.15924:44 342.72195:50 344.23669:118 347.22266:80 356.64575:80 371.15964:28 372.33328:58 390.16153:28	susceptible T2
9.122	450.2	Benzyl gentiobioside	[M+2H]2+	C19H28O11	Phenolic glycosides	102.7301:88 128.06918:166 144.06654:242 159.07275:66 184.02928:80 228.98441:98 240.13553:116 249.00832:74268.08353:68 277.98309:66 285.0538:78 299.15695:66 361.64987:78 368.99966:166 371.03568:118 373.9534:72	susceptible T2
11.49	231.049	Quinic acid derivative	[M+H]+	C7H12O6	Phenolics	115.97123:72 160.95343:102 193.0254:155	susceptible T2
10.342	814.592	Phosphatidylcholine	[M-H]-	C44H82NO8P	Phosphatidylcholines	460.0254:152 305.251447:175 251.02584:63 169.0258:45	susceptible T2
9.643	860.604	PC(18:0/9-HODE)	[M-H]-	C44H84NO9P	Phosphatidylcholines	126.998:15 168.03555:52 168.03666:25 171.0988:64 171.1555:25 224.06997:61 277.3115:96 283.155:112 295.19887:166 786.59987:188	susceptible T2
1.97	346.054	Guanosine cyclic monophosphate (cGMP)	[M+H]+	C10H12N5O7P	Purines and purine derivatives	49.2544:36 130.258 135.0366654:56 152.05366:487	susceptible T2
10.195	127.038	4-Hydroxy-6-methyl-2-pyrone	[M+H]+	C6H6O3	Pyranones and derivatives	86.09722:78 87.35387:60 107.07458:70 118.05131:56	susceptible T2
2.32	272.087	5-Hydroxymethylcytidine	[M-H]-	C10H15N3O6	Pyrimidines and derivatives	209.09367:72 228.92384:92	susceptible T2
4.166	286.152	N-(2-Oxopyrrolidinomethyl)cytisine	[M-H]-	C16H21N3O2	Pyrimidines and derivatives	227.11369:64 241.20546:102 285.25784:70	susceptible T2
7.265	303.039	Thymidine 3',5'-cyclic monophosphate (cTMP)	[M-H]-	C10H13N2O7P	Pyrimidines and derivatives	30.80393:18 41.0015:28 43.01579:96 44.99601:104 55.01476:58 59.01031:430 59.01841:76 61.98369:92 79.95297:66 96.95406:40 97.425:24 98.94663:100 103.37357:18 120.98325:18 161.01079:98 163.05144:72 171.09431:88 286.90518:46 302.53464:26 303.03909:60 303.11618:58 303.20398:46	susceptible T2
6.955	334.036	Nicotinic acid mono nucleotide	[M-H]-	C11H14NO9P	Pyrimidines and derivatives	78.9665:89 79.5669:18 96.9698:159 138.9225:15 192.9874:68 216.96554:41 291.0558:21	susceptible T2
6.602	481.973	Cytidine 5'-triphosphate (CTP)	[M-H]-	C9H16N3O14P3	Pyrimidines and derivatives	78.962587:74 158.98009:104 160.83258:376 186.87146:86 194.89391:92 212.86748:54 359.96564:380 360.9686:46 361.96234:80 366.14279:56 384.0028:56 402.01344:68 410.99075:38 434.04163:38 445.95874:262 447.96161:116	susceptible T2
6.501	219.174	Naphthalenone derivative	[M+H]+	C15H24O2	Sesquiterpenoids	114.97346:90 154.96149:96 163.07625:68	susceptible T2
9.45	233.154	Cinnamic acid derivative	[M+H]+	C15H20O2	Hydroxycinnamic acid and derivatives	77.0254:156 103.04256:568 149.0254:405 206.0254:15	susceptible T2
11.24	237.184	Hexahydro-naphthalen-2-one derivative	[M+H]+	C15H24O2	Sesquiterpenoids	55.05215:126 57.06808:178 67.05351:202 121.09627:94 123.08003:34 124.04582:50 125.09093:62 131.08139:70 133.09756:114 137.05717:36 141.06558:62 145.0977:66 152.10173:46 176.10271:46 177.09805:50 177.16133:50 179.06375:66 179.1035:124 203.01622:52 209.0415:44 231.97604:64 237.10628:74	susceptible T2
10.679	470.275	Methylbutanoate derivative	[M+H]+	C24H36O8	Sesquiterpenoids	187.00249:64 249.11134:8140 356.75992:82 473.0697:88	susceptible T2
12.941	456.345	Saponine derivative	[M+H]+	C29H45NO3	Steroidal saponins	59.254:89 157.0254:156 253.19654:26 397.1256:422 455.125:155 456.254	susceptible T2
13.104	889.46	Steroid glucoside	[M+H]+	C45H70O16	Steroidal saponins	111.04389:92 111.07926:60 113.05742:46 127.07395:88 130.06468:66 137.09476:48 149.1322:208 247.20305:118 253.15874:24 257.18927:176 258.18826:76 267.12018:50 269.17169:176 270.17639:112 275.19894:1476 276.20184:198 277.21103:128 279.15329:62 281.13858:42 293.21036:204 311.24286:70 313.74948:18 349.13025:102 349.23608:1108 350.23779:252 365.22781:32 366.16238:50 366.24109:56 411.21838:36 413.21445…	susceptible T2
10.427	431.244	Steroid	[M-H]-	C24H34O4	Steroids	62.0597:124 64.37626:18 67.36119:18 69.06912:52 71.1941:76 128.06992:222 131.05318:78 167.00456:70 191.10144:80 192.09689:56 206.13126:50 212.07967:52 247.05232:118 251.08876:24 262.12616:70 275.67276:18 279.88916:18 280.18085:42 286.28979:18330.05258:138 331.08804:44 339.09424:18 344.67596:18 346.20651:66 348.69577:48 392.2244:52 402.52524:80 408.24313:54 409.22766:192	susceptible T2
13.272	532.317	Threonine conjugated cholic acid	[M+H]+	C29H47NO7	Steroids	125.254:155 413.156:25 484.3056:552 560.524:156 569.0987:56	susceptible T2
7.85	527.147	Dihydropyran-5-carboxylic acid derivative	[M-H]-	C23H28O14	Phenolics	125.03555:52 126.1555:15 169.02114:88 201.1554:17 375.1336998:55	susceptible T2
1.74	759.266	Terenoids	[M+H]+	C34H46O19	Terpene glycosides	295.05908:86 367.08395:74 409.09232:234 429.10291:74 557.96936:66 559.15503:100 699.09393:78	susceptible T2
5.463	321.155	Auraptene	[M+H]+	C19H22O3	Terpene lactones	122.05831:110 135.04567:66 157.13318:134 162.97214:136 166.08574:52 181.05859:86 192.98198:80 230.0452:74 246.92906:304 290.18216:88 320.22577:60	susceptible T2
7.515	831.508	Ginsenoside	[M-H]-	C42H72O14	Triterpene saponins	140.99521:62 211.13477:44 221.11452:36 229.37988:18 299.1806:42 299.19138:60 309.20633:68 327.21893:562 328.22388:118 382.79913:98 564.13947:52 571.17419:66 707.8432:66 747.07672:46 797.35938:54 845.36163:22 845.43341:70 845.48901:200	susceptible T2
12.859	441.372	Oleanane derivative	[M+Na]+	C30H48O2	Triterpene saponins	315.254:155345.3524:115 385.2254:556	susceptible T2
6.506	491.372	Triterpene derivative	[M+H]+	C30H50O5	Triterpene saponins	113.254:550 191.254:55 203.2654:458 409.524:125	susceptible T2
8.279	509.383	Triterpene derivative	[M+H]+	C30H52O6	Triterpene saponins	159.11524:564 419.2564:55 455.32547:154 456.338547:4598	susceptible T2
13.815	897.526	Triterpene saponin	[M+H]+	C47H76O16	Triterpene saponins	437.3524:156 455.35877:159 751.525:554	susceptible T2
13.752	469.329	Triterpenoid	[M+H]+	C30H44O4	Triterpenoids	151.11278:72 154.28395:18 155.10339:56 165.08786:38 170.91336:50 171.09885:92 174.11264:34 189.03824:48 212.19926:60 237.1468:26 244.08151:54 256.22409:56 265.25232:36 267.69791:18 281.99963:18 293.13861:26 297.17068:64 315.09256:18 319.25:90 490.23868:94 490.31656:3	susceptible T2
9.937	471.346	Glycyrrhetic acid	[M+H]+	C30H46O4	Triterpenoids	87.04012:212 98.09664:78 109.0983:162 111.04214:38 114.16074:36 133.08197:178 137.05687:74 174.06213:90 175.09291:40 175.88771:50 229.02652:18 233.05136:40 248.13304:30 251.07463:42 255.22592:72 263.14532:150 271.65833:74 285.24231:72 285.65656:174 289.95151:38 331.16351:60 351.18933:52 351.69666:114 387.68683:60 459.23334:66 464.19641:28 480.23041:44 482.25827:18 488.00754:18 491.14438:32 491.55…	susceptible T2
10.97	161.106	Tryptamine	[M+H]+	C10H12N2	Tryptamines and derivatives	117.0754:154 127.225 144.086654:1557	susceptible T2
2.632	191.118	5-Methoxytryptamine	[M+H]+	C11H14N2O	Tryptamines and derivatives	61.251:120 145.1224:23 174.10365:3065 189.2651:150	susceptible T2
10.144	281.127	N-Salicyloyltryptamine	[M+H]+	C17H16N2O2	Tryptamines and derivatives	120.01254:66 138.0581:552 139.15224:514 144.0866254:45	susceptible T2
5.807	537.3	Octadeca-9,12,15-trienoate derivative	[M+2H]2+	C27H46O9	Usaturated fatty acid	86.09685:1402 104.10697:12014 121.10129:1114 131.08655:416 133.10063:758 145.1008:680 147.11714:660 159.117:710 163.14787:1140 171.11823:102 184.0733:47280 187.1479:780 1 258.11023:1680 497.27255:54 502.33038:3138	susceptible T2
